# Supplementary material for: A novel histopathological classification of implant periapical lesion: A systematic review and treatment decision tree
Source: PLoS One. 2022 Dec 22;17(12):e0277387. doi: 10.1371/journal.pone.0277387 (PMC9778521; doi:10.1371/journal.pone.0277387)
Supplement: S1 File — (ZIP) [file pone.0277387.s001.zip]

Archive with 40 entries (37 files):
- support files/Search strategy.txt
- support files/PRISMA_checklist.docx
- support files/Included study/
- support files/Included study/Balshi 2007.pdf
- support files/Included study/Casado 2008.pdf
- support files/Included study/Chaffee 2001.pdf
- support files/Included study/Chan 2011.pdf
- support files/Included study/Dahlin 2008.pdf
- support files/Included study/Favia 2011.pdf
- support files/Included study/Galzignato 2010.pdf
- support files/Included study/Kim 2013.pdf
- support files/Included study/Kochaji 2017.pdf
- support files/Included study/Manfro2018.pdf
- support files/Included study/Mccracken2012.pdf
- support files/Included study/Mccrea2014.pdf
- support files/Included study/Nedir2007.pdf
- support files/Included study/Park 2004.pdf
- support files/Included study/piattelli 1995.pdf
- support files/Included study/Piattelli 1998 (2).pdf
- support files/Included study/piattelli1998 (1).pdf
- support files/Included study/Pistilli 2020.pdf
- support files/Included study/Qu 2013.pdf
- support files/Included study/Scarano 2000.pdf
- support files/Included study/Silva 2010.pdf
- support files/Included study/Sivolella 2013.pdf
- support files/Included study/Sukegawa 2014.pdf
- support files/Included study/Sun 2013.pdf
- support files/Included study/Takesshita 2013.pdf
- support files/Included study/Thompson-Sloan 2012.pdf
- support files/Included study/Troiano 2020.pdf
- support files/Included study/Tseng 2005.pdf
- support files/Database/
- support files/Database/EMBASE 65.ris
- support files/Database/pubmed-68.nbib
- support files/Database/web of science 367.ris
- support files/Table in Excel and Word/
- support files/Table in Excel and Word/Table 1.docx
- support files/Table in Excel and Word/Table 2.xlsx
- support files/Table in Excel and Word/Table 3.xlsx
- support files/PROSPERO.pdf
