# Supplementary material for: A novel histopathological classification of implant periapical lesion: A systematic review and treatment decision tree
Source: PLoS One. 2022 Dec 22;17(12):e0277387. doi: 10.1371/journal.pone.0277387 (PMC9778521; doi:10.1371/journal.pone.0277387)
Supplement: S1 File — (ZIP) [file pone.0277387.s001.zip › support files/Search strategy.txt]

PubMed 68  (("retrograde peri implantitis"[Title/Abstract] OR "apical peri implantitis"[Title/Abstract] OR "implant periapical lesion"[Title/Abstract]) AND (1992:2021[pdat]))
Embase 65  ('retrograde peri-implantitis':ab,ti OR 'apical  peri-implantitis':ab,ti OR 'implant periapical  lesion':ab,ti)     65  22 Nov 2021
web of science 367 (("retrograde peri implantitis"[Title/Abstract] OR "apical peri implantitis"[Title/Abstract] OR "implant periapical lesion"[Title/Abstract]) 
