# Supplementary material for: A novel histopathological classification of implant periapical lesion: A systematic review and treatment decision tree
Source: PLoS One. 2022 Dec 22;17(12):e0277387. doi: 10.1371/journal.pone.0277387 (PMC9778521; doi:10.1371/journal.pone.0277387)
Supplement: S1 File — (ZIP) [file pone.0277387.s001.zip › support files/Database/EMBASE 65.ris]

TY  - JOUR
M3  - Article
Y1  - 2021
VL  - 47
IS  - 2
SP  - 358
EP  - 364
SN  - 1747-4477
JF  - Australian endodontic journal : the journal of the Australian Society of Endodontology Inc
JO  - Aust Endod J
UR  - https://www.embase.com/search/results?subaction=viewrecord&id=L633368230&from=export
U2  - L633368230
C5  - 33159493
DB  - Medline
U3  - 2020-11-16
U4  - 2020-11-16
U4  - 2021-09-20
L2  - http://dx.doi.org/10.1111/aej.12458
DO  - 10.1111/aej.12458
A1  - Di Murro, B.
A1  - Papi, P.
A1  - Di Murro, C.
A1  - Pompa, G.
A1  - Gambarini, G.
M1  - (Di Murro B.; Papi P.; Pompa G.) Oral Surgery Unit, Department of Oral and Maxillo-Facial Sciences, 'Sapienza' University of Rome, Rome, Italy
M1  - (Di Murro C.) Private Practice, Rome, Italy
M1  - (Gambarini G.) Endodontic Unit, Department of Oral and Maxillofacial Sciences, 'Sapienza' University of Rome, Rome, Italy
T1  - Correlation between endodontic pulpal/periapical disease and retrograde peri-implantitis: A case series
LA  - English
KW  - case report
KW  - diagnostic imaging
KW  - human
KW  - periimplantitis
KW  - tooth implant
KW  - tooth periapical disease
KW  - tooth pulp
KW  - tooth pulp disease
N2  - Retrograde peri-implantitis is a symptomatic complication, characterised by radiographic detection of bone loss at the periapex of the implant. The aim of this study was to investigate the possible endodontic aetiology, evaluating the effectiveness of surgical treatment without endodontic therapy of adjacent teeth. In the 10-year interval, three patients reported symptoms of retrograde peri-implantitis after a mean period of 30.6 days from implant placement. Mean follow-up after surgical procedures was 8.66 years, with an implant survival of 100%. Retrograde peri-implantitis was probably caused by colonisation of the apical surface of the implant by bacteria persisting in the area after endodontic failure/apical periodontitis, reactivated by drilling in the site. In all cases, the adjacent teeth remained vital during the years, showing that a direct cause-and-effect relationship between pulpal/periapical disease of adjacent teeth and retrograde peri-implantitis was never present.
ER  - 

TY  - JOUR
M3  - Article
Y1  - 2021
VL  - 25
IS  - 7
SP  - 4553
EP  - 4561
SN  - 1436-3771
JF  - Clinical oral investigations
JO  - Clin Oral Investig
UR  - https://www.embase.com/search/results?subaction=viewrecord&id=L634040067&from=export
U2  - L634040067
C5  - 33443685
DB  - Medline
U3  - 2021-02-03
U4  - 2021-02-03
U4  - 2021-08-19
L2  - http://dx.doi.org/10.1007/s00784-020-03769-5
DO  - 10.1007/s00784-020-03769-5
A1  - Di Murro, B.
A1  - Canullo, L.
A1  - Pompa, G.
A1  - Di Murro, C.
A1  - Papi, P.
M1  - (Di Murro B.; Pompa G.; Papi P., piero.papi@uniroma1.it) Oral Surgery Unit, Department of Oral and Maxillo-Facial Sciences, 'Sapienza' University of Rome, Via Caserta 6, Rome, Italy
M1  - (Canullo L.; Di Murro C.) Private Practice, Rome, Italy
T1  - Prevalence and treatment of retrograde peri-implantitis: a retrospective cohort study covering a 20-year period
LA  - English
KW  - diagnostic imaging
KW  - human
KW  - periimplantitis
KW  - prevalence
KW  - retrospective study
KW  - tooth implant
KW  - tooth implantation
N2  - OBJECTIVES: The aims of this retrospective study were to report data on the prevalence of retrograde peri-implantitis (RPI) in a single-center in a 20-year observation period and to evaluate implant survival after surgical treatment. MATERIALS AND METHODS: A retrospective cohort study was conducted screening all patients who underwent implant treatment in a private practice. Patients were enrolled if they had one or more implants showing a radiolucency around the implant apex, without implant mobility. Furthermore, clinical symptoms of RPI and days from symptoms' appearance after implant placement were also collected, as well as periodontal and endodontic status of nearby teeth. All patients were treated with the same surgical approach: antibiotic therapy, mechanical curettage, chemical decontamination and xenograft application. RESULTS: Out of the 1749 implants placed, only 6 implants were classified as affected by RPI, with a prevalence of 0.34%. Clinical symptoms of RPI (pain, swelling, dull percussion or fistula presence) varied among patients and were reported after a mean period of 51.83 ± 52.43 days. CONCLUSIONS: RPI was successfully treated with surgical curettage and bone substitute application and all implants are still in place after a mean follow-up of 8.83 ± 5.34 years. CLINICAL RELEVANCE: Bacteria from teeth with failed endodontic treatment or residual lesions might be reactivated by drilling for implant osteotomy, with subsequent colonization of the implant apex and possible failure before prosthetic loading. Therefore, it might be recommended to take a periapical x-ray at implant placement and after 6-8 weeks in order to intercept RPI before prostheses delivery.
ER  - 

TY  - JOUR
M3  - Article
Y1  - 2021
VL  - 52
IS  - 2
SP  - 112
EP  - 121
SN  - 1936-7163
SN  - 0033-6572
JF  - Quintessence International
JO  - Quintessence Int.
UR  - https://www.embase.com/search/results?subaction=viewrecord&id=L2013164421&from=export
U2  - L2013164421
C5  - 33433077
DB  - Embase
DB  - Medline
U3  - 2021-07-06
U4  - 2021-07-06
U4  - 2021-10-07
L2  - http://dx.doi.org/10.3290/j.qi.a45264
DO  - 10.3290/j.qi.a45264
A1  - Burdurlu, M.C.
A1  - Dagasan, V.C.
A1  - Tunc, O.
A1  - Güler, N.
M1  - (Burdurlu M.C., mcburdurlu@hotmail.com; Dagasan V.C.; Tunc O.; Güler N.) Department of Oral and Maxillofacial Surgery, Yeditepe University Faculty of Dentistry, Istanbul, Turkey
AD  - M.C. Burdurlu, Faculty of Dentistry, Yeditepe University, Bagdat Caddesi No.238, 34728, Goztepe, Kadikoy, Istanbul, Turkey
T1  - Retrograde peri-implantitis: Evaluation and treatment protocols of a rare lesion
LA  - English
KW  - bone prosthesis
KW  - cold compress
KW  - dental abutment
KW  - endosseous implant
KW  - extraoral X ray system
KW  - mandible prosthesis
KW  - maxillary prosthesis
KW  - silk suture
KW  - SLA
KW  - Swiss
KW  - amoxicillin
KW  - articaine
KW  - chlorhexidine
KW  - clavulanic acid
KW  - epinephrine
KW  - naproxen
KW  - adult
KW  - age
KW  - aged
KW  - agenesis
KW  - article
KW  - bone quality
KW  - clinical protocol
KW  - demography
KW  - dental caries
KW  - endodontic procedure
KW  - female
KW  - follow up
KW  - human
KW  - incidence
KW  - injury
KW  - major clinical study
KW  - male
KW  - mechanical debridement
KW  - middle aged
KW  - osteolysis
KW  - panoramic radiography
KW  - pathogenesis
KW  - periimplantitis
KW  - periodontal disease
KW  - periodontitis
KW  - rare disease
KW  - recipient
KW  - retrograde periimplantitis
KW  - retrospective study
KW  - sex
KW  - surgical margin
KW  - tooth fracture
KW  - tooth periapical disease
KW  - tooth radiography
KW  - young adult
KW  - SLA
KW  - Swiss
KW  - TiUnite
C3  - SLA(Straumann)
C3  - Swiss
C3  - TiUnite
C4  - implance
C4  - Straumann
N2  - Objective: Retrograde peri-implantitis (RPI) is defined as bone loss around an osseointegrated implant apex that usually appears within the first few months of its placement. This retrospective study aimed to evaluate the relationships between RPI and demographic factors, local bone and intraoral factors, and implant and surgery-related factors. Method and materials: A retrospective study was conducted in 116 patients with a total of 369 implants placed between January and June 2019. The associations between RPI and the following data were evaluated: Location of the recipient site, bone quality, reason for previous tooth loss, condition of adjacent teeth, marginal bone loss, immediate or late placement of implants, implant brand and size, activation of lesions, and treatment modality. Results: Among the 14 (3.8%) implants that showed RPI, 10 (5.8%) were in the maxilla and four (2.0%) were in the mandible, which were detected before prosthetic loading. There was no significant difference in terms of RPI between the arches. Of the 14 RPI implants, four (28.6%) were placed into a previously periapical lesion site, three (21.4%) had endodontically treated adjacent teeth, two (14.3%) were immediately placed following extraction, three (21.4%) revealed marginal bone loss, and one (7.1%) was lost at the abutment connection. Eight RPI implants healed spontaneously, while the remaining six were subjected to treatment (P ≤ .05). Conclusion: Local bone and intraoral factors, particularly the reason for tooth loss at the recipient site and the condition of the adjacent teeth, had stronger effects on RPI than other factors.
ER  - 

TY  - JOUR
M3  - Article
Y1  - 2021
VL  - 92
IS  - 1
SP  - 54
EP  - 61
SN  - 0022-3492
JF  - Journal of Periodontology
JO  - J. Periodontol.
UR  - https://www.embase.com/search/results?subaction=viewrecord&id=L2005437789&from=export
U2  - L2005437789
C5  - 32452035
DB  - Embase
DB  - Medline
DB  - 
U3  - 2020-07-14
U4  - 2020-07-14
U4  - 2021-01-28
L2  - http://dx.doi.org/10.1002/JPER.20-0056
DO  - 10.1002/JPER.20-0056
A1  - Saleh, M.H.A.
A1  - Khurshid, H.
A1  - Travan, S.
A1  - Sinjab, K.
A1  - Bushahri, A.
A1  - Wang, H.-L.
M1  - (Saleh M.H.A.; Khurshid H.; Travan S.; Sinjab K.; Bushahri A.; Wang H.-L., homlay@umich.edu) Department of Periodontics and Oral Medicine, University of Michigan School of Dentistry, Ann Arbor, MI, United States
M1  - (Saleh M.H.A.) Department of Periodontics, University of Louisville School of Dentistry, Louisville, KY, United States
AD  - H.-L. Wang, Department of Periodontics and Oral Medicine, University of Michigan School of Dentistry, Ann Arbor, MI, United States
T1  - Incidence of retrograde peri-implantitis in sites with previous apical surgeries: A retrospective study
LA  - English
KW  - adult
KW  - apicoectomy
KW  - article
KW  - clinical article
KW  - endodontic procedure
KW  - endodontic surgery
KW  - female
KW  - follow up
KW  - human
KW  - incidence
KW  - male
KW  - middle aged
KW  - osteolysis
KW  - periimplantitis
KW  - prevalence
KW  - retrospective study
KW  - survival rate
KW  - tooth extraction
KW  - tooth radiography
KW  - treatment failure
N2  - Background: Retrograde peri-implantitis (RPI) is a rapidly progressing periapical infection that forms around the implant apex. It is usually associated with sites adjacent to teeth with apical lesions; previous endodontic failures, retained root fragments, etc. This study aimed to study the incidence of RPI in sites with a history of apical surgeries. Methods: Patients with sites treated for both apicoectomy and implant placement presenting to the University of Michigan School of Dentistry from 2001 to 2016 were screened. A total of 502 apicoectomies were performed, only 25 of these fit the predetermined eligibility criteria and were thus included in this retrospective analysis. Results: Implants that were placed in sites with a previous apical surgery had a cumulative survival rate of 92%. The incidence of peri-implantitis was 8%, while the incidence of RPI was 20%. There was an increased trend for RPI in cases where the cause of extraction was persistent apical periodontitis (35.7%), but this increase didn't reach the level of statistical significance (P = 0.061). Conclusion: Implants placed in sites with previous apical surgery are not at an increased risk of implant failure or RPI.
ER  - 

TY  - JOUR
M3  - Article
Y1  - 2021
VL  - 41
IS  - 3
SP  - 443
EP  - 448
SN  - 1945-3388
SN  - 0198-7569
JF  - International Journal of Periodontics and Restorative Dentistry
JO  - Int. J. Periodontics Restorative Dent.
UR  - https://www.embase.com/search/results?subaction=viewrecord&id=L2013343175&from=export
U2  - L2013343175
C5  - 34076643
DB  - Embase
DB  - Medline
U3  - 2021-07-06
U4  - 2021-07-06
U4  - 2021-10-21
L2  - http://dx.doi.org/10.11607/prd.4837
DO  - 10.11607/prd.4837
A1  - Franceschi, D.
A1  - Giuliani, V.
A1  - Giuntini, V.
A1  - Prato, G.P.P.
A1  - Chambrone, L.
M1  - (Franceschi D., debora.franceschi@unifi.it; Giuliani V.; Giuntini V.) Department of Experimental and Clinical Medicine, University of Florence, Florence, Italy
M1  - (Prato G.P.P.) Tuscany Academy of Dental Research (ATRO), Florence, Italy
M1  - (Chambrone L.) MSc Dentistry Program, Ibirapuera University, São Paolo, Brazil
M1  - (Chambrone L.) Unit of Basic Oral Investigation (UIBO), Universidad El Bosque, Bogotá, Colombia
AD  - D. Franceschi, Department of Experimental and Clinical Medicine, University of Florence, Via Ponte di Mezzo, 48, Florence, Italy
T1  - Retrograde peri-implantitis: Report of a case successfully treated by resection of the implant apex
LA  - English
KW  - procaine
KW  - root canal filling material
KW  - amoxicillin
KW  - clavulanic acid
KW  - gutta percha
KW  - adult
KW  - apicoectomy
KW  - article
KW  - case report
KW  - clinical article
KW  - clinical decision making
KW  - clinical examination
KW  - debridement
KW  - endodontic surgery
KW  - female
KW  - fistula
KW  - follow up
KW  - fracture healing
KW  - human
KW  - middle aged
KW  - prevalence
KW  - pulpitis
KW  - radiodiagnosis
KW  - retrograde periimplantitis
KW  - second premolar
KW  - swelling
KW  - tooth extraction
KW  - tooth periapical disease
KW  - tooth root canal
KW  - wound healing
KW  - Mynol
KW  - ProRoot MTA
C3  - Mynol(Block Drug)
C3  - ProRoot MTA(Dentsply Sirona)
C4  - Block Drug
C4  - Dentsply Sirona
N2  - Retrograde peri-implantitis (RPI) is a periapical lesion that develops after implant insertion in which the coronal portion of the implant achieves a normal bone-to-implant interface. The most common etiology of RPI is the presence of an adjacent endodontic lesion. In most of the case reports available in the literature, the diagnosis of RPI occurred between 1 week and 4 years after implant placement. This case report illustrates the treatment of RPI that occurred more than 15 years after implant loading, caused by endodontic infection of the adjacent tooth.
ER  - 

TY  - JOUR
M3  - Article
Y1  - 2020
VL  - 24
IS  - 34
SP  - 5434
EP  - 5440
SN  - 2095-4344
JF  - Chinese Journal of Tissue Engineering Research
JO  - Chin. J. Tissue Eng. Res.
UR  - https://www.embase.com/search/results?subaction=viewrecord&id=L2006134291&from=export
U2  - L2006134291
DB  - Embase
DB  - 
U3  - 2021-03-23
U4  - 2021-03-23
U4  - 2021-05-06
L2  - http://dx.doi.org/10.3969/j.issn.2095.4344.21326
DO  - 10.3969/j.issn.2095.4344.21326
A1  - Shi, Q.
A1  - Wu, C.
A1  - Zhou, Q.
A1  - Cheng, Y.
A1  - Li, F.
A1  - Huo, H.
A1  - Qi, Y.
A1  - Huang, X.
A1  - Wang, Y.
A1  - Liao, J.
M1  - (Shi Q.; Wu C.; Zhou Q.; Cheng Y.; Li F.; Huo H.; Qi Y.; Huang X.; Wang Y.; Liao J.) School of Stomatology of Guizhou Medical University, Stomatological Hospital of Guizhou Medical University, Guiyang, Guizhou Province, China
AD  - J. Liao, School of Stomatology of Guizhou Medical University, Stomatological Hospital of Guizhou Medical University, Guiyang, Guizhou Province, China
T1  - Prevention and treatment of implant periapical lesions
LA  - Chinese
KW  - tooth implant
KW  - antibiotic agent
KW  - apicoectomy
KW  - article
KW  - bone infection
KW  - bone quality
KW  - bone regeneration
KW  - burn
KW  - endodontic procedure
KW  - fistula
KW  - human
KW  - periimplantitis
KW  - surgical debridement
KW  - swelling
KW  - systematic review
KW  - tooth radiography
N2  - BACKGROUND: At present, the understanding of periapical lesions of implants is not sufficient. OBJECTIVE: Based on the latest research trends related to the clinical symptoms, pathogenic factors and treatment methods of implant periapical lesions, this paper reviews the research progress of the etiology and treatment methods of implant periapical lesions. METHODS: The first author searched PubMed, VIP, Wanfang and CNKI databases using computer for relevant articles published from January 1985 to November 2019. The search terms were "apical peri-implantitis, retrograde peri-implantitis, dental implant, implants periapical lesion" in English and Chinese, respectively. The etiology, clinical manifestation, and treatment plan of implant periapical lesions were summarized. RESULTS AND CONCLUSION: The implant periapical lesions may be caused by infection, bone burning, poor bone quality, systemic and local factors. The clinical manifestations were redness and swelling of the mucosa in the periapical area of the implant, tenderness, or fistula formation. Imaging results showed a low-density radiation shadow in the periapical area of the implant. The treatment methods include root canal therapy of adjacent teeth, surgical debridement, implant root tip resection, guided bone regeneration, and systemic application of antibiotics. Therefore, to be familiar with the etiology and treatment methods of implant periapical lesions can provide positive guidance for the prevention and treatment of implant periapical lesions in clinical practice.
ER  - 

TY  - JOUR
M3  - Article
Y1  - 2020
VL  - 151
IS  - 12
SP  - 956
EP  - 961
SN  - 1943-4723
JF  - Journal of the American Dental Association (1939)
JO  - J Am Dent Assoc
UR  - https://www.embase.com/search/results?subaction=viewrecord&id=L633537015&from=export
U2  - L633537015
C5  - 33239159
DB  - Medline
U3  - 2020-12-03
U4  - 2020-12-03
U4  - 2021-02-18
L2  - http://dx.doi.org/10.1016/j.adaj.2020.07.016
DO  - 10.1016/j.adaj.2020.07.016
A1  - Pistilli, R.
A1  - Canullo, L.
A1  - Menini, M.
A1  - Pistilli, V.
A1  - Rossi-Fedele, G.
A1  - Pesce, P.
M1  - (Pistilli R.; Canullo L.; Menini M.; Pistilli V.; Rossi-Fedele G.; Pesce P.)
T1  - Retrograde peri-implantitis associated with residual cysts: 3 Case reports
LA  - English
KW  - adverse device effect
KW  - bone regeneration
KW  - case report
KW  - cyst
KW  - diagnostic imaging
KW  - human
KW  - periimplantitis
KW  - tooth implant
N2  - BACKGROUND AND OVERVIEW: The authors describe 3 cases of retrograde peri-implantitis associated with residual cysts and their successful surgical and regenerative management. Implants were originally placed with both immediate and delayed protocols. CASE DESCRIPTION: Three patients sought treatment at the authors' specialist private practices with the chief symptoms of pain and swelling in association with implant-retained restorations. Clinical, radiographic, and histopathologic findings supported the diagnoses of infected residual cysts. The lesions were enucleated in toto, the implant surfaces were decontaminated, and bone regeneration procedures were carried out. Long-term recall visits, ranging from 3 through 10 years, confirmed successful retention of all implants treated accordingly. CONCLUSIONS AND PRACTICAL IMPLICATIONS: The authors describe an unusual clinical manifestation and emphasize the role of local procedures during implant placement in areas compromised with infection, cysts, or both and the importance of long-term recall visits.
ER  - 

TY  - JOUR
M3  - Article
Y1  - 2020
VL  - 17
IS  - 22
SP  - 1
EP  - 9
SN  - 1660-4601
SN  - 1661-7827
JF  - International Journal of Environmental Research and Public Health
JO  - Int. J. Environ. Res. Public Health
UR  - https://www.embase.com/search/results?subaction=viewrecord&id=L2005444861&from=export
U2  - L2005444861
C5  - 33198070
DB  - Embase
DB  - Medline
U3  - 2020-11-18
U4  - 2020-11-18
U4  - 2021-01-29
L2  - http://dx.doi.org/10.3390/ijerph17228356
DO  - 10.3390/ijerph17228356
A1  - Di Murro, B.
A1  - Pranno, N.
A1  - Raco, A.
A1  - Pistilli, R.
A1  - Pompa, G.
A1  - Papi, P.
M1  - (Di Murro B., bianca.dimurro@uniroma1.it; Pranno N., nicola.pranno@uniroma1.it; Raco A., a.raco@hotmail.it; Pompa G., giorgio.pompa@uniroma1.it; Papi P., piero.papi@uniroma1.it) Department of Oral and Maxillo-Facial Sciences, “Sapienza” University of Rome, Rome, Italy
M1  - (Pistilli R., r_pistilli@libero.it) Oral and Maxillofacial Unit, San Camillo Hospital, Rome, Italy
AD  - P. Papi, Department of Oral and Maxillo-Facial Sciences, “Sapienza” University of Rome, Rome, Italy
T1  - Knowledge and attitude towards retrograde peri-implantitis among Italian implantologists: A cross-sectional survey
LA  - English
KW  - tooth implant
KW  - adult
KW  - article
KW  - controlled study
KW  - cross-sectional study
KW  - demography
KW  - device removal
KW  - health care personnel
KW  - health care survey
KW  - human
KW  - implantologist
KW  - Italy
KW  - periimplantitis
KW  - professional competence
KW  - professional knowledge
KW  - radiological parameters
KW  - randomized controlled trial
KW  - retrograde periimplantitis
KW  - treatment planning
KW  - work experience
N2  - Background: Retrograde peri-implantitis (RPI) is a pathological entity with an unclear etiology (e.g., overheating during implant insertion, residual infection of the tooth replaced by the implant or the endodontic lesion of neighboring teeth) and an extremely low prevalence and has been scarcely investigated. Therefore, the aim of this cross-sectional survey was to evaluate the knowledge and attitude of Italian implantologists regarding RPI. Methods: An anonymous questionnaire was sent via email to implantologists randomly selected, including a section about demographic information and questions related to RPI origin, radiographic representation, symptoms and treatment options. All questions were multiple answer and close-ended. Binomial logistic regression was performed to investigate the relationship between correct answers and the following independent variables: age, years of experience and number of dental implants placed per year. Results: In total, 475 implantologists completed the questionnaire, with a response rate of 46.3%. Based on the results of the study, incorrect answers were associated with less experienced participants (<80 implants/year) for all questions evaluated, with the exception of treatment strategies. Furthermore, 26.7% of the survey takers did not recognize radiographic representation of RPI and 35.5% picked “implant removal” when asked about treatment modality. Conclusions: The majority of participants were able to recognize symptoms and indicated the probable causes of RPI; however, around 30% of them showed very limited knowledge of available management strategies.
ER  - 

TY  - JOUR
M3  - Article
Y1  - 2020
VL  - 9
IS  - 5
SN  - 2079-6382
JF  - Antibiotics
JO  - Antibiotics
UR  - https://www.embase.com/search/results?subaction=viewrecord&id=L2004432258&from=export
U2  - L2004432258
DB  - Embase
U3  - 2020-06-01
U4  - 2020-06-05
L2  - http://dx.doi.org/10.3390/antibiotics9050234
DO  - 10.3390/antibiotics9050234
A1  - Di Murro, B.
A1  - Papi, P.
A1  - Passarelli, P.C.
A1  - D’addona, A.
A1  - Pompa, G.
M1  - (Di Murro B., bianca.dimurro@uniroma1.it; Papi P., Piero.papi@uniroma1.it; Pompa G., giorgio.pompa@uniroma1.it) Department of Oral and Maxillo-Facial Sciences, “Sapienza” University of Rome, Caserta 6, Rome, Italy
M1  - (Passarelli P.C., piercarminepassarelli@hotmail.it; D’addona A., antonio.daddona@policlinicogemelli.it) Division of Oral Surgery and Implantology, Department of Head and Neck, Oral Surgery, and Implantology Unit, Institute of Clinical Dentistry, Fondazione Policlinico Universitario A. Gemelli IRCCS-Università Cattolica del Sacro Cuore, Rome, Italy
AD  - P. Papi, Department of Oral and Maxillo-Facial Sciences, “Sapienza” University of Rome, Caserta 6, Rome, Italy
T1  - Attitude in radiographic post-operative assessment of dental implants among Italian dentists: A cross-sectional survey
LA  - English
KW  - tooth implant
KW  - adult
KW  - aged
KW  - article
KW  - attitude
KW  - bone remodeling
KW  - computer assisted tomography
KW  - cross-sectional study
KW  - dentist
KW  - female
KW  - human
KW  - job experience
KW  - male
KW  - maxillary sinus
KW  - middle aged
KW  - osseointegration
KW  - osteolysis
KW  - periimplantitis
KW  - postoperative complication
KW  - priority journal
KW  - questionnaire
KW  - radiation dose
KW  - tooth radiography
N2  - There is a lack of evidence in the attitude and prescribing practice of implantologists in dental implant post-operative assessment; therefore, the aims of this cross-sectional study were to investigate these habits and the knowledge about radiographic aspect of retrograde peri-implantitis (RPI) among Italian implantologists. A questionnaire was sent via email to dentists randomly selected from the register of implantology and oral surgery societies. It included three questions: the preferred X-ray after implant placement, the timing of post-operative assessment and the knowledge of the RPI radiographic representation. A final sample of 434 implantologists was included in the study. The majority of them (84.3%) perform a periapical X-ray as control radiograph and picked the correct radiographic representation of RPI (74.3%), without statistically significant differences (p > 0.05) for sex, age, years of working practice and number of implants placed per year. Just 47.7% of dentists perform a control radiograph at prostheses delivery, to establish a proper baseline. A statistically significant difference (p < 0.05) was detectable only for the number of implants placed per year, with dentists placing > 80 implants selecting the correct choice. To the best of authors’ knowledge, this is the first study to report data on attitude of implantologists in radiographic imaging after implant placement.
ER  - 

TY  - JOUR
M3  - Article
Y1  - 2020
VL  - 46
IS  - 3
SP  - 444
EP  - 448
SN  - 1878-3554
JF  - Journal of endodontics
JO  - J Endod
UR  - https://www.embase.com/search/results?subaction=viewrecord&id=L630672287&from=export
U2  - L630672287
C5  - 31959483
DB  - Medline
U3  - 2020-01-27
U4  - 2020-03-19
L2  - http://dx.doi.org/10.1016/j.joen.2019.12.002
DO  - 10.1016/j.joen.2019.12.002
A1  - Daubert, D.
A1  - Black, R.M.
A1  - Chrepa, V.
A1  - Kotsakis, G.A.
M1  - (Daubert D.) Department of Periodontics, University of Washington, Seattle, WA, United States
M1  - (Black R.M.) Private Practice, Indianapolis, IN, United States
M1  - (Chrepa V.) Department of Endodontics, University of Texas Health San Antonio, San Antonio, TX, Mexico
M1  - (Kotsakis G.A., kotsakis@uthscsa.edu) Department of Periodontics, University of Texas Health San Antonio, San Antonio, TX, Mexico
T1  - Endodontic Peri-implant Defects: A New Disease Entity
LA  - English
KW  - adverse device effect
KW  - alveolar bone loss
KW  - dental procedure
KW  - human
KW  - periimplantitis
KW  - periodontics
KW  - tooth extraction
KW  - tooth implant
N2  - Peri-implantitis is becoming a frequent complication observed around dental implants. An endodontic infection of a nearby tooth or an immediate implant placement in an inflamed bone socket from failing endodontic therapy has been associated with retrograde peri-implantitis (RPI), a condition that presents with radiographic lucency at the "apex" of an implant. However, current classification schemes do not capture endodontic lesions that may manifest as coronal or intrabony lesions associated with dental implants. As a result, such cases may be mistreated. Here we present for the first time 2 cases in which peri-implant bone loss occurred in the coronal half of the implant adjacent to a tooth with an endodontic-periodontic lesion and was resolved via endodontic therapy or tooth extraction as indicated. This proof of concept report aimed to introduce endodontic peri-implant ("endo-implant") defects and increase vigilance, which may help prevent overtreatment or mistreatment of such cases.
ER  - 

TY  - JOUR
M3  - Article
Y1  - 2020
VL  - 25
IS  - 6
SP  - e720
EP  - e727
SN  - 1698-6946
SN  - 1698-4447
JF  - Medicina Oral Patologia Oral y Cirugia Bucal
JO  - Med. Oral Patol. Oral Cir. Bucal
UR  - https://www.embase.com/search/results?subaction=viewrecord&id=L2005364242&from=export
U2  - L2005364242
C5  - 32851987
DB  - Embase
DB  - Medline
DB  - 
U3  - 2020-11-03
U4  - 2020-11-10
L2  - http://dx.doi.org/10.4317/medoral.23708
DO  - 10.4317/medoral.23708
A1  - Muñoz-Cámara, D.
A1  - Águila, O.G.-D.
A1  - Pardo-Zamora, G.
A1  - Camacho-Alonso, F.
M1  - (Muñoz-Cámara D.) Department of Prosthetic Dentistry, University of Murcia, Spain
M1  - (Águila O.G.-D.) In private dental practice, Murcia, Spain
M1  - (Pardo-Zamora G.) Department of Integral Dentistry, University of Murcia, Spain
M1  - (Camacho-Alonso F., fcamacho@um.es) Department of Oral Surgery, University of Murcia, Spain
AD  - F. Camacho-Alonso, Clínica Odontológica Universitaria, Unidad Docente de Cirugía Bucal Hospital Morales Meseguer (2 planta), Avda. Marqués de los Vélez s/n, Murcia, Spain
T1  - Immediate post-extraction implants placed in acute periapical infected sites with immediate prosthetic provisionalization: A 1-year prospective cohort study
LA  - English
KW  - Biomet 3i
KW  - Endobone
KW  - RVG Model 5100
KW  - tooth implant
KW  - X ray film
KW  - amoxicillin plus clavulanic acid
KW  - chlorhexidine
KW  - ibuprofen
KW  - adult
KW  - article
KW  - bleeding on probing
KW  - buccal keratinized mucosa width
KW  - clinical outcome
KW  - clinical recession
KW  - cohort analysis
KW  - computer assisted tomography
KW  - controlled study
KW  - dental parameters
KW  - distance from implant shoulder to first point of bone to implant contact
KW  - endodontic procedure
KW  - female
KW  - follow up
KW  - human
KW  - immediate prosthetic provisionalization
KW  - major clinical study
KW  - male
KW  - middle aged
KW  - periimplantitis
KW  - probing depth
KW  - radiological parameters
KW  - tooth extraction
KW  - tooth periapical disease
KW  - tooth radiography
KW  - Biomet 3i
KW  - Endobone
KW  - RVG Model 5100
C3  - Biomet 3i(Zimmer Biomet,United States)
C3  - Endobone(Zimmer Biomet,United States)
C3  - RVG Model 5100(Eastman Kodak,United States)
C4  - Eastman Kodak(United States)
C4  - Zimmer Biomet(United States)
N2  - Background: Few studies have reported the outcomes of immediate placement at infected post-extraction sites. The aim of this study was to compare clinical and radiological outcomes of immediately placed implants with immediate prosthetic provisionalization in sockets with or without acute periapical pathology. Material and Methods: A total of 100 patients with immediately placed implants with immediate provisionalization and 1-year of follow up were included (50 patients with acute periapical pathology and a control group of 50 patients without acute periapical pathology). Clinical parameters (bleeding on probing, buccal keratinized mucosa width, clinical recession, and probing depth) and radiological parameters (distance from implant shoulder to first point of bone-to-implant contact [IS-BIC]) were assessed. Results: Clinical parameters showed no significant differences between the study and control groups after 1-year follow up (p>0.05). IS-BIC presented the following values: 0.35 ± 0.51 mm (study group) and 0.15 ± 0.87 mm (control), without significant differences between the groups (p=0.160). None of the 50 radiographs of immediate implants placed in sockets with periapical pathology revealed retrograde peri-implantitis. Conclusions: Immediate placement of implants with immediate prosthetic provisionalization at sites with acute periapical pathology can be a successful treatment modality for at least 1-year.
ER  - 

TY  - JOUR
M3  - Article
Y1  - 2020
VL  - 13
IS  - 1
SP  - 65
EP  - 73
SN  - 2631-6439
JF  - International journal of oral implantology (New Malden, London, England)
JO  - Int J Oral Implantol (New Malden)
UR  - https://www.embase.com/search/results?subaction=viewrecord&id=L631284504&from=export
U2  - L631284504
C5  - 32186288
DB  - Medline
U4  - 2020-03-27
A1  - Peñarrocha-Oltra, D.
A1  - Blaya-Tárraga, J.A.
A1  - Menéndez-Nieto, I.
A1  - Peñarrocha-Diago, M.
A1  - Peñarrocha-Diago, M.
M1  - (Peñarrocha-Oltra D.; Blaya-Tárraga J.A.; Menéndez-Nieto I.; Peñarrocha-Diago M.; Peñarrocha-Diago M.)
T1  - Factors associated with early apical peri-implantitis: A retrospective study covering a 20-year period
LA  - English
KW  - female
KW  - human
KW  - male
KW  - mandible
KW  - maxilla
KW  - periimplantitis
KW  - retrospective study
KW  - tooth implant
N2  - PURPOSE: To explore risk indicators potentially associated with early apical peri-implantitis (EAP). MATERIALS AND METHODS: A retrospective survey was performed in 2017 with recorded information from patients receiving dental implants between 1996 and 2016. Reporting follows the STROBE (strengthening the reporting of observational studies in epidemiology) guidelines. Data were collected from the medical histories and radiographs: diagnosis of EAP (health/disease), gender, age, type of surgery (immediate/delayed placement), implants placed (position, width, length, location, mesial and distal tooth-implant distance measured at the apex, state of the adjacent tooth and tooth being replaced, and surgical complications. Once the EAP had developed, data were collected regarding days of evolution, symptoms, signs and radiological findings. RESULTS: A total of 2548 patients (57.1% females and 42.9% males) with 8110 implants were enrolled in the study. 46 patients with 58 implants were diagnosed with EAP - 23 in the maxilla (39.6%) and 35 in the mandible (60.4%) - between 6 and 50 days after implant placement, with a mean period of 21.7 days (SD 10.1). The frequency of EAP was 1.81% in patients and 0.71% in implants. Immediate placement multiplied the odds of developing EAP 21-fold (95% CI 6.74 to 65.7; P < 0.001) versus delayed placement. The existence of an apical lesion in the tooth being replaced multiplied the odds of developing EAP 26.3-fold (95% CI 4.24 to 162.8; P < 0.001). Replacing a tooth endodontically treated increased the odds 3.48 times (95% CI 0.99 to 12.3; P = 0.052). The presence of an adjacent endodontically treated tooth increased the odds 0.97-fold (95% CI 0.26 to 3.60; P = 0.963). An apical mesial distance of ≤ 1.5 mm increased the odds up to 5.12-fold (95% CI 2.12 to 12.4; P < 0.001). CONCLUSIONS: The presence of endodontic periapical lesions or endodontic treatment in the tooth being replaced, immediate implant placement or mesial tooth-implant distance measured at the apex were significantly associated with increased odds of EAP.
ER  - 

TY  - JOUR
M3  - Article
Y1  - 2020
VL  - 13
IS  - 2
SP  - 161
EP  - 170
SN  - 2631-6439
JF  - International journal of oral implantology (New Malden, London, England)
JO  - Int J Oral Implantol (New Malden)
UR  - https://www.embase.com/search/results?subaction=viewrecord&id=L631787913&from=export
U2  - L631787913
C5  - 32424382
DB  - Medline
U3  - 2020-05-25
U4  - 2020-05-27
A1  - Peñarrocha-Diago, M.A.
A1  - Blaya-Tárraga, J.A.
A1  - Menéndez-Nieto, I.
A1  - Peñarrocha-Diago, M.
A1  - Peñarrocha-Oltra, D.
M1  - (Peñarrocha-Diago M.A.; Blaya-Tárraga J.A.; Menéndez-Nieto I.; Peñarrocha-Diago M.; Peñarrocha-Oltra D.)
T1  - Implant survival after surgical treatment of early apical peri-implantitis: An ambispective cohort study covering a 20-year period
LA  - English
KW  - cohort analysis
KW  - human
KW  - periimplantitis
KW  - risk factor
KW  - tooth implant
KW  - treatment outcome
N2  - PURPOSE: To describe implant survival at least 1 year after the surgical treatment of early apical peri-implantitis (EAP) and explore potential risk factors of failure of such treatment. MATERIALS AND METHODS: An ambispective cohort study was conducted, involving all patients in whom EAP was detected and surgically treated between 1996 and 2016. Reporting followed the STROBE guidelines. The time from implant placement (IP) to EAP surgery (EAPS), the diagnostic stage and intraoperative variables (location, apical lesion in the tooth being replaced, mesial and distal tooth-implant distance measured at the apex, periapical surgery of the adjacent tooth, guided bone regeneration, implant resection, explantation) were recorded to determine their impact upon treatment outcome. RESULTS: The initial sample consisted of 58 implants in 46 patients. The mean time from IP to EAPS was 21.7 ± 10.1 days. At the time of surgery, eight implants presented mobility and were explanted. The final sample consisted of 50 implants in 39 patients evaluated for implant survival after surgical treatment. A cumulative survival rate of 78.3% was recorded. The mean survival time of the EAP treated implants was 85.4 months (standard deviation [SD] 5.94). The diagnostic stage (P < 0.001) and the existence of a previous periapical lesion in the tooth being replaced (P = 0.022) had a significant influence upon implant survival. CONCLUSIONS: The cumulative survival rate was 78.3%, with a mean survival time of 85.4 months. The diagnostic stage of EAP and the presence of a lesion in the tooth being replaced significantly influenced the survival of implants with EAP subjected to surgical treatment.
ER  - 

TY  - JOUR
M3  - Review
Y1  - 2019
VL  - 48
IS  - 11
SP  - 1475
EP  - 1484
SN  - 1399-0020
SN  - 0901-5027
JF  - International Journal of Oral and Maxillofacial Surgery
JO  - Int. J. Oral Maxillofac. Surg.
UR  - https://www.embase.com/search/results?subaction=viewrecord&id=L2001951599&from=export
U2  - L2001951599
C5  - 31088705
DB  - Embase
DB  - Medline
U3  - 2019-05-14
U4  - 2019-11-05
L2  - http://dx.doi.org/10.1016/j.ijom.2019.04.012
DO  - 10.1016/j.ijom.2019.04.012
A1  - Marshall, G.
A1  - Canullo, L.
A1  - Logan, R.M.
A1  - Rossi-Fedele, G.
M1  - (Marshall G.; Logan R.M.; Rossi-Fedele G., giampiero.rossi-fedele@adelaide.edu.au) Adelaide Dental School, The University of Adelaide, Adelaide, South Australia, Australia
M1  - (Canullo L.) Private Practice, Rome, Italy
AD  - G. Rossi-Fedele, Adelaide Dental School, AHMS 10th Floor, North Terrace C/O George Street, Adelaide, SA, Australia
T1  - Histopathological and microbiological findings associated with retrograde peri-implantitis of extra-radicular endodontic origin: a systematic and critical review
LA  - English
KW  - chronic inflammation
KW  - Corynebacterium
KW  - cyst
KW  - diagnostic procedure
KW  - disease association
KW  - endodontic procedure
KW  - histopathology
KW  - human
KW  - Klebsiella pneumoniae
KW  - microbiological examination
KW  - nonhuman
KW  - periimplantitis
KW  - Porphyromonas gingivalis
KW  - qualitative research
KW  - retrograde periimplantitis
KW  - review
KW  - Streptococcus
KW  - systematic review
KW  - tooth extraction
KW  - tooth periapical disease
N2  - The aim of this study was to systematically review the aetiology, in particular histopathological and microbiological factors, of retrograde peri-implantitis of endodontic origin. The review is registered in the PROSPERO database (CRD42017063898). An electronic search for publications was performed in two databases, from their inception up to October 2018. Subsequently a hand search of the reference lists was conducted. Articles in English and other languages using Latin characters were included. Two independent reviewers selected the studies, extracted and synthesized the data, and assessed the quality. The methodology of the included articles was evaluated using the relevant Joanna Briggs Institute tools. Six studies fulfilled the eligibility criteria and were included in the systematic review. Histopathological examination in the component studies reflected that the presentation of retrograde peri-implantitis involves cyst formation or chronic inflammation. Bacteria found in these lesions included Porphyromonas gingivalis, Corynebacterium, Streptococcus, and Klebsiella pneumoniae. Two studies were judged as having a low possibility of bias and four were judged as having a moderate possibility of bias. This review determined that endodontic complications associated with adjacent teeth, residual infection at the extraction site due to previous apical periodontitis, or refractory apical periodontitis might be considered likely aetiological factors, although the evidence is limited.
ER  - 

TY  - JOUR
M3  - Article
Y1  - 2019
VL  - 45
IS  - 5
SP  - 645
EP  - 650
SN  - 1878-3554
JF  - Journal of endodontics
JO  - J Endod
UR  - https://www.embase.com/search/results?subaction=viewrecord&id=L627629143&from=export
U2  - L627629143
C5  - 30827770
DB  - Medline
U4  - 2020-09-24
L2  - http://dx.doi.org/10.1016/j.joen.2019.01.002
DO  - 10.1016/j.joen.2019.01.002
A1  - Sarmast, N.D.
A1  - Wang, H.H.
A1  - Sajadi, A.S.
A1  - Munne, A.M.
A1  - Angelov, N.
M1  - (Sarmast N.D., nima.d.sarmast@uth.tmc.edu; Sajadi A.S.; Angelov N.) Department of Periodontics and Dental Hygiene, School of Dentistry, University of Texas Health Science Center at Houston, Houston, TX,
M1  - (Wang H.H.) Department of Periodontics and Endodontics, Division of Endodontics, School of Dental Medicine, University at Buffalo, Buffalo, NY, United States
M1  - (Munne A.M.) Periodontics and Dental Implants, Houston, TX,
T1  - Nonsurgical Endodontic Treatment of Necrotic Teeth Resolved Apical Lesions on Adjacent Implants with Retrograde/Apical Peri-implantitis: A Case Series with 2-year Follow-up
LA  - English
KW  - adverse device effect
KW  - case report
KW  - endodontic procedure
KW  - follow up
KW  - human
KW  - necrosis
KW  - periimplantitis
KW  - tooth implant
N2  - Retrograde (or apical/periapical) peri-implantitis (RPI) presents with radiographic signs of bone loss at the periapical area of endosteal implants and may also present with clinical signs of abscess formation or a sinus tract traceable to the implant periapex. The lesion may form days up to several years after the initial implant placement. In contrast to marginal peri-implantitis, which has a prevalence of 19.83%, RPI may be underreported because many clinicians are currently not aware of this type of lesion. The etiology, although not fully understood, may be attributed to endodontic infection of an adjacent tooth or residual microorganisms present after the extraction of an infected tooth at the implant site. There are several treatment modalities available for the management of RPI. Nonsurgical root canal treatment may be an option if the implant RPI etiology is suspected to be related to an adjacent endodontically involved tooth. In a previous report, surgical treatment modalities to correct RPI were described. This current case series presents 2 cases of RPI in which nonsurgical treatment of the necrotic adjacent teeth resulted in full radiographic and clinical resolution of the adjacent apical peri-implant lesions with 18-month and 2-year follow-ups, respectively. RPI may be prevented by evaluating the endodontic status of natural teeth adjacent to the implants and by addressing endodontic infections near the implant sites. Certain types of implant RPI may successfully be resolved nonsurgically by addressing adjacent endodontic infections as shown by this case series.
ER  - 

TY  - JOUR
M3  - Article
Y1  - 2018
VL  - 44
IS  - 4
SP  - 287
EP  - 291
SN  - 0160-6972
JF  - The Journal of oral implantology
JO  - J Oral Implantol
UR  - https://www.embase.com/search/results?subaction=viewrecord&id=L627014733&from=export
U2  - L627014733
C5  - 29608404
DB  - Medline
U3  - 2019-04-05
U4  - 2019-05-17
L2  - http://dx.doi.org/10.1563/aaid-joi-D-16-00162
DO  - 10.1563/aaid-joi-D-16-00162
A1  - Manfro, R.
A1  - Garcia, G.F.
A1  - Bortoluzzi, M.C.
A1  - Fabris, V.
A1  - Bacchi, A.
A1  - Elias, C.N.
M1  - (Manfro R.; Garcia G.F.) Departament of Oral Implantology, SOEBRAS, Florianópolis, SC, Brazil
M1  - (Bortoluzzi M.C.) Department of Dentistry, State University of Ponta Grossa-UEPG, PR, Ponta Grossa, Brazil
M1  - (Fabris V.) Department of Oral Surgery, Meridional Faculty-IMED, Passo Fundo, RS, Brazil
M1  - (Bacchi A.) Department of Prosthodontics, Meridional Faculty-IMED, Passo Fundo, RS, Brazil
M1  - (Elias C.N.) Biomaterials Laboratory, Military Institute of Engineering, RJ, Rio de Janeiro, Brazil
T1  - Apicoectomy and Scanning Electron Microscopy Analysis of an Implant Infected by Apical (Retrograde) Peri-implantitis: A Case Letter
LA  - English
KW  - apicoectomy
KW  - human
KW  - periimplantitis
KW  - scanning electron microscopy
KW  - tooth implant
KW  - tooth periapical disease
ER  - 

TY  - JOUR
M3  - Article
Y1  - 2018
VL  - 29
IS  - 12
SP  - 2504
EP  - 2508
SN  - 0970-938X
JF  - Biomedical Research (India)
JO  - Biomed. Res.
UR  - https://www.embase.com/search/results?subaction=viewrecord&id=L623284220&from=export
U2  - L623284220
DB  - Embase
U3  - 2018-08-14
U4  - 2018-08-16
L2  - http://dx.doi.org/10.4066/biomedicalresearch.29-18-211
DO  - 10.4066/biomedicalresearch.29-18-211
A1  - Honorato, L.
A1  - Alves, N.
A1  - Trillos, V.
M1  - (Honorato L.; Trillos V.) Faculty of Dentistry, Universidad Andres Bello, Santiago, Chile
M1  - (Alves N.) Faculty of Dentistry, Applied Morphology Research Centre (CIMA), Universidad de La Frontera, Temuco, Chile
AD  - N. Alves, Faculty of Dentistry, Applied Morphology Research Centre (CIMA), Universidad de La Frontera, Temuco, Chile
T1  - An implant periapical lesion associated with presence of residual root fragments: Report of case treated with apicoectomy
LA  - English
KW  - implant
KW  - amalgam
KW  - azithromycin
KW  - chlorhexidine
KW  - erythromycin
KW  - adult
KW  - alveolar ridge
KW  - apicoectomy
KW  - article
KW  - case report
KW  - clinical article
KW  - clinical examination
KW  - cone beam computed tomography
KW  - deciduous tooth
KW  - edentulousness
KW  - female
KW  - human
KW  - inflammation
KW  - monitoring
KW  - pain
KW  - radiodiagnosis
KW  - surgical technique
KW  - tooth periapical disease
KW  - treatment outcome
N2  - The present study reports a case of a periapical lesion in an implant placed in an alveolar ridge which presented a residual root fragment of a deciduous tooth. Patient attended a dental clinic because she wanted to replace the missing tooth with an implant. She reported having lost the temporary tooth for one year. The initial Cone-beam Computerised Tomography image showed an edentulous area in the #13 zone, and the presence of a fragment of the deciduous tooth. The small root fragment was removed and an implant 4.0 × 13 mm amplified was installed. Patient presented acute pain and inflammation at the implant site 20 d after the surgery when the implant was originally installed; the first periapical surgery was carried out. Four months after the first periapical surgery, in periapical x-ray a radiolucent lesion was observed surrounding the apical region of the implant with a dry sound under percussion. The second periapical surgery was carried out. Five months after the second periapical surgery, the presence of a fistula was observed clinically, while in X-ray a radiolucent lesion was observed in the apex of the implant. Implant-plasty was carried out, removing approximately 5 mm of the apical portion of the implant. This treatment was successful after 27 months' monitoring.
ER  - 

TY  - JOUR
M3  - Article
Y1  - 2017
VL  - 43
IS  - 11
SP  - 1921
EP  - 1924
SN  - 1878-3554
JF  - Journal of endodontics
JO  - J Endod
UR  - https://www.embase.com/search/results?subaction=viewrecord&id=L623379877&from=export
U2  - L623379877
C5  - 28822567
DB  - Medline
U4  - 2018-08-10
L2  - http://dx.doi.org/10.1016/j.joen.2017.06.034
DO  - 10.1016/j.joen.2017.06.034
A1  - Sarmast, N.D.
A1  - Wang, H.H.
A1  - Sajadi, A.S.
A1  - Angelov, N.
A1  - Dorn, S.O.
M1  - (Sarmast N.D., nima.d.sarmast@uth.tmc.edu; Sajadi A.S.; Angelov N.) Department of Periodontics and Dental Hygiene, School of Dentistry, University of Texas Health Science Center at Houston, Houston, Texas, United States
M1  - (Wang H.H.) Division of Endodontics, Department of Periodontics and Endodontics, School of Dental Medicine, University at Buffalo, Buffalo, New York, United States
M1  - (Dorn S.O.) Department of Endodontics, School of Dentistry, University of Texas Health Science Center at Houston, Houston, Texas, United States
T1  - Classification and Clinical Management of Retrograde Peri-implantitis Associated with Apical Periodontitis: A Proposed Classification System and Case Report
LA  - English
KW  - case report
KW  - classification
KW  - complication
KW  - human
KW  - male
KW  - middle aged
KW  - pathology
KW  - periimplantitis
KW  - tooth implantation
KW  - tooth periapical disease
N2  - Biological complications involving dental implants include peri-implant diseases such as peri-implant mucositis and peri-implantitis. The latter presents with progressive bone loss from the alveolar crest in a coronal apical direction. However, a separate disease entity termed retrograde peri-implantitis (RPI), which presents with progressive bone loss at the periapex of the implant, also exists and may be of particular interest to endodontists because it typically presents with periapical pathology of both the implant and adjacent tooth or at a site that previously housed an endodontically treated tooth. The reported prevalence of retrograde peri-implantitis is 0.26%, which is much lower than the prevalence of marginal peri-implantitis; however, its incidence increases to 7.8% when teeth adjacent to the implant exhibit an endodontic infection. It is positively correlated with a shorter distance between the implant and the adjacent tooth and a shorter time elapsed from the endodontically treated adjacent tooth to implant placement. This case report describes a patient diagnosed with an RPI lesion (RPI) associated with an adjacent endodontically treated tooth with a persistent periapical radiolucent lesion. The diagnosis, possible etiology, and management of the RPI lesion is thoroughly reported including follow-up visits showing complete resolution after subsequent periodontal and endodontic therapy. Endodontic evaluation of teeth adjacent to the implant site should be performed for primary prevention of RPI. Proper classification of RPI will aid in determining the course of treatment; class 1 and 2 cases require endodontic therapy of the involved teeth for healing to occur.
ER  - 

TY  - JOUR
M3  - Review
Y1  - 2016
VL  - 87
IS  - 12
SP  - 1458
EP  - 1467
SN  - 1943-3670
JF  - Journal of periodontology
JO  - J. Periodontol.
UR  - https://www.embase.com/search/results?subaction=viewrecord&id=L621889758&from=export
U2  - L621889758
C5  - 27498713
DB  - Medline
U4  - 2018-05-01
A1  - Sarmast, N.D.
A1  - Wang, H.H.
A1  - Soldatos, N.K.
A1  - Angelov, N.
A1  - Dorn, S.
A1  - Yukna, R.
A1  - Iacono, V.J.
M1  - (Sarmast N.D.; Soldatos N.K.; Angelov N.) Department of Periodontics and Dental Hygiene, The University of Texas School of Dentistry at Houston, Houston, TX
M1  - (Wang H.H.; Yukna R.; Iacono V.J.) Department of Periodontology, School of Dental Medicine, Stony Brook University, Stony Brook, NY
M1  - (Soldatos N.K.) Department of Surgical Dentistry, Division of Periodontics, University of Colorado School of Dental Medicine, Aurora, CO
M1  - (Dorn S.) Department of Endodontics, The University of Texas School of Dentistry at Houston
M1  - (Yukna R.) Department of Periodontics, Louisiana State University School of Dentistry, New Orleans, LA
T1  - A Novel Treatment Decision Tree and Literature Review of Retrograde Peri-Implantitis
LA  - English
KW  - decision tree
KW  - endodontic procedure
KW  - human
KW  - incidence
KW  - periimplantitis
KW  - tooth implant
N2  - BACKGROUND: Although retrograde peri-implantitis (RPI) is not a common sequela of dental implant surgery, its prevalence has been reported in the literature to be 0.26%. Incidence of RPI is reported to increase to 7.8% when teeth adjacent to the implant site have a previous history of root canal therapy, and it is correlated with distance between implant and adjacent tooth and/or with time from endodontic treatment of adjacent tooth to implant placement. Minimum 2 mm space between implant and adjacent tooth is needed to decrease incidence of apical RPI, with minimum 4 weeks between completion of endodontic treatment and actual implant placement. The purpose of this study is to compile all available treatment modalities and to provide a decision tree as a general guide for clinicians to aid in diagnosis and treatment of RPI.
METHODS: Literature search was performed for articles published in English on the topic of RPI. Articles selected were case reports with study populations ranging from 1 to 32 patients. Any case report or clinical trial that attempted to treat or rescue an implant diagnosed with RPI was included.
RESULTS: Predominant diagnostic presentation of a lesion was presence of sinus tract at buccal or facial abscess of apical portion of implant, and subsequent periapical radiographs taken demonstrated a radiolucent lesion. On the basis of case reports analyzed, RPI was diagnosed between 1 week and 4 years after implant placement. Twelve of 20 studies reported that RPI lesions were diagnosed within 6 months after implant placement. A step-by-step decision tree is provided to allow clinicians to triage and properly manage cases of RPI on the basis of recommendations and successful treatments provided in analyzed case reports. It is divided between symptomatic and asymptomatic implants and adjacent teeth with vital and necrotic pulps.
CONCLUSIONS: Most common etiology of apical RPI is endodontic infection from neighboring teeth, which was diagnosed within 6 months after implant placement. Most common findings, radiographically and clinically, are lesions around implant apex and sinus tract. A small number of implants did not improve with treatment. Decision tree provides a path to diagnose and treat lesions to facilitate their management. Further studies are needed to focus on histologic data around periapical microbiota to establish specific etiology and differential diagnoses compared with marginal peri-implantitis and other implant-related conditions.
ER  - 

TY  - JOUR
M3  - Review
Y1  - 2016
VL  - 25
IS  - 5
SP  - 684
EP  - 697
SN  - 1538-2982
JF  - Implant dentistry
JO  - Implant Dent
UR  - https://www.embase.com/search/results?subaction=viewrecord&id=L616825802&from=export
U2  - L616825802
C5  - 27579555
DB  - Medline
U4  - 2017-06-20
L2  - http://dx.doi.org/10.1097/ID.0000000000000424
DO  - 10.1097/ID.0000000000000424
A1  - Ramanauskaite, A.
A1  - Juodzbalys, G.
A1  - Tözüm, T.F.
M1  - (Ramanauskaite A.) *PhD student, Clinic of Dental and Oral Pathology, Lithuanian University of Health Sciences, Kaunas, Lithuania. †Professor, Department of Maxillofacial Surgery, Lithuanian University of Health Sciences, Kaunas, Lithuania. ‡Associate Professor, Department of Periodontics, College of Dentistry, University of Illinois at Chicago, Chicago, IL
M1  - (Juodzbalys G.; Tözüm T.F.)
T1  - Apical/Retrograde Periimplantitis/Implant Periapical Lesion: Etiology, Risk Factors, and Treatment Options: A Systematic Review
LA  - English
KW  - decision tree
KW  - human
KW  - pathology
KW  - periimplantitis
KW  - risk factor
N2  - OBJECTIVES: To review the literature on retrograde periimplantitis symptoms, risk factors, and treatment methods and to propose a decision-making tree of retrograde periimplantitis management.
MATERIALS AND METHODS: An electronic literature search was conducted on the MEDLINE and EMBASE databases for articles published between 1990 and 2015. Clinical human studies in the English language were included.
RESULTS: The search resulted in 44 case reports published by 27 authors. The average time of the diagnosis of the pathology was found to be 26.07 weeks after implant placement (SD ± 39.7). Fistula formation was found to be the most common clinical symptom, statistically significantly more often occurring in the maxilla (P = 0.04). A negative correlation was found between pain and the adjacent tooth with incomplete endodontic treatment/endodontic pathology (r = -0.4; P = 0.009) and a positive correlation between the later risk factor and implant removal (r = 0.3; P = 0.028). Regenerative treatment (45.2% of the cases) or implant removal (35.7% of the cases) was the most common treatment techniques used. A decision-making tree of retrograde periimplantitis management is suggested.
CONCLUSIONS: The etiology of retrograde periimplantitis is most often infectious. A decision-making tree aimed at managing patients with retrograde periimplantitis according to the possible etiology and symptoms of the disease can be a useful tool in the treatment of the pathology.
ER  - 

TY  - JOUR
M3  - Article
Y1  - 2016
VL  - 17
IS  - 4
SP  - 313
EP  - 321
SN  - 1526-3711
JF  - The journal of contemporary dental practice
JO  - J Contemp Dent Pract
UR  - https://www.embase.com/search/results?subaction=viewrecord&id=L619793449&from=export
U2  - L619793449
C5  - 27340166
DB  - Medline
U4  - 2017-12-21
A1  - Shah, R.
A1  - Thomas, R.
A1  - Kumar, A.B.
A1  - Mehta, D.S.
M1  - (Shah R., srucha2k@yahoo.com) Lecturer, Department of Periodontics, Bapuji Dental College and Hospital, Davangere, Karnataka, India, Phone: +917676279879, e-mail:
M1  - (Thomas R.; Kumar A.B.; Mehta D.S.) Department of Periodontics, Bapuji Dental College and Hospital, Davangere, Karnataka, India
T1  - A Radiographic Classification for Retrograde Peri-implantitis
LA  - English
KW  - adverse device effect
KW  - alveolar bone loss
KW  - human
KW  - pathology
KW  - periapical tissue
KW  - tooth implant
N2  - BACKGROUND: Retrograde peri-implantitis (RPI) is an inflammatory disease that affects the apical part of an osseointegrated implant, while the coronal portion of the implant sustains a normal bone-to-implant interface. It is a diagnostic and therapeutic dilemma for implantologists. There is lack of a standard classification system and a definite treatment algorithm for the same. This article aims to introduce a classification system for RPI based on the radiographic amount of bone loss around an implant apex.
MATERIALS AND METHODS: A search of PubMed database was conducted with the keywords "retrograde peri-implantitis" and "implant periapical lesion." Preoperative intraoral periapical (IOPA) radiographs of implants with RPI in case reports/case series were compiled. A total of 54 lOPAs from 36 articles were compiled and were assessed.
RESULTS: Three different classes were proposed. The amount of bone loss from the apex of the implant to the most coronal part of radiolucency was calculated as a percentage of the total implant length and classified into one of the three classes: Mild, moderate, and advanced. Treatment options and prognosis have been suggested for each class.
CONCLUSION: The proposed classification may allow for an easy and reproducible radiographic assessment of the RPI lesion and may serve as a guideline to prognosis and treatment planning.
ER  - 

TY  - JOUR
M3  - Review
Y1  - 2016
VL  - 42
IS  - 2
SP  - 224
EP  - 230
SN  - 1548-1336
JF  - The Journal of oral implantology
JO  - J Oral Implantol
UR  - https://www.embase.com/search/results?subaction=viewrecord&id=L627093014&from=export
U2  - L627093014
C5  - 26550925
DB  - Medline
U4  - 2019-04-10
L2  - http://dx.doi.org/10.1563/aaid-joi-D-15-00126
DO  - 10.1563/aaid-joi-D-15-00126
A1  - Flanagan, D.
M1  - (Flanagan D.) Private practice, Willimantic, Conn, United States
T1  - Implant Placement in Failed Endodontic Sites: A Review
LA  - English
KW  - dental restoration
KW  - human
KW  - periimplantitis
KW  - tooth implant
KW  - tooth implantation
N2  - Dental implants may fail to osseointegrate in sites of endodontic failure. This may occur as a result colonization by various anaerobic and facultative bacterial species. If an implant is placed in a site where vegetative bacteria are residing, the implant may fail to integrate if a bacterial colonization proceeds coronally. If the implant apical cortical bone is thin or if there is an apical fenestration, the colonization may proceed through the thin or nonexistent bone through the covering mucosa, relieving inflammatory pressure to create an apical (retrograde) peri-implantitis. Enterococcus faecalis may be the prime culprit in these types of implant failures. After thorough debridement, the implant may be immediately placed after extraction of an endodontically failed tooth, and the patient treated with an appropriate antibiotic. Alternatively waiting for postextraction healing and subsequent implant placement can be done. Nevertheless, either way may allow for the formation of bacterial vegetative forms or biofilms. The implant surface may be colonized when the surface is exposed to the bacteria. Thorough debridement is crucial. Nonetheless, organisms may persist. Randomized controlled trials are needed to elucidate this issue.
ER  - 

TY  - JOUR
M3  - Article
Y1  - 2016
VL  - 42
IS  - 1
SP  - 104
EP  - 109
SN  - 1548-1336
JF  - The Journal of oral implantology
JO  - J Oral Implantol
UR  - https://www.embase.com/search/results?subaction=viewrecord&id=L627039326&from=export
U2  - L627039326
C5  - 25105584
DB  - Medline
U4  - 2019-04-08
L2  - http://dx.doi.org/10.1563/aaid-joi-D-13-00268
DO  - 10.1563/aaid-joi-D-13-00268
A1  - Kutlu, H.B.
A1  - Genc, T.
A1  - Tozum, T.F.
M1  - (Kutlu H.B.; Genc T.) Department of Periodontology, Faculty of Dentistry, Hacettepe University, Ankara, Turkey
M1  - (Tozum T.F.) Department of Periodontics, College of Dentistry, University of Illinois at Chicago, Chicago, Ill, United States
T1  - Treatment of Refractory Apical Peri-Implantitis: A Case Report
LA  - English
KW  - case report
KW  - human
KW  - periimplantitis
KW  - tooth implant
ER  - 

TY  - JOUR
M3  - Article
Y1  - 2015
VL  - 26
IS  - 9
SP  - 992
EP  - 995
SN  - 1600-0501
JF  - Clinical oral implants research
JO  - Clin Oral Implants Res
UR  - https://www.embase.com/search/results?subaction=viewrecord&id=L616568039&from=export
U2  - L616568039
C5  - 24860973
DB  - Medline
U4  - 2017-06-06
L2  - http://dx.doi.org/10.1111/clr.12415
DO  - 10.1111/clr.12415
A1  - López-Martínez, F.
A1  - Gómez Moreno, G.
A1  - Olivares-Ponce, P.
A1  - Eduardo Jaramillo, D.
A1  - Eduardo Maté Sánchez de Val, J.
A1  - Calvo-Guirado, J.L.
M1  - (López-Martínez F.) Faculty of Dentistry, Autonomous University of Nuevo Leon, Monterrey, Mexico
M1  - (Gómez Moreno G.) Faculty of Dentistry, University of Granada, Granada, Spain
M1  - (Olivares-Ponce P.) Faculty of Dentistry, University of Monterrey, Monterrey, Mexico
M1  - (Eduardo Jaramillo D.) Faculty of Dentistry, University of Texas Health Science Center Dental Branch, Houston, TX, USA
M1  - (Eduardo Maté Sánchez de Val J.; Calvo-Guirado J.L.) University of Murcia, Murcia, Spain
T1  - Implants failures related to endodontic treatment. An observational retrospective study
LA  - English
KW  - tooth implant
KW  - adult
KW  - adverse event
KW  - aged
KW  - dental procedure
KW  - dental restoration
KW  - female
KW  - human
KW  - male
KW  - Mexico
KW  - middle aged
KW  - periimplantitis
KW  - procedures
KW  - retrospective study
KW  - tooth implant
KW  - tooth implantation
KW  - very elderly
N2  - OBJECTIVE: The aim of the study was to analyze potential etiological risk factors that constitute a complex problem in the clinical management of peri-implantitis.
MATERIALS AND METHODS: An observational retrospective study was conducted to describe the possible effect of lesions of origin pulpar and/or periapical success or failure of the implant. The sample consisted of review of 800 implants, of which 500 were conducted at the Faculty of Dentistry of the UANL and 300 private clinics of Maxillofacial surgeons experienced in the placement of those who reside in Monterrey, Mexico. Five hundred and eighty cases correspond to female patients while that 220 patients of the male gender. The age of patients at the time of placing the implant ranged from 28 to 81 years.
RESULTS: Of 800 study subjects who underwent dental implant treatments, 200 cases (25%) were detected which presented endodontic failure prior and/or adjacent to the placement of the implant. The 50.41% had peri-implantitis, recording 62 cases in the Faculty and 18 cases (23.38%) in private clinics, finding that there was a statistically significant difference between the presence and absence of peri-implantitis in terms of failed endodontic prior and/or adjacent to the placement of the implant.
CONCLUSIONS: Within the limitations of this observational retrospective study, it could be concluded that the development of inflammatory changes mediated by the presence of remnant bacteria surrounding hard tissues adjacent to implants might induce late failures of implants, and potentially trigger pathological features of apical peri-implantitis.
ER  - 

TY  - JOUR
M3  - Article
Y1  - 2015
VL  - 35
IS  - 3
SP  - 305
EP  - 313
SN  - 1945-3388
JF  - The International journal of periodontics & restorative dentistry
JO  - Int J Periodontics Restorative Dent
UR  - https://www.embase.com/search/results?subaction=viewrecord&id=L616595331&from=export
U2  - L616595331
C5  - 25909518
DB  - Medline
U4  - 2017-06-07
L2  - http://dx.doi.org/10.11607/prd.2410
DO  - 10.11607/prd.2410
A1  - Langer, L.
A1  - Langer, B.
A1  - Salem, D.
M1  - (Langer L.; Langer B.; Salem D.)
T1  - Unintentional root fragment retention in proximity to dental implants: a series of six human case reports
LA  - English
KW  - tooth implant
KW  - adverse event
KW  - aged
KW  - alveolar bone loss
KW  - case report
KW  - device removal
KW  - diagnostic imaging
KW  - female
KW  - human
KW  - male
KW  - middle aged
KW  - procedures
KW  - tooth fracture
KW  - tooth implant
KW  - tooth implantation
KW  - tooth root
N2  - There has been renewed interest in intentionally placing dental implants in proximity to or in contact with tooth root fragments. In clinical practice, human teeth are usually extracted due to nonrestorable caries, vertical or horizontal root fractures, periodontal disease, or endodontic failure, which is commonly accompanied by inflammation and bacterial contamination. The aim of this case series is to present the adverse effects in humans of clinically undetected root-to-implant contact (CURIC), where implants were unintentionally placed in proximity to undetected retained root fragments. The adverse effects of small (3 to 5 mm) root fragments were detectible 6 to 48 months post implant placement. Three out of seven implants in six patients were removed due to severe coronal bone loss. This differs from retrograde peri-implantitis, where only the apical area of the implant is affected and the coronal portion remains integrated. The detrimental effect of root fragment-to-implant contact is described along with its clinical management. Based on the review of currently relevant data, mixed results have been documented regarding the success of dental implants in proximity to tooth-root fragments. Careful evaluation of long-term, postloading results in humans where hopeless teeth have been extracted due to infection and significant bone loss are required before intentional root fragment retention is considered a safe and reliable clinical option for implant placement.
ER  - 

TY  - JOUR
M3  - Article
Y1  - 2015
VL  - 17
IS  - 1
SP  - 199
EP  - 207
SN  - 1708-8208
JF  - Clinical implant dentistry and related research
JO  - Clin Implant Dent Relat Res
UR  - https://www.embase.com/search/results?subaction=viewrecord&id=L615060394&from=export
U2  - L615060394
C5  - 23675952
DB  - Medline
U4  - 2017-04-04
L2  - http://dx.doi.org/10.1111/cid.12083
DO  - 10.1111/cid.12083
A1  - Verdugo, F.
A1  - Castillo, A.
A1  - Simonian, K.
A1  - Castillo, F.
A1  - Farez-Vidal, E.
A1  - D'Addona, A.
M1  - (Verdugo F.) Periodontics Department, VA Hospital Greater Los Angeles Healthcare System, Los Angeles, CA, USA; private practice, Altadena, CA, USA
M1  - (Castillo A.; Simonian K.; Castillo F.; Farez-Vidal E.; D'Addona A.)
T1  - Periodontopathogen and Epstein-Barr virus-associated periapical periodontitis may be the source of retrograde infectious peri-implantitis
LA  - English
KW  - tooth implant
KW  - adult
KW  - aged
KW  - anaerobic bacterium
KW  - Cytomegalovirus
KW  - Epstein Barr virus
KW  - female
KW  - human
KW  - isolation and purification
KW  - male
KW  - microbiology
KW  - middle aged
KW  - coinfection
KW  - periimplantitis
KW  - pilot study
KW  - polymerase chain reaction
KW  - saliva
KW  - tooth implant
KW  - tooth periapical disease
KW  - very elderly
KW  - virology
N2  - BACKGROUND: Herpesviral-bacterial synergism may play a role in periodontitis and peri-implantitis etiopathogenesis. Periapical periodontitis (PP) lesions can predict future apical peri-implantitis complications.
PURPOSE: This pilot study aimed to substantiate herpesviral-bacterial coinfection in symptomatic (SP) and asymptomatic (AP) PP and assess associations with periodontopathogen salivary contamination in patients receiving implants.
MATERIALS AND METHODS: Polymerase chain reaction (PCR)-based identification was performed on PP granulation tissue (GT) from 33 SP and AP patients and compared with unstimulated whole saliva. Quantitative PCR evaluated Epstein-Barr virus (EBV) and cytomegalovirus copy counts.
RESULTS: SP GT had higher proportions of periodontopathogens. Symptomatic patients were 3.7 times more likely to be infected with EBV than AP (p = .07; 95% CI: 0.8-16.2). SP were 2.9, 2.1, 3.6, and 1.6 times more likely to be infected with Treponema denticola, Prevotella intermedia, Aggregatibacter actinomycetemcomitans, and Porphyromonas gingivalis, respectively. The odds ratio of EBV infecting PP lesions was two times higher in those positive for the virus in saliva. Saliva Tannerella forsythia-positive patients were 15 times more likely to present this pathogen in PP lesions (p = .038). Saliva EBV-positive individuals were 7 and 3.5 times more likely to yield GT contamination with T. forsythia and T. denticola, respectively. EBV copy counts were significantly higher in SP (p < .01).
CONCLUSIONS: A causal association between EBV, specific bacterial anaerobic infection, and symptomatic PP is likely. EBV high prevalence underscores the viral etiological importance. Salivary EBV contamination is likely to be associated with viral and bacterial GT infection. Saliva PCR analysis can be a good predictor of GT specific infection and help establish antimicrobial therapy. If confirmed by prospective longitudinal clinical trials, antiviral therapy could possibly benefit SP and nonresponsive to treatment individuals and help prevent potential peri-implant infectious complications.
ER  - 

TY  - JOUR
M3  - Review
Y1  - 2014
VL  - 23
IS  - 6
SP  - 745
EP  - 752
SN  - 1538-2982
JF  - Implant dentistry
JO  - Implant Dent
UR  - https://www.embase.com/search/results?subaction=viewrecord&id=L613017705&from=export
U2  - L613017705
C5  - 25290277
DB  - Medline
U4  - 2016-11-08
L2  - http://dx.doi.org/10.1097/ID.0000000000000140
DO  - 10.1097/ID.0000000000000140
A1  - Feller, L.
A1  - Jadwat, Y.
A1  - Chandran, R.
A1  - Lager, I.
A1  - Altini, M.
A1  - Lemmer, J.
M1  - (Feller L.; Jadwat Y.; Chandran R.; Lager I.; Altini M.; Lemmer J.) *Professor and Head, Department of Periodontology and Oral Medicine, University of Limpopo, Medunsa Campus, Pretoria, South Africa. †Lecturer, Department of Periodontology and Oral Medicine, University of Limpopo, Medunsa Campus, Pretoria, South Africa. ‡Registrar, Department of Periodontology and Oral Medicine, University of Limpopo, Medunsa Campus, Pretoria, South Africa. §Periodontist, Private Practice, Grayston Medical Mews, Sandown, South Africa. ‖Professor, Department of Anatomical Pathology, School of Pathology, University of the Witwatersrand, Johannesburg, South Africa. ¶Honorary Professor, Department of Periodontology and Oral Medicine, University of Limpopo, Medunsa Campus, Pretoria, South Africa
T1  - Radiolucent inflammatory implant periapical lesions: a review of the literature
LA  - English
KW  - tooth implant
KW  - adverse event
KW  - dental restoration
KW  - human
KW  - medical device contamination
KW  - microbiology
KW  - tooth periapical disease
KW  - risk factor
KW  - tooth implant
N2  - PURPOSE: To discuss the terminology, etiopathogenesis, and treatment of radiolucent inflammatory implant periapical lesions.
MATERIALS AND METHODS: An electronic search for relevant articles published in the English literature in the PubMed database.
RESULTS: Bacterial contamination of the apical portion of the implant either from a preexisting dental periapical infection or from a periapical lesion of endodontic origin of an adjacent tooth is the probable causative factor. Aseptic bone necrosis owing to overheating of the bone during preparation of osteotomies, or compression of the bone at the apex of the implant owing to excessive tightening, may also play a role. The histopathological features are of a mixed inflammatory cell infiltrate on a background of granulation tissue consistent with either a granuloma or an abscess as may be found at the apex of a nonvital tooth. Treatment consists of immediate and aggressive surgical debridement, chemical detoxification of the apical portion of the exposed implant surface, and systemic antibiotics with or without a bone regenerative procedure.
CONCLUSION: A radiolucent inflammatory implant periapical lesion is analogous to either a granuloma or an abscess as may be found at the apex of a nonvital tooth.
ER  - 

TY  - JOUR
M3  - Review
Y1  - 2014
VL  - 66
IS  - 1
SP  - 247
EP  - 254
SN  - 1600-0757
JF  - Periodontology 2000
JO  - Periodontol. 2000
UR  - https://www.embase.com/search/results?subaction=viewrecord&id=L611951381&from=export
U2  - L611951381
C5  - 25123772
DB  - Medline
U4  - 2016-09-07
L2  - http://dx.doi.org/10.1111/prd.12055
DO  - 10.1111/prd.12055
A1  - Temmerman, A.
A1  - Lefever, D.
A1  - Teughels, W.
A1  - Balshi, T.J.
A1  - Balshi, S.F.
A1  - Quirynen, M.
M1  - (Temmerman A.; Lefever D.; Teughels W.; Balshi T.J.; Balshi S.F.; Quirynen M.)
T1  - Etiology and treatment of periapical lesions around dental implants
LA  - English
KW  - tooth implant
KW  - adverse event
KW  - bone implant interface
KW  - oroantral fistula
KW  - human
KW  - microbiology
KW  - pathology
KW  - periimplantitis
KW  - tooth periapical disease
KW  - tooth periapical disease
KW  - periapical tissue
KW  - suppuration
KW  - tooth implant
N2  - The widespread use of oral implants in recent years has resulted in various types of complications. One of those complications is the periapical implant lesion. Different factors have been proposed to play a role in the development and emergence of a periapical implant lesion. To date, there is no consensus on the etiology and therefore periapical lesions around dental implants are considered to have a multifactorial etiology. The diagnosis of an implant periapical lesion should be based on both clinical and radiological findings. Additionally, in order to apply the best treatment strategy the evolution of the lesion should be taken into account. The treatment of this kind of lesion, however, is still empiric. Data, primarily from case reports, seem to indicate that the removal of all granulation tissue is a first step to arrest the progression of the bone destruction. The removal of the apical part of the implant seems a valuable treatment strategy.
ER  - 

TY  - JOUR
M3  - Article
Y1  - 2014
VL  - 25
IS  - 9
SP  - 1099
EP  - 1104
SN  - 1600-0501
JF  - Clinical oral implants research
JO  - Clin Oral Implants Res
UR  - https://www.embase.com/search/results?subaction=viewrecord&id=L611197702&from=export
U2  - L611197702
C5  - 23845060
DB  - Medline
U4  - 2016-07-19
L2  - http://dx.doi.org/10.1111/clr.12232
DO  - 10.1111/clr.12232
A1  - Qu, C.
A1  - Meng, H.
A1  - Han, J.
M1  - (Qu C.; Meng H.; Han J.) Department of Periodontology, Peking University School and Hospital of Stomatology, Beijing, China
T1  - Implant periapical lesion--a review and a case report with histological evaluation
LA  - English
KW  - tooth implant
KW  - adult
KW  - adverse event
KW  - alveolar bone loss
KW  - case report
KW  - cone beam computed tomography
KW  - debridement
KW  - female
KW  - human
KW  - panoramic radiography
KW  - prognosis
KW  - tooth implant
KW  - tooth implantation
N2  - OBJECTIVE: Information of implant periapical lesion(IPL) is insufficient by now. The aim of this review is to analyze the possible causes of IPL and to find out the proper treatment protocol.
MATERIAL AND METHODS: A systematic literature search was carried out (up to June 2012) using relevant search terms in PUBMED. And a case of IPL with histological evaluation is reported.
RESULTS: The IPL is accompanied by the radiolucency around the apex of the implant and usually presents symptoms of red, pain, tenderness, swelling, or fistulous tract. It may occur due to infection, overheating, poor bone quality of the implant site, etc. Debridement is considered as the crucial procedure of the treatment, and the prognosis is normally good when assessed by clinical parameters and radiograph.
CONCLUSION: The causes of IPL seem to be multifactorial. Most of the cases are connected with pre-existing infection. Elimination of the infection is the only consensus of the treatment protocols.
ER  - 

TY  - JOUR
M3  - Conference Abstract
Y1  - 2014
VL  - 70
SP  - 89
EP  - 90
SN  - 0105-1873
JF  - Contact Dermatitis
JO  - Contact Dermatitis
UR  - https://www.embase.com/search/results?subaction=viewrecord&id=L71521689&from=export
U2  - L71521689
DB  - Embase
U4  - 2014-07-16
L2  - http://dx.doi.org/10.1111/cod.12263
DO  - 10.1111/cod.12263
A1  - Pigatto, P.D.
A1  - Ronchi, A.
A1  - Brambilla, L.
A1  - Ferrucci, S.M.
A1  - Spadari, F.
A1  - Passoni, M.
A1  - Bombeccari, G.P.
A1  - Guzzi, G.
M1  - (Pigatto P.D.) Department of Bioscience for Health, IRCCS Galeazzi Hospital, University of Milan, Milan, Italy
M1  - (Ronchi A.) Pavia Poison Control Center and National Toxicology Information Centre, Toxicology Unit, IRCCS Maugeri Foundation and University of Pavia, Italy
M1  - (Brambilla L.; Ferrucci S.M.) Operative Unit of Dermatology, Fondazione IRCCS Ca' Granda-Ospedale Maggiore Policlinico, Milano, Italy
M1  - (Spadari F.; Bombeccari G.P.) Department of Biomedical Surgical and Dental Sciences, Unit of Oral Pathology and Medicine, University of Milan, Milan, Italy
M1  - (Passoni M.; Guzzi G.) Italian Association for Metals and Biocompatibility Research, A.I.R.M.E.B., Milan, Italy
AD  - P.D. Pigatto, Department of Bioscience for Health, IRCCS Galeazzi Hospital, University of Milan, Milan, Italy
T1  - Adverse events related to dental implants
LA  - English
KW  - metal
KW  - titanium
KW  - thiomersal
KW  - cobalt
KW  - palladium
KW  - allergen
KW  - tooth implant
KW  - society
KW  - contact dermatitis
KW  - implant
KW  - allergy
KW  - prevalence
KW  - patient
KW  - human
KW  - periimplantitis
KW  - health
KW  - cohort analysis
KW  - leukoplakia
KW  - fibromyalgia
KW  - angioneurotic edema
KW  - stomatitis
KW  - tinnitus
KW  - nickel hypersensitivity
KW  - contact allergy
KW  - bone pain
KW  - face pain
KW  - dermatitis
KW  - female
KW  - information center
KW  - neurologic disease
KW  - sensitization
KW  - eosinophilia
KW  - fatigue
KW  - endocrine disease
KW  - lymphocyte transformation test
KW  - vertigo
KW  - thrombocytopenia
KW  - adverse drug reaction
KW  - dentistry
N2  - Background: Implant dentistry may have adverse health effects. We determined the prevalence of contact allergy and adverse events over time in a cohort of 47 subjectswith endosseous dental titanium implants. Objectives: To detect adverse events to implants. Methods: We conducted a retrospective cohort study using data from A.I.R.M.E.B. electronic archive. Twenty nine of 47 (61.7%) patients were patch tested. Twelve had nickel allergy (12 of 15, 80%); 1 had thimerosal allergy (1 of 15, 6.7%); 1 had cobalt allergy (1 of 15, 6.7%); 1 had palladium allergy (1 of 15, 6.7%). Of 47 patients with adverse reactions to implants, 18 of 47 (38.3%) underwent to lymphocyte transformation tests. The prevalence of metal sensitization to metal allergens in patientswith adverse health effects linked to dental titanium implant-was 51.7% by patch testing and 100% by LTT. Results: The prevalence of contactmetal allergy was 15 (15 of 29, 51.7%). Mean age was 52.4, 37 of 47 were female (78.7%). BMS was present in one third of patients (15 of 47, 31.9%); 9 (9 of 47, 19.1%) had peri-implantitis, including apical peri-implantitis; 6 (6 of 47, 12.8%) had dermatitis; 4 (4 of 47, 8.5%) had OLP; 3 (3 of 47, 6.4%) had neurological disease; 2 (2 of 47, 4.3%) had atypical facial pain, including neurogenic and bone pain; 2 had MCS; 2 had fibromyalgia; 2 had oral leukoplakia; 1 (1 of 47, 2.1%) had angioedema; 1 had CFS; 1 had eosinophilia; 1 had fatigue; 1 had LES; 1 had endocrine disorders; 1 had stomatitis; 1 had tinnitus; 1 had vertigo; 1 had thrombocytopenia. Conclusions: Oral and/or systemic adverse events were possibly related to the use of endosseus dental implants.
ER  - 

TY  - JOUR
M3  - Article
Y1  - 2014
VL  - 82
IS  - 2
SP  - 124
EP  - 130
SN  - 0011-8524
JF  - Dental Cadmos
JO  - Dent. Cadmos
UR  - https://www.embase.com/search/results?subaction=viewrecord&id=L372455712&from=export
U2  - L372455712
DB  - Embase
U3  - 2014-03-05
U4  - 2014-03-07
L2  - http://dx.doi.org/10.1016/S0011-8524(14)70135-7
DO  - 10.1016/S0011-8524(14)70135-7
A1  - Zangari, F.
M1  - (Zangari F., f.zangari@tin.it) Odontologa Forense, Libera Professionista in Ravenna, Italy
AD  - F. Zangari, Odontologa Forense, Libera Professionista in Ravenna, Italy
T1  - Implant periapical lesion: A case-report and medicolegal considerations
T2  - Lesione periapicale implantare: caso clinico e riflessioni medico-legali
LA  - Italian
KW  - article
KW  - case report
KW  - debridement
KW  - human
KW  - implant periapical lesion
KW  - medical device complication
KW  - medicolegal aspect
KW  - patient monitoring
KW  - prognosis
KW  - tooth extraction
KW  - tooth implant
KW  - tooth periapical disease
KW  - tooth implant
N2  - Objectives This case report presents an implant periapical lesion that occurred after initial implant placement in presence of an inadequate pre-existing endodontic treatment of adjacent tooth. Materials and methods The implant periapical lesion is a type of lesion reported as one of the possible cause for dental implant failure. The lesion is classified into inactive (non-infected) and active (infected) forms. The most adequate treatment of the active form is debridement of the apical bone lesion if there is no loss of implant stability and the prognosis is favourable when immediate treatment is provided; if there is implant mobility, the extraction of the same is necessary. There is no treatment required for the inactive form, just its periodic monitoring is recommended. Results and conclusions Implant periapical lesion is considered a preventable disease, where a combination of careful evaluation of planned implant site for potential contaminants, careful surgical techniques, and meticulous sterilization procedures may limit its incidence. Moreover, in order to obtain a long-term success, the dental practitioner should not only carefully evaluate the surgical area, but also examine the adjacent teeth and/or alveolar bone clinically and radiographically before positioning dental implant so as to avoid a possible medicolegal litigation. © 2014 EDRA LSWR SpA. Tutti i diritti riservati.
ER  - 

TY  - JOUR
M3  - Article
Y1  - 2014
VL  - 40
IS  - 3
SP  - 325
EP  - 329
SN  - 0160-6972
JF  - The Journal of oral implantology
JO  - J Oral Implantol
UR  - https://www.embase.com/search/results?subaction=viewrecord&id=L373549677&from=export
U2  - L373549677
C5  - 24914920
DB  - Medline
U4  - 2014-07-24
L2  - http://dx.doi.org/10.1563/AAID-JOI-D-11-00127
DO  - 10.1563/AAID-JOI-D-11-00127
A1  - Buhara, O.
A1  - Uyanik, L.O.
A1  - Ayali, A.
A1  - Aydin, M.
M1  - (Buhara O.) Department of Oral and Maxillofacial Surgery, School of Dentistry, Near East University, Nicosia, North Cyprus.
M1  - (Uyanik L.O.; Ayali A.; Aydin M.)
AD  - O. Buhara
T1  - Active implant periapical lesions leading to implant failure: two case reports.
LA  - English
KW  - article
KW  - case report
KW  - cone beam computed tomography
KW  - debridement
KW  - dental surgery
KW  - device removal
KW  - female
KW  - human
KW  - implant failure
KW  - implant periapical lesion
KW  - male
KW  - mandible
KW  - methodology
KW  - middle aged
KW  - panoramic radiography
KW  - radiography
KW  - tooth implant
KW  - tooth implantation
KW  - tooth periapical disease
N2  - Implant periapical lesion (IPL), an inflammatory lesion surrounding the apex of a dental implant, has been previously reported as a possible cause for implant failure. This article describes 2 successive cases of active IPL that were diagnosed early by clinical signs and radiologic findings. Lesions were treated surgically with implant removal and debridement. The etiology, findings, and treatment approaches for IPL are discussed in comparison with other reports.
ER  - 

TY  - JOUR
M3  - Article
Y1  - 2013
VL  - 24
IS  - 8
SP  - 839
EP  - 846
SN  - 1600-0501
SN  - 0905-7161
JF  - Clinical Oral Implants Research
JO  - Clin. Oral Implants Res.
UR  - https://www.embase.com/search/results?subaction=viewrecord&id=L1052044144&from=export
U2  - L1052044144
C5  - 22672584
DB  - Medline
U4  - 2015-02-12
L2  - http://dx.doi.org/10.1111/j.1600-0501.2012.02491.x
DO  - 10.1111/j.1600-0501.2012.02491.x
A1  - Jung, R.E.
A1  - Zaugg, B.
A1  - Philipp, A.O.H.
A1  - Truninger, T.C.
A1  - Siegenthaler, D.W.
A1  - Hämmerle, C.H.F.
M1  - (Jung R.E., ronald.jung@zzm.uzh.ch; Zaugg B.; Philipp A.O.H.; Truninger T.C.; Siegenthaler D.W.; Hämmerle C.H.F.) Clinic for Fixed and Removable Prosthodontics and Dental Material Science, University of Zürich, Zürich, Switzerland
AD  - R.E. Jung
T1  - A prospective, controlled clinical trial evaluating the clinical radiological and aesthetic outcome after 5 years of immediately placed implants in sockets exhibiting periapical pathology
LA  - English
KW  - Bio Gide
KW  - Bio Oss
KW  - Bio-Gide
KW  - Bio-Oss
KW  - collagen
KW  - mineral
KW  - adult
KW  - aesthetic outcome
KW  - aged
KW  - article
KW  - artificial membrane
KW  - biodegradable implant
KW  - bone prosthesis
KW  - bone regeneration
KW  - comparative study
KW  - controlled clinical trial
KW  - controlled study
KW  - dental procedure
KW  - endosseus
KW  - follow up
KW  - gingiva
KW  - human
KW  - immediate implant placement
KW  - jaw
KW  - methodology
KW  - middle aged
KW  - pathology
KW  - periapical pathology
KW  - periodontal disease
KW  - periodontics
KW  - physiology
KW  - prospective study
KW  - radiography
KW  - tooth crown
KW  - tooth extraction
KW  - tooth implantation
KW  - tooth periapical disease
KW  - tooth plaque
KW  - tooth socket
KW  - treatment outcome
KW  - very elderly
N2  - Objective: The aim was to compare the clinical, aesthetic and radiological outcome of immediately placed implants in sockets with or without periapical pathology 5 years after placement. Materials and methods: Twenty-seven patients were followed 5 years after immediate implant placement (test-group: 12 patients with periapical pathologies; control-group: 15 patients without periapical pathology). Clinical (FMBS, FMPS, CAL, keratinized mucosa), aesthetical (length of clinical crown, Papilla index), and radiological (vertical distance implant shoulder to first bone to implant contact (IS-BIC)) parameters were assessed. Both 95% confidence intervals, as well as results of statistical tests (one-sample, two-sample, paired t-test) were provided. Results: After 5 years the implant survival rate was 100% for all 27 implants. In the test group the width of the keratinized mucosa increased significantly over the observation period (0.8 ± 1.0 mm). Concerning aesthetic parameters at the 3-month as well as at the 5-year examination no statistically significant difference could be found between the two groups. In the control-group the papilla mesial and distal to the implant increased statistically significant during the observation period by 0.5 ± 0.5 and 0.4 ± 0.6 index score points, respectively. The position of the gingival margin at the implant site and the two neighboring teeth remained stable. At the 5-year visit IS-BIC measured between 1.4 ± 0.5 mm (mesial, control) and 1.7 ± 0.7 mm (distal, test), no significant difference could be found between the two groups. Over the observation period no statistically significant change of IS-BIC could be found in the test- as well as in the control-group. None of the examined radiographs revealed any signs of retrograde peri-implantitis. Conclusion: The replacement of teeth exhibiting periapical pathologies by implants placed immediately after tooth extraction can be a successful treatment modality with no disadvantages in clinical, aesthetical and radiological parameters to immediately placed implants into healthy sockets. © 2012 John Wiley & Sons A/S.
ER  - 

TY  - JOUR
M3  - Article
Y1  - 2013
VL  - 28
IS  - 1
SP  - 158
EP  - 162
SN  - 1942-4434
JF  - The International journal of oral & maxillofacial implants
JO  - Int J Oral Maxillofac Implants
UR  - https://www.embase.com/search/results?subaction=viewrecord&id=L563032336&from=export
U2  - L563032336
C5  - 23377061
DB  - Medline
U4  - 2014-02-11
A1  - Penarrocha-Diago, M.
A1  - Maestre-Ferrín, L.
A1  - Penarrocha-Oltra, D.
A1  - Canullo, L.
A1  - Piattelli, A.
A1  - Penarrocha-Diago, M.
M1  - (Penarrocha-Diago M.) Valencia University Medical and Dental School, Valencia, Spain.
M1  - (Maestre-Ferrín L.; Penarrocha-Oltra D.; Canullo L.; Piattelli A.; Penarrocha-Diago M.)
AD  - M. Penarrocha-Diago, Valencia University Medical and Dental School, Valencia, Spain.
T1  - Inflammatory implant periapical lesion prior to osseointegration: a case series study.
LA  - English
KW  - adult
KW  - aged
KW  - article
KW  - bone regeneration
KW  - dental surgery
KW  - female
KW  - human
KW  - male
KW  - middle aged
KW  - oroantral fistula
KW  - periimplantitis
KW  - retrospective study
KW  - suppuration
KW  - tooth implant
KW  - tooth implantation
KW  - treatment outcome
N2  - To report 20 cases with implant periapical pathology diagnosed during the osseointegration phase, evaluating retrospectively the efficacy of the treatment with implant periapical surgery. A retrospective chart review was conducted of all patients in whom implant periapical surgery was performed between 1996 and 2010. The criteria for diagnosing implant periapical pathology and, accordingly, performing implant periapical surgery were: (1) acute pain during the osseointegration period (8 weeks after implant placement) located in the area of the affected implant or presence of mucous fistula in relation with the implant apex; (2) absence of implant mobility; (3) non-dull percussion of nonsubmerged implants; and (4) presence or absence of implant periapical radiolucency. Twenty-two implants were diagnosed with periapical pathology in 20 patients (13 women and 7 men) with a mean age of 54.3 years (range, 32 to 70 years) and were consecutively treated by a surgical approach. In 19 implants, the diagnosis was acute apical peri-implantitis (nonsuppurated in 7 cases and suppurated in 12), as based on the symptoms and radiographic sign, and in 3 cases it was subacute apical peri-implantitis, as based on the presence of a fistula. After a minimum follow-up of 1 year, 20 implants remained functional, with no clinical or radiologic alterations; the survival rate of the treated implants was 91%. The early diagnosis of inflammatory implant periapical lesions during the osseintegration phase, and their prompt surgical treatment, led to a survival rate of the treated implants of 91%.
ER  - 

TY  - JOUR
M3  - Article
Y1  - 2013
VL  - 28
IS  - 1
SP  - 158
EP  - 162
SN  - 1942-4434
JF  - The International journal of oral & maxillofacial implants
JO  - Int J Oral Maxillofac Implants
UR  - https://www.embase.com/search/results?subaction=viewrecord&id=L603382378&from=export
U2  - L603382378
C5  - 23377061
DB  - Medline
U4  - 2015-04-03
L2  - http://dx.doi.org/10.11607/jomi.2864
DO  - 10.11607/jomi.2864
A1  - Penarrocha-Diago, M.
A1  - Maestre-Ferrín, L.
A1  - Penarrocha-Oltra, D.
A1  - Canullo, L.
A1  - Piattelli, A.
A1  - Penarrocha-Diago, M.
M1  - (Penarrocha-Diago M.; Maestre-Ferrín L.; Penarrocha-Oltra D.; Canullo L.; Piattelli A.; Penarrocha-Diago M.) Valencia University Medical and Dental School, Valencia, Spain
T1  - Inflammatory implant periapical lesion prior to osseointegration: a case series study
LA  - English
KW  - tooth implant
KW  - adult
KW  - aged
KW  - bone regeneration
KW  - oroantral fistula
KW  - dental surgery
KW  - female
KW  - human
KW  - male
KW  - middle aged
KW  - periimplantitis
KW  - retrospective study
KW  - suppuration
KW  - tooth implant
KW  - tooth implantation
KW  - treatment outcome
N2  - PURPOSE: To report 20 cases with implant periapical pathology diagnosed during the osseointegration phase, evaluating retrospectively the efficacy of the treatment with implant periapical surgery.
MATERIALS AND METHODS: A retrospective chart review was conducted of all patients in whom implant periapical surgery was performed between 1996 and 2010. The criteria for diagnosing implant periapical pathology and, accordingly, performing implant periapical surgery were: (1) acute pain during the osseointegration period (8 weeks after implant placement) located in the area of the affected implant or presence of mucous fistula in relation with the implant apex; (2) absence of implant mobility; (3) non-dull percussion of nonsubmerged implants; and (4) presence or absence of implant periapical radiolucency.
RESULTS: Twenty-two implants were diagnosed with periapical pathology in 20 patients (13 women and 7 men) with a mean age of 54.3 years (range, 32 to 70 years) and were consecutively treated by a surgical approach. In 19 implants, the diagnosis was acute apical peri-implantitis (nonsuppurated in 7 cases and suppurated in 12), as based on the symptoms and radiographic sign, and in 3 cases it was subacute apical peri-implantitis, as based on the presence of a fistula. After a minimum follow-up of 1 year, 20 implants remained functional, with no clinical or radiologic alterations; the survival rate of the treated implants was 91%.
CONCLUSION: The early diagnosis of inflammatory implant periapical lesions during the osseintegration phase, and their prompt surgical treatment, led to a survival rate of the treated implants of 91%.
ER  - 

TY  - JOUR
M3  - Article
Y1  - 2012
VL  - 6
IS  - 9
SP  - 1600
EP  - 1602
SN  - 2249-782X
SN  - 0973-709X
JF  - Journal of Clinical and Diagnostic Research
JO  - J. Clin. Diagn. Res.
UR  - https://www.embase.com/search/results?subaction=viewrecord&id=L366133430&from=export
U2  - L366133430
DB  - Embase
U3  - 2012-12-04
U4  - 2012-12-06
L1  - http://www.jcdr.net/articles/PDF/2575/46%20-%204168_F_1.pdf
L2  - http://dx.doi.org/10.7860/JCDR/2012/4168.2575
DO  - 10.7860/JCDR/2012/4168.2575
A1  - Mohamed, J.B.
A1  - Alam, M.N.
A1  - Singh, G.
A1  - Chandrasekaran, S.C.
M1  - (Mohamed J.B.; Singh G.; Chandrasekaran S.C.) Department of Dentistry, Sree Balaji Dental College Chennai, India
M1  - (Alam M.N., dr.naz.ish.alam@gmail.com) Department of Periodontology and Implantology, Sree Balaji Dental College Chennai, India
AD  - M. N. Alam, Department of Periodontology and Implantology, Sree Balaji Dental College Narayanapuram, Velachery Main Road, Chennai-100 (Tamil Nadu), India
T1  - The management of retrograde peri-implantitis: A case report
LA  - English
KW  - adult
KW  - article
KW  - bandage
KW  - case report
KW  - debridement
KW  - detoxification
KW  - device removal
KW  - human
KW  - male
KW  - periimplantitis
KW  - retrograde periimplantitis
KW  - tooth extraction
KW  - tooth fracture
KW  - tooth implant
KW  - tooth implantation
KW  - tooth radiography
KW  - tooth socket
KW  - Deplaquer
C3  - Deplaquer(Straumann,United States)
C4  - Straumann(United States)
N2  - Peri-Implantitis is defined as an inflammatory reaction with the loss of the supporting bone in the tissues which surround a functioning implant. The peri-implantitis lesions are often asymptomatic and they are usually detected during the routine recall appointments. Careful probing around the teeth and the implants should be done routinely along with the radiologic evaluation during these check-up appointments. Retrograde peri-implantitis may sometimes prove even more difficult to identify, resulting in the loss of the implant. This paper presents a report of the extensive and the meticulous management of retrograde peri-implantitis and the implant being finally restored to health and the full functional status.
ER  - 

TY  - JOUR
M3  - Article
Y1  - 2012
VL  - 17
IS  - 6
SP  - e1023
EP  - e1027
SN  - 1698-4447
SN  - 1698-6946
JF  - Medicina Oral, Patologia Oral y Cirugia Bucal
JO  - Med. Oral Patol. Oral Cir. Bucal
UR  - https://www.embase.com/search/results?subaction=viewrecord&id=L366002799&from=export
U2  - L366002799
C5  - 22926472
DB  - Embase
DB  - Medline
U3  - 2012-11-14
U4  - 2012-11-20
L1  - http://www.medicinaoral.com/pubmed/medoralv17_i6_p1023.pdf
L2  - http://dx.doi.org/10.4317/medoral.17996
DO  - 10.4317/medoral.17996
A1  - Peñarrocha-Diago, M.
A1  - Maestre-Ferrín, L.
A1  - Cervera-Ballester, J.
A1  - Peñarrocha-Oltra, D.
M1  - (Peñarrocha-Diago M., maria.penarrocha@uv.es; Maestre-Ferrín L.; Cervera-Ballester J.; Peñarrocha-Oltra D.) Valencia University Medical and Dental School, Valencia, Spain
AD  - M. Peñarrocha-Diago, Clínicas Odontológicas, Gascó Oliag 1, 46021- Valencia, Spain
T1  - Implant periapical lesion: Diagnosis and treatment
LA  - English
KW  - acute apical periimplantitis
KW  - article
KW  - diagnostic procedure
KW  - disease classification
KW  - extraction
KW  - fistula
KW  - infection
KW  - inflammation
KW  - pain assessment
KW  - pathogenesis
KW  - periimplantitis
KW  - prevalence
KW  - prognosis
KW  - radiodiagnosis
KW  - subcacute apical periimplantitis
KW  - suppuration
KW  - surgical technique
KW  - swelling
KW  - symptom
N2  - The implant periapical lesion is the infectious-inflammatory process of the tissues surrounding the implant apex. It may be caused by different factors: Contamination of the implant surface, overheating of bone during drilling, preparation of a longer implant bed than the implant itself, and pre-existing bone disease. Diagnosis is achieved by studying the presence of symptoms and signs such us pain, swelling, suppuration or fistula; in the radiograph an implant periapical radiolucency may appear. A diagnostic classification is proposed to establish the stage of the lesion, and determine the best treatment option accordingly. The following stages are distinguished: Acute apical periimplantitis (non-suppurated and suppurated) and subcacute (or suppurated-fistulized) apical periimplantitis. The most adequate treatment of this pathology in the acute stage and in the subacute stage if there is no loss of implant stability is apical surgery. In the subacute stage, if there is implant mobility, the extraction of the implant is necessary. © Medicina Oral S. L.
ER  - 

TY  - JOUR
M3  - Review
Y1  - 2012
VL  - 3
IS  - 2
SP  - 79
EP  - 94
SN  - 2041-1626
JF  - Journal of investigative and clinical dentistry
JO  - J Investig Clin Dent
UR  - https://www.embase.com/search/results?subaction=viewrecord&id=L366398345&from=export
U2  - L366398345
C5  - 22383175
DB  - Medline
U4  - 2013-04-19
A1  - Nguyen-Hieu, T.
A1  - Borghetti, A.
A1  - Aboudharam, G.
M1  - (Nguyen-Hieu T.) Unité de Recherche sur les Maladies Infectieuses et Tropicales Emergentes, UMR CNRS 6236, IRD 198, Méditerranée Infection, Aix-Marseille University, Marseille, France.
M1  - (Borghetti A.; Aboudharam G.)
AD  - T. Nguyen-Hieu, Unité de Recherche sur les Maladies Infectieuses et Tropicales Emergentes, UMR CNRS 6236, IRD 198, Méditerranée Infection, Aix-Marseille University, Marseille, France.
T1  - Peri-implantitis: from diagnosis to therapeutics.
LA  - English
KW  - alveolar bone loss
KW  - human
KW  - microbiology
KW  - periimplantitis
KW  - review
KW  - risk factor
KW  - tooth implant
N2  - Peri-implantitis is an infection of the tissue around an implant, resulting in the loss of supporting bone. Risk factors for peri-implantitis consist of a history of periodontitis, dental plaque, poor oral hygiene, smoking, alcohol consumption and diabetes. A clinical diagnosis indicates inflammatory signs including bleeding on probing with or without suppuration and a peri-implant pocket depth ≥5 mm. A radiograph shows images of marginal bone loss ≥2 mm. A differential diagnosis of peri-implant mucositis, occlusal overload, retrograde peri-implantitis and inflammatory implant periapical lesions suggests the appropriate treatment in each case. The non-surgical treatment of peri-implantitis, including a mechanical treatment alone or combined with antiseptics or antibiotics can improve clinical parameters in the short term but residual defects may still persist. Surgical treatment such as guided bone regeneration results in a gain of clinical attachment level and bone reconstruction in the long term. The limited effect of laser-assisted therapy needs to be further evaluated. The concept of prevention based on early detection and regular maintenance plays a principal role in reducing the occurrence of peri-implantitis. © 2012 Blackwell Publishing Asia Pty Ltd.
ER  - 

TY  - JOUR
M3  - Article
Y1  - 2011
VL  - 82
IS  - 7
SP  - 1080
EP  - 1088
SN  - 0022-3492
JF  - Journal of Periodontology
JO  - J. Periodontol.
UR  - https://www.embase.com/search/results?subaction=viewrecord&id=L362169242&from=export
U2  - L362169242
C5  - 21138359
DB  - Medline
U4  - 2013-02-05
L1  - http://www.joponline.org/doi/pdf/10.1902/jop.2010.100585
L2  - http://dx.doi.org/10.1902/jop.2010.100585
DO  - 10.1902/jop.2010.100585
A1  - Chan, H.-L.
A1  - Wang, H.-L.
A1  - Bashutski, J.D.
A1  - Edwards, P.C.
A1  - Fu, J.-H.
A1  - Oh, T.-J.
M1  - (Chan H.-L.; Wang H.-L.; Bashutski J.D.; Fu J.-H.; Oh T.-J., taejuoh@umich.edu) Department of Periodontics and Oral Medicine, School of Dentistry, University of Michigan, 1011 N. University Ave., Ann Arbor, MI, United States
M1  - (Edwards P.C.) Department of Periodontics and Oral Medicine, School of Dentistry, University of Michigan, United States
AD  - T.-J. Oh, Department of Periodontics and Oral Medicine, School of Dentistry, University of Michigan, 1011 N. University Ave., Ann Arbor, MI, United States
T1  - Retrograde Peri-implantitis: A case report introducing an approach to its management
LA  - English
KW  - chlorhexidine
KW  - topical antiinfective agent
KW  - article
KW  - bacterium
KW  - biopsy
KW  - bone development
KW  - bone regeneration
KW  - bone transplantation
KW  - case report
KW  - classification
KW  - clinical protocol
KW  - connective tissue
KW  - decision tree
KW  - Eikenella corrodens
KW  - female
KW  - follow up
KW  - Gram negative infection
KW  - human
KW  - Human immunodeficiency virus infection
KW  - immunocompromised patient
KW  - isolation and purification
KW  - lavage
KW  - lymphocyte
KW  - macrophage
KW  - male
KW  - methodology
KW  - microbiology
KW  - middle aged
KW  - neutrophil
KW  - pathology
KW  - periimplantitis
KW  - physiology
KW  - surgical flaps
KW  - tooth implant
KW  - tooth periapical disease
KW  - tooth socket
KW  - wound healing
N2  - Background: Although several potential etiologic factors associated with retrograde peri-implantitis (RPI) and potential treatment options have been discussed in the literature, the etiology has not been fully investigated and the definitive management methods remain undefined. We propose a decision-making protocol for the treatment of RPI and provide new insight into the etiology of this process based on the findings from two clinical cases. Methods: The medical and dental histories of two patients who developed RPI were thoroughly reviewed. Both patients were treated according to the treatment guidelines proposed in this manuscript. Fluid from the lesions was collected to examine the presence of 11 bacterial species by molecular-based microbial testing. Biopsies were also obtained for histopathologic examination. Results: Patient 1, previously diagnosed with human immunodeficiency virus infection, developed RPI 3 months after implant placement. Histopathologic examination revealed a predominantly fibrous connective tissue response with minimal inflammatory infiltrate and bone formation. Patient 2 presented histopathologically with an intense acute inflammatory response. Eikenella corrodens was detected by microbial testing. Three months after surgical intervention, both cases healed uneventfully, and the radiodensity in the lesions significantly increased. The two implants are now functional and free of further complications. Conclusions: The possible role of bacterial infection from an adjacent tooth may be a potential etiologic factor in the development of RPI. In addition, HIV infection may be associated with RPI and deserves further investigation. A decision-making flowchart was proposed after critically evaluating the currently available relevant literature. Both cases presented in this manuscript were successfully treated by following this protocol.
ER  - 

TY  - JOUR
M3  - Review
Y1  - 2011
VL  - 37
IS  - 1
SP  - 53
EP  - 63
SN  - 0160-6972
JF  - The Journal of oral implantology
JO  - J Oral Implantol
UR  - https://www.embase.com/search/results?subaction=viewrecord&id=L361849090&from=export
U2  - L361849090
C5  - 20545534
DB  - Medline
U4  - 2011-06-07
L2  - http://dx.doi.org/10.1563/AAID-JOI-D-09-00067
DO  - 10.1563/AAID-JOI-D-09-00067
A1  - Romanos, G.E.
A1  - Froum, S.
A1  - Costa-Martins, S.
A1  - Meitner, S.
A1  - Tarnow, D.P.
M1  - (Romanos G.E.) Division of Periodontology, Eastman Institute for Oral Health, University of Rochester, Rochester, NY, USA.
M1  - (Froum S.; Costa-Martins S.; Meitner S.; Tarnow D.P.)
AD  - G.E. Romanos, Division of Periodontology, Eastman Institute for Oral Health, University of Rochester, Rochester, NY, USA.
T1  - Implant periapical lesions: etiology and treatment options.
LA  - English
KW  - dental surgery
KW  - human
KW  - review
KW  - survival
KW  - tooth implantation
KW  - tooth periapical disease
KW  - tooth pulp disease
N2  - Implant failures due to apical pathology are conditions that have not been extensively studied nor reported in the literature. The implant periapical lesion (IPAL) has different symptoms, and several etiologies have been proposed in the literature. This article reviews cases of IPAL reported in peer-reviewed journals and presents possible treatment options. Analysis of the data collected was performed based on diagnosis, cause of extraction of the natural tooth, location, period of implant placement, implant surface, and treatment approach. Even the data presented in this review are based on few reported cases the etiology of these lesions seems to be multifactorial or with an unknown origin. Contamination of the implant surface, bone overheating during surgery, excessive torquing of the implant, poor bone quality, perforation or thinning of the cortical bone, premature or excessive load over the fixture, fracture of the bone inside the hollow portion of the hollow implant, and an implant placement in an infected maxillary sinus have been discussed. In general, areas around endodontically compromised teeth should be carefully analyzed prior to implant placement to prevent implant failures.
ER  - 

TY  - JOUR
M3  - Article
Y1  - 2011
VL  - 22
IS  - 1
SP  - 20
EP  - 27
SN  - 0905-7161
SN  - 1600-0501
JF  - Clinical Oral Implants Research
JO  - Clin. Oral Implants Res.
UR  - https://www.embase.com/search/results?subaction=viewrecord&id=L360167283&from=export
U2  - L360167283
C5  - 20678132
DB  - Medline
U4  - 2011-04-13
L2  - http://dx.doi.org/10.1111/j.1600-0501.2010.01973.x
DO  - 10.1111/j.1600-0501.2010.01973.x
A1  - Truninger, T.C.
A1  - Philipp, A.O.H.
A1  - Siegenthaler, D.W.
A1  - Roos, M.
A1  - Hämmerle, C.H.F.
A1  - Jung, R.E.
M1  - (Truninger T.C.; Philipp A.O.H.; Siegenthaler D.W.; Hämmerle C.H.F.; Jung R.E., ronald.jung@zzmk.uzh.ch) Clinic for Fixed and Removable Prosthodontics and Dental Material Science, University of Zürich, Zürich, Switzerland
M1  - (Roos M.) Biostatistics Unit, Institute of Social and Preventive Medicine, University of Zürich, Zürich, Switzerland
AD  - R.E. Jung, Clinic for Fixed and Removable Prosthodontics, Dental Material Science University of Zürich, Plattenstrasse 11, 8032 Zürich, Switzerland
T1  - A prospective, controlled clinical trial evaluating the clinical and radiological outcome after 3 years of immediately placed implants in sockets exhibiting periapical pathology
LA  - English
KW  - adult
KW  - aged
KW  - alveolar bone loss
KW  - article
KW  - bone regeneration
KW  - clinical trial
KW  - comparative study
KW  - controlled clinical trial
KW  - controlled study
KW  - dental surgery
KW  - drug contraindication
KW  - endodontics
KW  - follow up
KW  - human
KW  - methodology
KW  - middle aged
KW  - nonparametric test
KW  - periimplantitis
KW  - periodontics
KW  - prospective study
KW  - radiography
KW  - time
KW  - tooth implantation
KW  - tooth periapical disease
KW  - tooth socket
KW  - treatment outcome
N2  - Objectives: The aim of the present study was to compare the clinical and radiological outcome of immediately placed implants in sockets with or without periapical pathology 3 years after implant placement. Materials and methods: Twenty-nine patients with immediate implant placement were clinically and radiologically followed 3 years after implant placement (test group: 16 patients without periapical pathology, control group: 13 patients with periapical pathologies). Clinical (full-mouth bleeding score, full-mouth plaque score, clinical attachment level measurements and width of keratinized mucosa buccaly of the implant) and radiological parameters (vertical distance from the implant shoulder to the first bone-to-implant contact [IS-BIC]) were assessed. Both 95% confidence intervals, as well as results of statistical tests (one-sample, two-sample and paired t-test) were provided. Results: The implant survival rate was 100% for all 29 implants after 3 years. The clinical and radiological parameters showed no statistically significant difference between the test and the control group at 3 years (two-sample t-test). The IS-BIC was between 1.54 ± 0.88 mm (mesial, test) and 1.69 ± 0.92 mm (distal, test). Between the 1- and 3-year visit the IS-BIC increased in both groups significantly on one side of the implant: 0.30 ± 0.37 mm (mesial, test) and 0.33 ± 0.43 mm (distal, control) (one-sample t-test). None of the 13 examined radiographs of implants immediately placed in sockets with periapical pathologies revealed retrograde peri-implantitis after 3 years. Conclusion: It is concluded within the limitations of this study, that after careful debridement of the extraction socket, immediate placement of implants into sites with periapical pathologies can be a successful treatment modality for at least 3 years with no disadvantages in clinical and radiological parameters to immediately placed implants into healthy sockets. © 2010 John Wiley & Sons A/S.
ER  - 

TY  - JOUR
M3  - Article
Y1  - 2011
VL  - 34
IS  - 1
SP  - 109
EP  - 114
SN  - 2072-0939
JF  - Chang Gung Medical Journal
JO  - Chang Gung Med. J.
UR  - https://www.embase.com/search/results?subaction=viewrecord&id=L361476005&from=export
U2  - L361476005
C5  - 21392481
DB  - Embase
DB  - Medline
U3  - 2011-03-30
U4  - 2011-04-06
L1  - http://memo.cgu.edu.tw/cgmj/3401/340112.pdf
A1  - Chang, L.-C.
A1  - Hsu, C.-S.
A1  - Lee, Y.-L.
M1  - (Chang L.-C.; Lee Y.-L.) Department of Dentistry, Chang Gung Memorial Hospital at Chiayi, Chang Gung University College of Medicine, Taoyuan, Taiwan
M1  - (Hsu C.-S., liching@ms39.hinet.net) Division of Infectious Disease, Department of Medicine, St. Martin De Porres Hospital, Chiayi, Taiwan
AD  - C.-S. Hsu, Division of Infectious Disease, Department of Medicine, St. Martin De Porres Hospital, 565, Sec. 2, Daya RD, Chiayi County 600, Taiwan
T1  - Successful medical treatment of an implant periapical lesion: A case report
LA  - English
KW  - amoxicillin
KW  - amoxicillin plus clavulanic acid
KW  - mefenamic acid
KW  - paracetamol
KW  - prednisolone
KW  - adult
KW  - antibiotic therapy
KW  - article
KW  - case report
KW  - clinical feature
KW  - lack of drug effect
KW  - human
KW  - implant periapical lesion
KW  - male
KW  - molar tooth
KW  - pain
KW  - pus
KW  - swelling
KW  - tooth implantation
KW  - tooth periapical disease
KW  - treatment duration
KW  - treatment response
KW  - X ray film
N2  - An implant periapical lesion (IPL) is an infectious-inflammatory alteration surrounding an implant apex. In the English literature, the treatments for IPL have all been surgical methods. We present a case of successful treatment of an IPL with medical methods. A 36-year-old man underwent placement of two implants in the molar region of the right mandible. About one month later, the patient had pain at the surgical site and radiolucencies at the apical portion of the two implants on radiographs. Systemic antibiotic treatment with amoxicillin and acetaminophen was instituted, but the symptoms did not improve. The medications were changed to prednisolone, augmentin and mefenamic acid and the patient's symptoms completely subsided. This case was successfully treated using medical methods. The IPL disappeared on radiography and there were no symptoms or signs of recurrence at the 2-year follow up. We report a successful case of an IPL using medical methods. However, additional data are certainly necessary for a more comprehensive understanding of the etiopathologic and clinical problems related to an IPL.
ER  - 

TY  - JOUR
M3  - Article
Y1  - 2010
VL  - 52
IS  - 3
SP  - 491
EP  - 494
SN  - 1880-4926
JF  - Journal of oral science
JO  - J Oral Sci
UR  - https://www.embase.com/search/results?subaction=viewrecord&id=L360254472&from=export
U2  - L360254472
C5  - 20881345
DB  - Medline
U4  - 2011-03-08
L2  - http://dx.doi.org/10.2334/josnusd.52.491
DO  - 10.2334/josnusd.52.491
A1  - Silva, G.C.
A1  - Oliveira, D.R.
A1  - Vieira, T.C.
A1  - Magalhães, C.S.
A1  - Moreira, A.N.
M1  - (Silva G.C.) Department of Restorative Dentistry, School of Dentistry, Federal University of Minas Gerais, Belo Horizonte, MG, Brazil.
M1  - (Oliveira D.R.; Vieira T.C.; Magalhães C.S.; Moreira A.N.)
AD  - G.C. Silva, Department of Restorative Dentistry, School of Dentistry, Federal University of Minas Gerais, Belo Horizonte, MG, Brazil.
T1  - Unusual presentation of active implant periapical lesions: a report of two cases.
LA  - English
KW  - adult
KW  - article
KW  - case report
KW  - dental surgery
KW  - female
KW  - human
KW  - male
KW  - middle aged
KW  - odontogenic cyst
KW  - pathology
KW  - periimplantitis
KW  - skin fistula
KW  - oroantral fistula
KW  - tooth implantation
KW  - tooth periapical disease
N2  - Active implant periapical lesion (IPL) is a rare lesion which has been reported as one of the causes of dental implant failures. Usually, an affected implant shows radiolucency in the apical area, while remaining clinically stable. IPL is often accompanied by symptoms of pain, swelling, tenderness, and fistulation. In this paper, we describe two cases of IPL with very unusual findings which led to implant failure. A large IPL associated with an inflammatory cyst in the anterior maxilla, and a mandibular IPL resulting in an extra-oral fistula are presented. The etiology and treatment approaches for IPL are discussed.
ER  - 

TY  - JOUR
M3  - Article
Y1  - 2010
VL  - 25
IS  - 4
SP  - 831
EP  - 833
SN  - 0882-2786
JF  - The International journal of oral & maxillofacial implants
JO  - Int J Oral Maxillofac Implants
UR  - https://www.embase.com/search/results?subaction=viewrecord&id=L359877085&from=export
U2  - L359877085
C5  - 20657882
DB  - Medline
U4  - 2010-11-10
A1  - Waasdrop, J.
A1  - Reynolds, M.
M1  - (Waasdrop J.) Department of Periodontics, University of Maryland, Dental School, Baltimore, MD 21201, USA.
M1  - (Reynolds M.)
AD  - J. Waasdrop, Department of Periodontics, University of Maryland, Dental School, Baltimore, MD 21201, USA.
T1  - Nonsurgical treatment of retrograde peri-implantitis: a case report.
LA  - English
KW  - amoxicillin
KW  - antiinfective agent
KW  - article
KW  - bone regeneration
KW  - case report
KW  - cone beam computed tomography
KW  - follow up
KW  - human
KW  - incisor
KW  - male
KW  - mandible
KW  - middle aged
KW  - physiology
KW  - remission
KW  - tooth implantation
KW  - tooth periapical disease
N2  - The following report presents the treatment of a 53-year-old man that developed a radiolucency around the apex of the implant in the mandibular incisor region after placement and immediate provisionalization (nonfunctional loading). The radiolucency was detected during the final impression phase, 4 months after placement. A cone-beam computed tomographic scan revealed extensive involvement of the apical one third of the implant. The patient was placed on a course of antibiotics and monitored periodically over the next 12 months. The radiographic lesion gradually resolved over the following 9 months without further treatment. The patient remained asymptomatic throughout the course of final restorative therapy.
ER  - 

TY  - JOUR
M3  - Article
Y1  - 2009
VL  - 20
IS  - 12
SP  - 1326
EP  - 1332
SN  - 0905-7161
SN  - 1600-0501
JF  - Clinical Oral Implants Research
JO  - Clin. Oral Implants Res.
UR  - https://www.embase.com/search/results?subaction=viewrecord&id=L355604515&from=export
U2  - L355604515
C5  - 19709062
DB  - Medline
U4  - 2011-04-08
L2  - http://dx.doi.org/10.1111/j.1600-0501.2009.01752.x
DO  - 10.1111/j.1600-0501.2009.01752.x
A1  - Zhou, W.
A1  - Han, C.
A1  - Li, D.
A1  - Li, Y.
A1  - Song, Y.
A1  - Zhao, Y.
M1  - (Zhou W.; Li D.; Song Y., songyingliang@163.com) Department of Implant, Dentistry School of Stomatology, Fourth Military Medical University, 145 West ChangLe Road, Xi'an 710032, China
M1  - (Han C.) Department of Prosthodontics, Qindu Hospital School of Stomatology, Fourth Military Medical University, Xi'an 710032, China
M1  - (Li Y.) Department of Orthodontics, School of Stomatology, Fourth Military Medical University, Xi'an, China
M1  - (Zhao Y.) Department of Health Statistics, Fourth Military Medical University, Xi'an, China
AD  - Y. Song, Department of Implant, Dentistry School of Stomatology, Fourth Military Medical University, 145 West ChangLe Road, Xi'an 710032, China
T1  - Endodontic treatment of teeth induces retrograde peri-implantitis
LA  - English
KW  - adult
KW  - analysis of variance
KW  - article
KW  - computer assisted diagnosis
KW  - endodontics
KW  - female
KW  - human
KW  - incidence
KW  - male
KW  - middle aged
KW  - radiography
KW  - risk factor
KW  - statistical model
KW  - tooth implantation
KW  - tooth periapical disease
N2  - Objectives: Some cases of retrograde peri-implantitis arise from adjacent natural teeth that have peri-radicular infection. The present study was designed to investigate the incidence of retrograde peri-implantitis from adjacent teeth with endodontic treatment. Materials and methods: One hundred and twenty-eight patients of ages ranging from of 24-61 years were recruited for this study. A total of 128 ITI SLA implants with adjacent teeth that had received endodontic treatment at least 1 week before were placed in 128 patients. The date of endodontic therapy and the pulp status of the adjacent tooth before endodontic therapy were recorded. The distance between the implant and the adjacent tooth was determined using a radiograph. The stability of all implants was tested by OSSTELL and recorded at implant placement, after 4 and 12 weeks. Results: The incidence of retrograde peri-implantitis was 7.8%. The duration from endodontic-treated adjacent teeth to implant placement was 12.15±10.1 weeks, and the distance between the implant and the adjacent teeth was 2.99±1.4 mm. Distance and time were found to be related to retrograde peri-implantitis (P<0.05). The stability of implants with retrograde peri-implantitis was less than that of the normal implants, but the difference was not significant (P>0.05). Conclusions: The incidence of retrograde peri-implantitis may reduce by increasing the distance between the implant and adjacent tooth, and/or the duration from endodontically treated adjacent tooth-to-implant placement. Although preliminary, these data might orient the practitioner to avoid retrograde peri-implantitis. © 2009 John Wiley & Sons A/S.
ER  - 

TY  - JOUR
M3  - Article
Y1  - 2009
VL  - 33
IS  - 2
SP  - 49
EP  - 58
SN  - 0347-9994
JF  - Swedish Dental Journal
JO  - Swed. Dent. J.
UR  - https://www.embase.com/search/results?subaction=viewrecord&id=L355042771&from=export
U2  - L355042771
C5  - 19728576
DB  - Medline
U4  - 2009-09-18
A1  - Rosendahl, K.
A1  - Dahlberg, G.
A1  - Kisch, J.
A1  - Nilner, K.
M1  - (Rosendahl K.; Nilner K.) Department of Prosthetic Dentistry, Faculty of Odontology, Malmö, University, Malmö, Sweden
M1  - (Dahlberg G.) Department of Oral and Maxillofacial Surgery, University Hospital, Lund, Sweden
M1  - (Kisch J.) Clinic of Prosthetic Dentistry, Region Skåne, Malmö, Sweden
AD  - K. Rosendahl, Department of Prosthetic Dentistry, Faculty of Odontology, Malmö, University, Malmö, Sweden
T1  - Implant periapical lesion a case series report
LA  - English
KW  - adult
KW  - article
KW  - case report
KW  - congenital malformation
KW  - debridement
KW  - female
KW  - granuloma
KW  - human
KW  - incisor
KW  - injury
KW  - male
KW  - middle aged
KW  - osteolysis
KW  - periodontitis
KW  - radiography
KW  - tooth implantation
KW  - tooth injury
N2  - One complication in implant dentistry is the implant periapical lesion-IPL-which is a lesion around the apex of a stable implant diagnosed radiographically as a radioluscency in the bone at the apical part of an implant. The IPL can perform with or without clinical symptoms such as tenderness, swelling, suppuration and fistulation. This report describes 4 cases of IPL which were treated surgically with sectioning and removal of the affected portion of a stable implant and thorough debridement of the granulomatous tissue around it. This treatment was, up to 4 years after treat-ment, successful in all 4 cases. It can also from this report be concluded that IPL is a rather rare condition and that it can occur at any stage of implant treatment, in these cases from 4 months up to 11 years after implant installation. Finally there is a discussion about the aetiology of IPL and a comparison to findings in other reports on IPL and it is concluded that it is difficult to claim that there is a single cause to IPL. Rather it is evident that the condition might be a sequel of the summation of many possible causes. This summation exceeds the local biological threshold for the individual patient.
ER  - 

TY  - JOUR
M3  - Article
Y1  - 2009
VL  - 11
IS  - 3
SP  - 222
EP  - 227
SN  - 1523-0899
JF  - Clinical Implant Dentistry and Related Research
JO  - Clin. Implant Dent. Relat. Res.
UR  - https://www.embase.com/search/results?subaction=viewrecord&id=L355119831&from=export
U2  - L355119831
C5  - 18783425
DB  - Medline
U4  - 2009-11-25
L2  - http://dx.doi.org/10.1111/j.1708-8208.2008.00108.x
DO  - 10.1111/j.1708-8208.2008.00108.x
A1  - Dahlin, C.
A1  - Nikfarid, H.
A1  - Alsén, B.
A1  - Kashani, H.
M1  - (Dahlin C.; Nikfarid H.; Alsén B.; Kashani H., hossein.kashani@vgregion.se) Department of Oral and Maxillofacial Surgery, NÄL Medical Centre Hospital, 461 85 Trollhättan, Sweden
M1  - (Dahlin C.) Department of Biomaterials Sciences, University of Göteborg, Sahlgrenska Academy, Göteborg, Sweden
M1  - (Dahlin C.) Nicolas and Asp Postgraduate College of Dentistry, Dubai Health Care City, Dubai, United Arab Emirates
AD  - H. Kashani, Department of Oral and Maxillofacial Surgery, NÄL Medical Centre Hospital, 461 85 Trollhättan, Sweden
T1  - Apical peri-implantitis: Possible predisposing factors, case reports, and surgical treatment suggestions
LA  - English
KW  - adult
KW  - article
KW  - bone regeneration
KW  - case report
KW  - debridement
KW  - dental surgery
KW  - human
KW  - male
KW  - risk factor
KW  - tooth implantation
KW  - tooth periapical disease
N2  - Background: Apical peri-implantitis is often diagnosed by clinical findings such as pain, redness, tenderness, swelling, and sometimes the presence of a fistulous tract. There are few theories about how such a lesion occurs. Hence, the current clinical treatment protocols are scanty. Purpose: The aim of this report was to evaluate and confer a more extended surgical protocol and to discuss possible predisposing factors for the development of retrograde peri-implantitis. Materials and Methods: Two patients were extensively evaluated with regard to clinical signs, implant treatment, postoperative complications, and surgical treatment. The surgical protocol comprised debridement, with the additional removal of the apical portion of the affected implant. Postoperative checkup included clinical examination and radiographs. The follow-up period ranged from 1 to 3 years following surgical debridement. The possible predisposing factors are also discussed in the article. Results: Both cases healed uneventfully with no further symptoms. Radiographs revealed complete bone fill into the resected area and continuous stable bone levels around the previously affected implants. Conclusions: It is concluded that recommendations for treatment of apical peri-implantitis are still minimal. In the present study, a surgical approach with resection of the apical portion of the affected implants in combination with debridement is suggested. Our experience was that partially resected oral implants remain osseointegrated and also function well clinically with a follow-up period up to 3 years. © 2008, Wiley Periodicals, Inc.
ER  - 

TY  - JOUR
M3  - Article
Y1  - 2009
VL  - 67
IS  - 1
SP  - 168
EP  - 173
SN  - 0278-2391
JF  - Journal of Oral and Maxillofacial Surgery
JO  - J. Oral Maxillofac. Surg.
UR  - https://www.embase.com/search/results?subaction=viewrecord&id=L352793766&from=export
U2  - L352793766
C5  - 19070764
DB  - Embase
DB  - Medline
U4  - 2009-01-22
L2  - http://dx.doi.org/10.1016/j.joms.2007.12.022
DO  - 10.1016/j.joms.2007.12.022
A1  - Peñarrocha-Diago, M.
A1  - Boronat-Lopez, A.
A1  - García-Mira, B.
M1  - (Peñarrocha-Diago M., Miguel.Penarrocha@uv.es) Faculty of Medicine and Dentistry, University of Valencia, Valencia, Spain
M1  - (Boronat-Lopez A.) Faculty of Medicine and Dentistry, University of Valencia, Valencia, Spain
M1  - (García-Mira B.) Master of Oral Surgery and Implantology, Faculty of Medicine and Dentistry, University of Valencia, Valencia, Spain
AD  - M. Peñarrocha-Diago, Faculty of Medicine and Dentistry, University of Valencia, Valencia, Spain
T1  - Inflammatory Implant Periapical Lesion: Etiology, Diagnosis, and Treatment-Presentation of 7 Cases
LA  - English
KW  - amoxicillin
KW  - antibiotic agent
KW  - biomaterial
KW  - adult
KW  - aged
KW  - article
KW  - clinical article
KW  - computer assisted tomography
KW  - device infection
KW  - female
KW  - human
KW  - implant periapical lesion
KW  - inflammation
KW  - male
KW  - maxillary sinus
KW  - oral surgery
KW  - pain
KW  - suppuration
KW  - symptom
KW  - tooth implantation
KW  - tooth periapical disease
KW  - X ray analysis
KW  - Bio-Oss
KW  - Impladent
C3  - Bio-Oss(Geistlich Pharma,Switzerland)
C3  - Impladent(senmenat,Spain)
C4  - Geistlich Pharma(Switzerland)
C4  - senmenat(Spain)
C4  - Straumann
N2  - Purpose: To investigate implant periapical lesions, and to describe their treatment. The hypothesis of this evaluation is that implant periapical lesions are disorders of the area surrounding the apex of a dental implant, and that their etiology can be multifactorial (ie, vascular impairment, vascular ischemia, overheating of bone during drilling, and implant surface contamination). The diagnosis is based on the clinical manifestations and x-ray findings. The x-ray findings usually involve a periapical radiotransparency. Materials and Methods: Seven patients with implant periapical lesions (3 in the upper jaw, and 4 in the mandible) after implant placement are described. All patients reported pain, and 3 suffered from inflammation. Upon percussion, the 3 nonsubmerged implants produced a dull sound, with no mobility. A panoramic x-ray study showed periapical transparencies around 5 implants, whereas in 1 case, computed tomography showed a maxillary sinus reaction. The diagnosis was acute apical peri-implantitis (nonsuppurative in 2 cases, and suppurative in 5 cases). Results: The clinical manifestations did not subside with antibiotics. In all cases, treatment consisted of implant periapical surgery, after which the symptoms disappeared. The radiotransparencies showed progressive resolution. Conclusion: The possibility of implant periapical lesions must be taken into account. A rapid diagnosis should be established to treat the lesions at an early stage, hence preventing the need for implant extraction. © 2009 American Association of Oral and Maxillofacial Surgeons.
ER  - 

TY  - JOUR
M3  - Article
Y1  - 2008
VL  - 205
IS  - 9
SP  - 489
EP  - 491
SN  - 0007-0610
SN  - 1741-7503
JF  - British Dental Journal
JO  - Brit. Dent. J.
UR  - https://www.embase.com/search/results?subaction=viewrecord&id=L352806738&from=export
U2  - L352806738
C5  - 18997702
DB  - Medline
U4  - 2009-03-10
L2  - http://dx.doi.org/10.1038/sj.bdj.2008.935
DO  - 10.1038/sj.bdj.2008.935
A1  - Rokadiya, S.
A1  - Malden, N.J.
M1  - (Rokadiya S., suhail.rokadiya@gmail.com) Medical School Undergraduate Office, University of Glasgow Medical School, University Avenue, Glasgow, G12 8QQ, United Kingdom
M1  - (Malden N.J.) Oral Surgery Department, Edinburgh Dental Institute, Lauriston Building, Lauriston Place, Edinburgh EH3 9YW, United Kingdom
AD  - S. Rokadiya, Medical School Undergraduate Office, University of Glasgow Medical School, University Avenue, Glasgow, G12 8QQ, United Kingdom
T1  - An implant periapical lesion leading to acute osteomyelitis with isolation of Staphylococcus aureus
LA  - English
KW  - antiinfective agent
KW  - flucloxacillin
KW  - acute disease
KW  - aged
KW  - article
KW  - case report
KW  - denture
KW  - female
KW  - human
KW  - isolation and purification
KW  - jaw
KW  - mandible
KW  - microbiology
KW  - osteomyelitis
KW  - Staphylococcus aureus
KW  - Staphylococcus infection
KW  - tooth implantation
KW  - tooth periapical disease
KW  - tooth prosthesis
KW  - treatment outcome
N2  - A case of an implant periapical lesion (IPL) proceeding to acute osteomyelitis is presented, most likely due to surface contamination of the implant. Five weeks post placement of two anterior mandibular implants, symptoms of acute pain from one implant presented. This symptom and later swelling were unresponsive to antibiotics. On removal of the implant, there was a purulent discharge which, following microbial analysis, proved to be a pure growth of Staphylococcus aureus. A replacement implant was positioned in the site of the previously lost implant ten weeks later, with no recurrence of infection. Staphylococcus aureus can be isolated commonly from the mouths of denture wearers. When an IPL affects a recently placed implant its removal should be accepted but its replacement also considered. © 2008 Macmillan Publishers Limited. All rights reserved.
ER  - 

TY  - JOUR
M3  - Article
Y1  - 2007
VL  - 22
IS  - 6
SP  - 1001
EP  - 1006
SN  - 0882-2786
JF  - International Journal of Oral and Maxillofacial Implants
JO  - Int. J. Oral Maxillofac. Implants
UR  - https://www.embase.com/search/results?subaction=viewrecord&id=L351093185&from=export
U2  - L351093185
C5  - 18271383
DB  - Medline
U4  - 2008-03-25
A1  - Nedir, R.
A1  - Bischof, M.
A1  - Pujol, O.
A1  - Houriet, R.
A1  - Samson, J.
A1  - Lombardi, T.
M1  - (Nedir R., rabah.nedir@swissdentalclinics.ch; Bischof M.; Samson J.; Lombardi T.) Department of Stomatology and Oral Surgery, School of Dental Medicine, University of Geneva, Switzerland
M1  - (Nedir R., rabah.nedir@swissdentalclinics.ch; Bischof M.) Swiss Dental Clinics Group, Switzerland
M1  - (Pujol O.; Houriet R.) Powder Technology Laboratory, Swiss Federal Institute of Technology, Lausanne, Switzerland
M1  - (Nedir R., rabah.nedir@swissdentalclinics.ch) Swiss Dental Clinics Group, CdR Clinique de Soins Dentaires SA, Rue du Collège 3, 1800 Vevey, Switzerland
AD  - R. Nedir, Swiss Dental Clinics Group, CdR Clinique de Soins Dentaires SA, Rue du Collège 3, 1800 Vevey, Switzerland
T1  - Starch-induced implant periapical lesion: A case report
LA  - English
KW  - starch
KW  - article
KW  - case report
KW  - debridement
KW  - female
KW  - foreign body reaction
KW  - human
KW  - immunology
KW  - maxilla
KW  - middle aged
KW  - osteolysis
KW  - pathology
KW  - tooth crown
KW  - tooth implantation
KW  - tooth periapical disease
KW  - treatment outcome
N2  - This paper reports an implant periapical lesion (IPL) with a previously unreported etiology. The presence of an osteolytic area around the apex and around the middle portion of a stable Straumann hollow-screw implant was found on periapical radiographs 3.5 years after implant placement. Case management involved curettage of the soft tissue surrounding the implant apex as well as resection of the nonosseointegrated portion of the implant. Histopathologic examination revealed a connective fibrous tissue containing a dense chronic inflammatory infiltrate with a foreign-body material. Polarized light microscopy and Fourier transform infrared microspectroscopy identified the foreign-body material as starch particles. Etiology of this IPL was thus related to a foreign-body reaction to starch particles. This exogenous contamination probably originated from starch-coated gloves during the surgical procedure. This case report suggests that IPL may successfully be treated by debridement and implant resection instead of implant removal. Peri-implant apical soft tissue should be systematically submitted for histopathologic examination.
ER  - 

TY  - JOUR
M3  - Review
Y1  - 2006
VL  - 32
IS  - 6
SP  - 308
EP  - 312
SN  - 0160-6972
JF  - The Journal of oral implantology
JO  - J Oral Implantol
UR  - https://www.embase.com/search/results?subaction=viewrecord&id=L45013935&from=export
U2  - L45013935
C5  - 17193933
DB  - Medline
U4  - 2006-12-01
A1  - Ataullah, K.
A1  - Chee, L.F.
A1  - Peng, L.L.
A1  - Lung, H.H.
M1  - (Ataullah K.; Chee L.F.; Peng L.L.; Lung H.H.) Department of Preventive Dentistry, Faculty of Dentistry, National University of Singapore, 5-Lower Kent Ridge Road, Singapore 119074.
AD  - K. Ataullah, Department of Preventive Dentistry, Faculty of Dentistry, National University of Singapore, 5-Lower Kent Ridge Road, Singapore 119074.
T1  - Management of retrograde peri-implantitis: a clinical case report.
LA  - English
KW  - case report
KW  - human
KW  - male
KW  - middle aged
KW  - review
KW  - tooth implantation
KW  - tooth periapical disease
N2  - The term retrograde peri-implantitis has been commonly used to describe lesions in the periapical region of dental implants. There are very few reports on this condition, and the exact etiology and pathogenesis are subject to speculation. Management of retrograde peri-implantitis is even more scarcely discussed in the literature. The current article briefly reviews the literature on this subject and presents a case report of retrograde peri-implantitis. Special emphasis is placed on the management of the condition, and different strategies are critically evaluated. If the fixture is stable despite bone loss in the periapical region, it is suggested that surgical debridement be carried out with the use of a surface antiseptic like chlorhexidine. Also all possible efforts should be made to prevent damage to the implant surface. Bone loss due to this condition may be regenerated on the basis of the principle of guided bone regeneration.
ER  - 

TY  - JOUR
M3  - Article
Y1  - 2006
VL  - 101
IS  - 6
SP  - e132
EP  - e138
SN  - 1079-2104
JF  - Oral Surgery, Oral Medicine, Oral Pathology, Oral Radiology, and Endodontics
JO  - Oral Surg. Oral Med. Oral Pathol. Oral Radiol. Endod.
UR  - https://www.embase.com/search/results?subaction=viewrecord&id=L43792346&from=export
U2  - L43792346
C5  - 16731377
DB  - Medline
U4  - 2006-06-15
L2  - http://dx.doi.org/10.1016/j.tripleo.2005.11.029
DO  - 10.1016/j.tripleo.2005.11.029
A1  - Tözüm, T.F.
A1  - Şençimen, M.
A1  - Ortakoǧlu, K.
A1  - Özdemir, A.
A1  - Aydin, O.C.
A1  - Keleş, M.
M1  - (Tözüm T.F., ttozum@hacettepe.edu.tr) Department of Periodontology, Faculty of Dentistry, Hacettepe University, Ankara, Turkey
M1  - (Şençimen M.) Dental Specialist, Department of Oral and Maxillofacial Surgery, Gülhane Military Medical Academy, Ankara, Turkey
M1  - (Ortakoǧlu K.) Department of Oral and Maxillofacial Surgery, Gülhane Military Medical Academy, Center for Dental Sciences, Ankara, Turkey
M1  - (Özdemir A.) Department of Periodontology, Gülhane Military Medical Academy, Center for Dental Sciences, Ankara, Turkey
M1  - (Aydin O.C.) Departments of Endodontics, Gülhane Military Medical Academy, Center for Dental Sciences, Ankara, Turkey
M1  - (Keleş M.) Department of Oral and Maxillofacial Surgery, Gülhane Military Medical Academy, Center for Dental Sciences, Ankara, Turkey
AD  - T.F. Tözüm, Department of Periodontology, Faculty of Dentistry, Hacettepe University, Ankara, Turkey
T1  - Diagnosis and treatment of a large periapical implant lesion associated with adjacent natural tooth: A case report
LA  - English
KW  - adult
KW  - article
KW  - bone regeneration
KW  - case report
KW  - computer assisted tomography
KW  - human
KW  - incisor
KW  - male
KW  - maxilla
KW  - periodontics
KW  - periodontitis
KW  - oroantral fistula
KW  - tooth implantation
KW  - tooth periapical disease
N2  - A possible cause for dental implant failure is the periapical implant lesion (PIL). In this case report we describe an apical periodontitis on a tooth adjacent to a dental implant that may have communicated with the apical region of the dental implant, and causing retrograde peri-implantitis. To our knowledge this is the first report demonstrating the concomitant successful treatment of the periapical implant pathology and the adjacent natural tooth without the removal of the implant. The presence of large bony defect at the apical region of the natural tooth and the implant, resulting in a sinus tract and a deep periodontal pocket, was also confirmed with computerized tomography. The treatment procedure included root canal treatment followed by the debridement of the apical bone lesion, and guided bone regeneration. An uneventful healing with acceptable esthetic was observed. © 2006 Mosby, Inc. All rights reserved.
ER  - 

TY  - JOUR
M3  - Article
Y1  - 2005
VL  - 16
IS  - 5
SP  - 599
EP  - 608
SN  - 0905-7161
JF  - Clinical oral implants research
JO  - Clin Oral Implants Res
UR  - https://www.embase.com/search/results?subaction=viewrecord&id=L41592954&from=export
U2  - L41592954
C5  - 16164468
DB  - Medline
U4  - 2005-11-18
A1  - Quirynen, M.
A1  - Vogels, R.
A1  - Alsaadi, G.
A1  - Naert, I.
A1  - Jacobs, R.
A1  - van Steenberghe, D.
M1  - (Quirynen M.; Vogels R.; Alsaadi G.; Naert I.; Jacobs R.; van Steenberghe D.) Department of Periodontology, Faculty of Medicine, School of Dentistry, Oral Pathology & Maxillo-Facial Surgery, Katholieke Universiteit Leuven, Leuven, Belgium.
AD  - M. Quirynen, Department of Periodontology, Faculty of Medicine, School of Dentistry, Oral Pathology & Maxillo-Facial Surgery, Katholieke Universiteit Leuven, Leuven, Belgium.
T1  - Predisposing conditions for retrograde peri-implantitis, and treatment suggestions.
LA  - English
KW  - article
KW  - dental surgery
KW  - epidemiology
KW  - evaluation study
KW  - human
KW  - tooth implantation
KW  - tooth periapical disease
N2  - BACKGROUND: Recent case reports introduced the term retrograde peri-implantitis as a lesion (radiolucency) around the most apical part of an osseointegrated implant. It develops within the first months after insertion. This retrospective study aimed to find predisposing conditions for such peri-apical lesions and to evaluate treatment strategies. METHODS: All single implants (426 in the upper, 113 in the lower jaw, all Brånemark system type) placed at the department of Periodontology of the University Hospital (Catholic University Leuven) were included in this retrospective evaluation to check the incidence of retrograde peri-implantitis. Eventual predisposing factors such as patient characteristics (age, medical history), recipient site (local bone quality and quantity, cause of tooth loss), periodontal and endodontic conditions of neighboring teeth, implant characteristics (length, surface characteristics), and surgical aspects (guided bone regeneration, osseous fenestration, or dehiscency) were considered. Moreover, implants with retrograde peri-implantitis were followed longitudinally to verify their treatment outcome by means of different parameters (Periotest values (PTV), marginal bone level, radiological size of peri-apical defect). RESULTS: Seven implants in the upper (1.6%) and 3 in the lower jaw (2.7%) showed retrograde peri-implantitis, before or at abutment connection. In comparison with successful implants, such peri-apical lesions occurred preferably at sites with a history of an obvious endodontic pathology of the extracted tooth to be replaced. The incidence of retrograde peri-implantitis was significantly higher (P<0.0001) for TiUnite implants when compared with the machined implants (8/80 vs. 2/459). The machined implant surface, however, showed a higher failure rate (6.8%) than the TiUnite implants (2.5%). Failures with machined surfaces preferably occurred at extraction sites of teeth with a history of endodontic pathology or sites adjacent to teeth with an obvious endodontic pathology. No other predisposing factors could be identified. A curettage of the peri-apical lesions and the use of a bone substitute material prevented further progression of such lesions in the upper jaw (implants maintained their marginal bone and low PTV scores). A treatment in the lower jaw was less successful. CONCLUSIONS: Within the limitations of a retrospective study, these results seem to indicate that retrograde peri-implantitis is provoked by remaining scar or granulomatous tissue at the recipient site: endodontic pathology of extracted tooth (scar tissue-impacted tooth) or possible endodontic pathology from a neighboring tooth.
ER  - 

TY  - JOUR
M3  - Article
Y1  - 2004
VL  - 24
IS  - 5
SP  - 422
EP  - 433
SN  - 0198-7569
JF  - International Journal of Periodontics and Restorative Dentistry
JO  - Int. J. Periodontics Restorative Dent.
UR  - https://www.embase.com/search/results?subaction=viewrecord&id=L39297223&from=export
U2  - L39297223
C5  - 15506023
DB  - Medline
U4  - 2004-10-11
A1  - Park, S.-H.
A1  - Sorensen, W.P.
A1  - Wang, H.-L.
M1  - (Park S.-H.; Sorensen W.P.) Periodontics/Prevention/Geriatrics, School of Dentistry, University of Michigan, Ann Arbor, United States
M1  - (Wang H.-L., homlay@umich.edu) Dept. of Periodont./Prev./Geriatrics, School of Dentistry, University of Michigan, Ann Arbor, United States
M1  - (Wang H.-L., homlay@umich.edu) School of Dentistry, University of Michigan, 1011 North University Avenue, Ann Arbor, MI 48109-1078, United States
AD  - H.-L. Wang, School of Dentistry, University of Michigan, 1011 North University Avenue, Ann Arbor, MI 48109-1078, United States
T1  - Management and prevention of retrograde peri-implant infection from retained root tips: Two case reports
LA  - English
KW  - amoxicillin
KW  - azithromycin
KW  - chlorhexidine
KW  - ibuprofen
KW  - tetracycline
KW  - adult
KW  - aged
KW  - antibiotic therapy
KW  - article
KW  - bone allograft
KW  - bone density
KW  - bone regeneration
KW  - case report
KW  - device removal
KW  - follow up
KW  - human
KW  - infection prevention
KW  - male
KW  - ossification
KW  - prosthesis infection
KW  - systemic therapy
KW  - tooth extraction
KW  - tooth implantation
KW  - tooth radiography
KW  - tooth root
KW  - treatment failure
KW  - treatment outcome
KW  - Branemark Mark III
C3  - Branemark Mark III(Nobel Biocare)
C4  - Nobel Biocare
N2  - Fracture of root tips in the maxillary premolar region is not an uncommon finding because of the high incidence of bifid and root dilacerations. Therefore, a retained root tip may serve as a nidus of infection when a dental implant is placed. The likely result is the development of an implant periapical lesion. This case report shows the successful management of a rapidly developing implant periapical lesion caused by an undetected retained root tip. Initially, systemic antibiotics failed to subdue the infection. A retained root fragment was retrieved surgically, together with the implant, and a new wide-body implant was engaged with DFDBA mixed with tetracycline. A 5-month follow-up showed increased radiographic density, and clinical reentry revealed the formation of bone with a hard consistency. The second case demonstrates the management of a retained root tip via a guided bone regeneration technique when it is detected prior to or during implant placement. Finally, a systematic therapeutic approach is proposed based on 17 case reports on implant periapical lesion management.
ER  - 

TY  - JOUR
M3  - Article
Y1  - 2003
VL  - 12
IS  - 1
SP  - 41
EP  - 46
SN  - 1056-6163
JF  - Implant dentistry
JO  - Implant Dent
UR  - https://www.embase.com/search/results?subaction=viewrecord&id=L36911660&from=export
U2  - L36911660
C5  - 12704955
DB  - Medline
U4  - 2003-08-06
L2  - http://dx.doi.org/10.1097/01.ID.0000042508.60701.76
DO  - 10.1097/01.ID.0000042508.60701.76
A1  - Oh, T.J.
A1  - Yoon, J.
A1  - Wang, H.L.
M1  - (Oh T.J.; Yoon J.; Wang H.L.) Department of Periodontics/Prevention/Geriatrics, University of Michigan School of Dentistry, Ann Arbor, MI, USA.
AD  - T.J. Oh, Department of Periodontics/Prevention/Geriatrics, University of Michigan School of Dentistry, Ann Arbor, MI, USA.
T1  - Management of the implant periapical lesion: a case report.
LA  - English
KW  - antiinfective agent
KW  - article
KW  - case report
KW  - debridement
KW  - dental surgery
KW  - device removal
KW  - female
KW  - human
KW  - injury
KW  - middle aged
KW  - molar tooth
KW  - oroantral fistula
KW  - tooth fracture
KW  - tooth implantation
KW  - tooth periapical disease
KW  - tooth root
N2  - The implant periapical lesion (IPL), a possible cause for implant failure, may occur from the presence of pre-existing microbial pathology such as endodontic/periodontal lesions. This case report presents a case history related to IPL, which was caused by a pre-existing endodontic lesion. In addition, other possible causes such as surgical trauma and the management strategies of IPL are suggested. For the treatment of the infected form of IPL, a sequential surgical therapy can be utilized. This includes surgical removal of the implant or implant apical region, thorough debridement of the infected lesion, systemic antibiotics, and/or guided bone regeneration. The implant therapy should be directed to minimize the occurrence or consequences of IPL by careful diagnosis, systematic treatment planning, and appropriate treatment procedures.
ER  - 

TY  - JOUR
M3  - Article
Y1  - 2002
VL  - 28
IS  - 2
SP  - 92
EP  - 96
SN  - 0160-6972
JF  - The Journal of oral implantology
JO  - J Oral Implantol
UR  - https://www.embase.com/search/results?subaction=viewrecord&id=L35557205&from=export
U2  - L35557205
C5  - 12498452
DB  - Medline
U4  - 2002-12-24
L2  - http://dx.doi.org/10.1563/1548-1336(2002)028<0092:ARPACR>2.3.CO;2
DO  - 10.1563/1548-1336(2002)028<0092:ARPACR>2.3.CO;2
A1  - Flanagan, D.
M1  - (Flanagan D.)
AD  - D. Flanagan
T1  - Apical (retrograde) peri-implantitis: a case report of an active lesion.
LA  - English
KW  - calcium hydroxide
KW  - article
KW  - bone prosthesis
KW  - bone regeneration
KW  - case report
KW  - curettage
KW  - debridement
KW  - female
KW  - follow up
KW  - human
KW  - middle aged
KW  - plastic surgery
KW  - recurrent disease
KW  - tooth crown
KW  - oroantral fistula
KW  - tooth implantation
KW  - tooth periapical disease
KW  - tooth prosthesis
ER  - 

TY  - JOUR
M3  - Article
Y1  - 2001
VL  - 16
IS  - 3
SP  - 412
EP  - 417
SN  - 0882-2786
JF  - The International journal of oral & maxillofacial implants
JO  - Int J Oral Maxillofac Implants
UR  - https://www.embase.com/search/results?subaction=viewrecord&id=L33496386&from=export
U2  - L33496386
C5  - 11432661
DB  - Medline
U4  - 2001-07-01
A1  - Ayangco, L.
A1  - Sheridan, P.J.
M1  - (Ayangco L.; Sheridan P.J.) Department of Dental Specialities, Mayo Clinic, Rochester, Minnesota 55905, USA.
AD  - L. Ayangco, Department of Dental Specialities, Mayo Clinic, Rochester, Minnesota 55905, USA.
T1  - Development and treatment of retrograde peri-implantitis involving a site with a history of failed endodontic and apicoectomy procedures: a series of reports.
LA  - English
KW  - antiinfective agent
KW  - penicillin derivative
KW  - tetracycline derivative
KW  - aged
KW  - article
KW  - canine tooth
KW  - case report
KW  - dental caries
KW  - denture
KW  - endodontics
KW  - female
KW  - follow up
KW  - human
KW  - middle aged
KW  - premolar tooth
KW  - tooth disease
KW  - tooth extraction
KW  - oroantral fistula
KW  - tooth implantation
KW  - tooth periapical disease
KW  - tooth prosthesis
KW  - treatment failure
N2  - Osseointegrated implants provide predictable restorative support for crowns, restorations, prosthesis abutments, and removable dentures. Their widespread use in recent years has produced different types of complications. Retrograde peri-implantitis, a lesion occurring at the periapical area of an osseointegrated implant, has recently been described. This paper presents a series of reports describing the occurrence and management of retrograde peri-implantitis involving implants replacing teeth with histories of failed endodontic and apicoectomy procedures.
ER  - 

TY  - JOUR
M3  - Review
Y1  - 2001
VL  - 13
IS  - 2
SP  - 107
EP  - 112; quiz 114
SN  - 1534-6846
JF  - Practical procedures & aesthetic dentistry : PPAD
JO  - Pract Proced Aesthet Dent
UR  - https://www.embase.com/search/results?subaction=viewrecord&id=L33468736&from=export
U2  - L33468736
C5  - 11315428
DB  - Medline
U4  - 2001-04-22
A1  - Jalbout, Z.N.
A1  - Tarnow, D.P.
M1  - (Jalbout Z.N.; Tarnow D.P.) Department of Implant Dentistry, New York University, College of Dentistry, New York, New York, USA.
AD  - Z.N. Jalbout, Department of Implant Dentistry, New York University, College of Dentistry, New York, New York, USA.
T1  - The implant periapical lesion: four case reports and review of the literature.
LA  - English
KW  - Bio Oss
KW  - Bio-Oss
KW  - mineral
KW  - adult
KW  - aged
KW  - artificial membrane
KW  - bone matrix
KW  - bone prosthesis
KW  - case report
KW  - female
KW  - follow up
KW  - human
KW  - male
KW  - middle aged
KW  - review
KW  - oroantral fistula
KW  - tooth implantation
KW  - tooth periapical disease
KW  - transplantation
N2  - Postoperative complications have been identified with implant failure in conjunction with the increased use of root-type implant restorations. The failure of osseointegrated dental implants primarily occurs as a result of peri-implantitis and occlusal overload. Less frequently reported failures, however, have been attributed to implant periapical lesions. The etiology and treatment modalities for such lesions have been speculated throughout the literature. This article discusses possible etiologies of and treatment for implant periapical lesions based on the existing literature and four case reports.
ER  - 

TY  - JOUR
M3  - Article
Y1  - 2000
VL  - 26
IS  - 2
SP  - 109
EP  - 113
SN  - 0160-6972
JF  - The Journal of oral implantology
JO  - J Oral Implantol
UR  - https://www.embase.com/search/results?subaction=viewrecord&id=L35580626&from=export
U2  - L35580626
C5  - 11831326
DB  - Medline
U4  - 2002-02-07
L2  - http://dx.doi.org/10.1563/1548-1336(2000)026<0109:IPLACA>2.3.CO;2
DO  - 10.1563/1548-1336(2000)026<0109:IPLACA>2.3.CO;2
A1  - Scarano, A.
A1  - Di Domizio, P.
A1  - Petrone, G.
A1  - Iezzi, G.
A1  - Piattelli, A.
M1  - (Scarano A.; Di Domizio P.; Petrone G.; Iezzi G.; Piattelli A.) Dental School, University of Chieti, Italy.
AD  - A. Scarano, Dental School, University of Chieti, Italy.
T1  - Implant periapical lesion: a clinical and histologic case report.
LA  - English
KW  - article
KW  - case report
KW  - dental surgery
KW  - female
KW  - human
KW  - middle aged
KW  - necrosis
KW  - tooth implantation
KW  - tooth periapical disease
N2  - A new pathologic entity called implant periapical lesion has been recently described. This lesion could be produced by contamination of the implant surface, overheating of bone, overloading of the implant, presence of a pre-existing bone pathology, presence of residual root fragments and foreign bodies in bone, implant placement in an infected maxillary sinus, implant placement in a poor bone quality site, or lack of biocompatibility. A 49-year-old female patient underwent the placement of a screw-shaped titanium dental implant in the premolar region of the right mandible Six months after implant insertion, the patient presented with a persistent pain resistant to analgesics. No fistula was present at a clinical intraoral examination. A periapical x-ray showed the presence of a radiolucency at the apical portion of the implant; this image was confirmed by a CT Scan. The implant was removed. After implant removal, the pain disappeared completely. The specimen was processed to obtain thin ground sections. The histologic examination showed the presence of necrotic bone in the external and apical portion of the antirotational hole of the implant. The etiology of the implant failure in this instance could be related, probably, to an implant contamination of the apical portion of the implant.
ER  - 

TY  - JOUR
M3  - Article
Y1  - 1998
VL  - 13
IS  - 5
SP  - 713
EP  - 716
SN  - 0882-2786
JF  - The International journal of oral & maxillofacial implants
JO  - Int J Oral Maxillofac Implants
UR  - https://www.embase.com/search/results?subaction=viewrecord&id=L128324024&from=export
U2  - L128324024
C5  - 9796159
DB  - Medline
U4  - 1998-11-04
A1  - Piattelli, A.
A1  - Scarano, A.
A1  - Balleri, P.
A1  - Favero, G.A.
M1  - (Piattelli A.; Scarano A.; Balleri P.; Favero G.A.) Dental School, University of Chieti, Italy.
AD  - A. Piattelli, Dental School, University of Chieti, Italy.
T1  - Clinical and histologic evaluation of an active "implant periapical lesion": a case report.
LA  - English
KW  - adult
KW  - article
KW  - bone necrosis
KW  - case report
KW  - female
KW  - human
KW  - mouth disease
KW  - reoperation
KW  - tooth implantation
KW  - tooth periapical disease
N2  - A new entity called "implant periapical lesion" has recently been described. This lesion could be the result of, for example, bone overheating, implant overloading, presence of a preexisting infection or residual root fragments and foreign bodies in the bone, contamination of the implant, or implant placement in an infected maxillary sinus. This case report describes a titanium implant that was placed in the maxillary premolar region. A fenestration involving the middle portion of the implant was present. After 7 months, the apical portion of the implant showed radiolucency. This lesion rapidly increased in size and a vestibular fistula appeared. A systemic course of antibiotics was not successful, and the implant was then removed. The histologic examination showed the presence of necrotic bone inside the antirotational hole of the implant. The etiology of the implant failure in this instance could possibly be related to bone overheating associated with an excessive tightening of the implant and compression of the bone chips inside the apical hole, producing subsequent necrosis.
ER  - 

TY  - JOUR
M3  - Article
Y1  - 1998
VL  - 18
IS  - 2
SP  - 181
EP  - 187
SN  - 0198-7569
JF  - The International journal of periodontics & restorative dentistry
JO  - Int J Periodontics Restorative Dent
UR  - https://www.embase.com/search/results?subaction=viewrecord&id=L128279129&from=export
U2  - L128279129
C5  - 9663096
DB  - Medline
U4  - 1998-07-21
A1  - Piattelli, A.
A1  - Scarano, A.
A1  - Piattelli, M.
A1  - Podda, G.
M1  - (Piattelli A.; Scarano A.; Piattelli M.; Podda G.) Dental School, University of Chieti, Italy.
AD  - A. Piattelli, Dental School, University of Chieti, Italy.
T1  - Implant periapical lesions: clinical, histologic, and histochemical aspects. A case report.
LA  - English
KW  - article
KW  - bone necrosis
KW  - case report
KW  - dental surgery
KW  - human
KW  - jaw
KW  - male
KW  - methodology
KW  - middle aged
KW  - pathology
KW  - retreatment
KW  - oroantral fistula
KW  - tooth implantation
KW  - tooth periapical disease
N2  - A new entity, the "implant periapical lesion," has recently been described. The etiology of this condition could be attributed to overheating of the bone, overloading of the implant, presence of a pre-existing infection or of residual root particles and foreign bodies in the bone, implant contamination during production or during insertion, or placement of the implant in an infected maxillary sinus. In this report, a titanium plasma-sprayed implant had been inserted into the mandible of a 53-year-old patient; after 5 months a fistula developed and periapical radiography showed a large radiolucent image around the apical portion of the implant. The implant was removed, and histologic examination showed necrotic bone and an inflammatory infiltrate inside the hollow portion of the implant. The etiology of the implant failure in this instance could be related to a fracture and vascular impairment of the bone inside the implant during insertion, to external contamination of the implant, or to the poor bone quality of the implant site.
ER  - 

TY  - JOUR
M3  - Review
Y1  - 1997
VL  - 6
IS  - 4
SP  - 287
EP  - 290
SN  - 1056-6163
JF  - Implant dentistry
JO  - Implant Dent
UR  - https://www.embase.com/search/results?subaction=viewrecord&id=L128228410&from=export
U2  - L128228410
C5  - 9477777
DB  - Medline
U4  - 1998-04-13
A1  - Bretz, W.A.
A1  - Matuck, A.N.
A1  - de Oliveira, G.
A1  - Moretti, A.J.
A1  - Bretz, W.A.
M1  - (Bretz W.A.; Matuck A.N.; de Oliveira G.; Moretti A.J.; Bretz W.A.) Department of Stomatology, University of Texas Dental Branch, Houston 77030-3402, USA.
AD  - W.A. Bretz, Department of Stomatology, University of Texas Dental Branch, Houston 77030-3402, USA.
T1  - Treatment of retrograde peri-implantitis: clinical report.
LA  - English
KW  - case report
KW  - dental surgery
KW  - human
KW  - incisor
KW  - male
KW  - maxilla
KW  - middle aged
KW  - multimodality cancer therapy
KW  - premolar tooth
KW  - radiography
KW  - review
KW  - time
KW  - tooth implantation
KW  - tooth periapical disease
KW  - tooth prosthesis
N2  - Six months after implant placement to restore a maxillary lateral incisor, a 55-year-old patient developed a sinus tract associated with the apical area. Radiographic examination revealed a periapical radiolucency at the apex of the implant, and a diagnosis of retrograde peri-implantitis was made. Treatment consisted of elevation of a full-thickness flap, curettage of the apical lesion, irrigation with chlorhexidine gluconate, placement of demineralized freeze-dried bone, and coverage of the site with an absorbable collagen would dressing before primary closure of the flap. The prosthesis is functioning satisfactorily 17 months after apical treatment was performed.
ER  - 

TY  - JOUR
M3  - Review
Y1  - 1995
VL  - 16
IS  - 8
SP  - 768, 770, 772 passim
SN  - 1548-8578
JF  - Compendium of continuing education in dentistry (Jamesburg, N.J. : 1995)
JO  - Compend Contin Educ Dent
UR  - https://www.embase.com/search/results?subaction=viewrecord&id=L126223141&from=export
U2  - L126223141
C5  - 8620395
DB  - Medline
U4  - 1996-06-19
A1  - Reiser, G.M.
A1  - Nevins, M.
M1  - (Reiser G.M.; Nevins M.) Institute for Advanced Dental Studies, Swampscott, Massachusetts, USA.
AD  - G.M. Reiser, Institute for Advanced Dental Studies, Swampscott, Massachusetts, USA.
T1  - The implant periapical lesion: etiology, prevention, and treatment.
LA  - English
KW  - bacterial infection
KW  - differential diagnosis
KW  - human
KW  - infection
KW  - methodology
KW  - patient care planning
KW  - prosthesis complication
KW  - review
KW  - tooth implantation
KW  - tooth periapical disease
N2  - A classification of implant periapical lesions that separates them into inactive and infected has been suggested. The inactive form is likely to be an apical scar, resulting from a residual bone cavity created by placing an implant that was shorter than the prepared drill site. The infected focus probably occurs when an implant apex is placed in proximity to an existing infection or when a contaminated implant is placed. Bone necrosis caused by overheating during preparation may also be a causative factor. Suggested preventions of implant periapical lesions include careful management of contaminants and heat generation during implant surgery. Treatment varies according to the type of lesion. The inactive type is observed and monitored. The infected type requires surgical intervention, elimination of the infection, and an implant apical resection or implant removal depending on the extent of the infection and the stability of the implant.
ER  - 

TY  - JOUR
M3  - Review
Y1  - 1994
VL  - 73
IS  - 3
SP  - 22
EP  - 24; quiz 25
SN  - 0019-6568
JF  - Journal (Indiana Dental Association)
JO  - J Indiana Dent Assoc
UR  - https://www.embase.com/search/results?subaction=viewrecord&id=L128232881&from=export
U2  - L128232881
C5  - 9517330
DB  - Medline
U4  - 1998-05-11
A1  - Meffert, R.M.
M1  - (Meffert R.M.) Department of Periodontics, University of Texas Health Science Center, San Antonio, USA.
AD  - R.M. Meffert, Department of Periodontics, University of Texas Health Science Center, San Antonio, USA.
T1  - Maintenance and treatment of the ailing and failing implant.
LA  - English
KW  - dental surgery
KW  - edentulousness
KW  - human
KW  - methodology
KW  - mouth hygiene
KW  - periodontitis
KW  - preventive dentistry
KW  - review
KW  - tooth implantation
N2  - Due to the pathologic nature of oral bacteria, the partially edentulous implant patient is at a greater risk than the fully edentulous. Peri-implantitis and/or retrograde peri-implantitis can result in ultimate loss of the implant fixture. It is important that the implant dentist understand the difference between the ailing implant, the failing implant, and the failed implant. This article discusses the pathologic diseases that affect dental implants and how to treat the "infected" implant (degranulation and detoxification) for titanium and hydroxylapatite-coated implants. Implant maintenance, including hand or motorized brushes, flosses, and oral rinses (chlorhexidine, 0.2%) will also be presented.
ER  - 

TY  - JOUR
M3  - Review
Y1  - 1992
VL  - 2
SP  - 109
EP  - 114
SN  - 1046-0764
JF  - Current opinion in dentistry
JO  - Curr Opin Dent
UR  - https://www.embase.com/search/results?subaction=viewrecord&id=L22962493&from=export
U2  - L22962493
C5  - 1520919
DB  - Medline
U4  - 1992-10-14
A1  - Meffert, R.M.
M1  - (Meffert R.M.) Louisiana State University, New Orleans.
AD  - R.M. Meffert, Louisiana State University, New Orleans.
T1  - Treatment of failing dental implants.
LA  - English
KW  - hydroxyapatite
KW  - titanium
KW  - animal
KW  - bone density
KW  - bone regeneration
KW  - human
KW  - infection
KW  - mechanical stress
KW  - microbiology
KW  - periodontitis
KW  - prosthesis complication
KW  - review
KW  - tooth implantation
N2  - Recent studies show that the bacterial flora in adult periodontitis and peri-implantitis are identical, but there could be a more pathogenic flora (gram-negative bacteria, spirochetes) in the partially edentulous implant case than in the fully edentulous implant case. These data indicate a possible seeding mechanism from the natural tooth pocket to the implant crevice and may place the implant in the partially edentulous case more at risk. Also, understanding of the importance of loading in a progressive sense to prevent retrograde peri-implantitis involving the dental implant has increased; the density of bone must be evaluated more fully to determine the time frame necessary to gain a compact bone capable of withstanding occlusal forces at the bone-implant interface.
ER  - 
