# Supplementary material for: A novel histopathological classification of implant periapical lesion: A systematic review and treatment decision tree
Source: PLoS One. 2022 Dec 22;17(12):e0277387. doi: 10.1371/journal.pone.0277387 (PMC9778521; doi:10.1371/journal.pone.0277387)
Supplement: S1 File — (ZIP) [file pone.0277387.s001.zip › support files/Database/pubmed-68.nbib]

PMID- 27579555
OWN - NLM
STAT- MEDLINE
DCOM- 20170612
LR  - 20181202
IS  - 1538-2982 (Electronic)
IS  - 1056-6163 (Linking)
VI  - 25
IP  - 5
DP  - 2016 Oct
TI  - Apical/Retrograde Periimplantitis/Implant Periapical Lesion: Etiology, Risk Factors, 
      and Treatment Options: A Systematic Review.
PG  - 684-97
LID - 10.1097/ID.0000000000000424 [doi]
AB  - OBJECTIVES: To review the literature on retrograde periimplantitis symptoms, risk 
      factors, and treatment methods and to propose a decision-making tree of retrograde 
      periimplantitis management. MATERIALS AND METHODS: An electronic literature search 
      was conducted on the MEDLINE and EMBASE databases for articles published between 
      1990 and 2015. Clinical human studies in the English language were included. 
      RESULTS: The search resulted in 44 case reports published by 27 authors. The average 
      time of the diagnosis of the pathology was found to be 26.07 weeks after implant 
      placement (SD ± 39.7). Fistula formation was found to be the most common clinical 
      symptom, statistically significantly more often occurring in the maxilla (P = 0.04). 
      A negative correlation was found between pain and the adjacent tooth with incomplete 
      endodontic treatment/endodontic pathology (r = -0.4; P = 0.009) and a positive 
      correlation between the later risk factor and implant removal (r = 0.3; P = 0.028). 
      Regenerative treatment (45.2% of the cases) or implant removal (35.7% of the cases) 
      was the most common treatment techniques used. A decision-making tree of retrograde 
      periimplantitis management is suggested. CONCLUSIONS: The etiology of retrograde 
      periimplantitis is most often infectious. A decision-making tree aimed at managing 
      patients with retrograde periimplantitis according to the possible etiology and 
      symptoms of the disease can be a useful tool in the treatment of the pathology.
FAU - Ramanauskaite, Ausra
AU  - Ramanauskaite A
AD  - *PhD student, Clinic of Dental and Oral Pathology, Lithuanian University of Health 
      Sciences, Kaunas, Lithuania. †Professor, Department of Maxillofacial Surgery, 
      Lithuanian University of Health Sciences, Kaunas, Lithuania. ‡Associate Professor, 
      Department of Periodontics, College of Dentistry, University of Illinois at Chicago, 
      Chicago, IL.
FAU - Juodzbalys, Gintaras
AU  - Juodzbalys G
FAU - Tözüm, Tolga F
AU  - Tözüm TF
LA  - eng
PT  - Journal Article
PT  - Review
PT  - Systematic Review
PL  - United States
TA  - Implant Dent
JT  - Implant dentistry
JID - 9206481
SB  - D
MH  - Decision Trees
MH  - Humans
MH  - Peri-Implantitis/*etiology/pathology/therapy
MH  - Risk Factors
EDAT- 2016/09/01 06:00
MHDA- 2017/06/13 06:00
CRDT- 2016/09/01 06:00
PHST- 2016/09/01 06:00 [entrez]
PHST- 2016/09/01 06:00 [pubmed]
PHST- 2017/06/13 06:00 [medline]
AID - 10.1097/ID.0000000000000424 [doi]
PST - ppublish
SO  - Implant Dent. 2016 Oct;25(5):684-97. doi: 10.1097/ID.0000000000000424.

PMID- 20922082
OWN - NLM
STAT- PubMed-not-MEDLINE
DCOM- 20110714
LR  - 20211020
IS  - 0975-1580 (Electronic)
IS  - 0972-124X (Print)
IS  - 0972-124X (Linking)
VI  - 14
IP  - 1
DP  - 2010 Jan
TI  - Retrograde peri-implantitis.
PG  - 57-65
LID - 10.4103/0972-124X.65444 [doi]
AB  - Retrograde peri-implantitis constitutes an important cause for implant failure. 
      Retrograde peri-implantitis may sometimes prove difficult to identify and hence 
      institution of early treatment may not be possible. This paper presents a report of 
      four cases of (the implant placed developing to) retrograde peri-implantitis. Three 
      of these implants were successfully restored to their fully functional state while 
      one was lost due to extensive damage. The paper highlights the importance of 
      recognizing the etiopathogenic mechanisms, preoperative assessment, and a strong 
      postoperative maintenance protocol to avoid retrograde peri-implant inflammation.
FAU - Mohamed, Jumshad B
AU  - Mohamed JB
AD  - Department of Periodontology and Oral Implantology, Sree Balaji Dental College and 
      Hospital, Uthandi, Chennai, India.
FAU - Shivakumar, B
AU  - Shivakumar B
FAU - Sudarsan, Sabitha
AU  - Sudarsan S
FAU - Arun, K V
AU  - Arun KV
FAU - Kumar, T S S
AU  - Kumar TS
LA  - eng
PT  - Journal Article
TA  - J Indian Soc Periodontol
JT  - Journal of Indian Society of Periodontology
JID - 101499342
PMC - PMC2933532
OTO - NOTNLM
OT  - Implant
OT  - regeneration
OT  - retrograde peri-implantitis
COIS- Conflict of Interest: None declared.
EDAT- 2010/10/06 06:00
MHDA- 2010/10/06 06:01
CRDT- 2010/10/06 06:00
PHST- 2009/04/24 00:00 [revised]
PHST- 2009/10/04 00:00 [accepted]
PHST- 2010/10/06 06:00 [entrez]
PHST- 2010/10/06 06:00 [pubmed]
PHST- 2010/10/06 06:01 [medline]
AID - JISP-14-57 [pii]
AID - 10.4103/0972-124X.65444 [doi]
PST - ppublish
SO  - J Indian Soc Periodontol. 2010 Jan;14(1):57-65. doi: 10.4103/0972-124X.65444.

PMID- 31959483
OWN - NLM
STAT- MEDLINE
DCOM- 20200309
LR  - 20200309
IS  - 1878-3554 (Electronic)
IS  - 0099-2399 (Linking)
VI  - 46
IP  - 3
DP  - 2020 Mar
TI  - Endodontic Peri-implant Defects: A New Disease Entity.
PG  - 444-448
LID - S0099-2399(19)30948-3 [pii]
LID - 10.1016/j.joen.2019.12.002 [doi]
AB  - Peri-implantitis is becoming a frequent complication observed around dental 
      implants. An endodontic infection of a nearby tooth or an immediate implant 
      placement in an inflamed bone socket from failing endodontic therapy has been 
      associated with retrograde peri-implantitis (RPI), a condition that presents with 
      radiographic lucency at the "apex" of an implant. However, current classification 
      schemes do not capture endodontic lesions that may manifest as coronal or intrabony 
      lesions associated with dental implants. As a result, such cases may be mistreated. 
      Here we present for the first time 2 cases in which peri-implant bone loss occurred 
      in the coronal half of the implant adjacent to a tooth with an 
      endodontic-periodontic lesion and was resolved via endodontic therapy or tooth 
      extraction as indicated. This proof of concept report aimed to introduce endodontic 
      peri-implant ("endo-implant") defects and increase vigilance, which may help prevent 
      overtreatment or mistreatment of such cases.
CI  - Copyright © 2019 American Association of Endodontists. Published by Elsevier Inc. 
      All rights reserved.
FAU - Daubert, Diane
AU  - Daubert D
AD  - Department of Periodontics, University of Washington, Seattle, Washington.
FAU - Black, Rachel M
AU  - Black RM
AD  - Private Practice, Indianapolis, Indiana.
FAU - Chrepa, Vanessa
AU  - Chrepa V
AD  - Department of Endodontics, University of Texas Health San Antonio, San Antonio, 
      Texas.
FAU - Kotsakis, Georgios A
AU  - Kotsakis GA
AD  - Department of Periodontics, University of Texas Health San Antonio, San Antonio, 
      Texas. Electronic address: kotsakis@uthscsa.edu.
LA  - eng
PT  - Journal Article
DEP - 20200117
PL  - United States
TA  - J Endod
JT  - Journal of endodontics
JID - 7511484
RN  - 0 (Dental Implants)
SB  - D
CIN - Br Dent J. 2020 Feb;228(4):253. PMID: 32112016
MH  - *Alveolar Bone Loss
MH  - Dental Care
MH  - *Dental Implants/adverse effects
MH  - Humans
MH  - *Peri-Implantitis/etiology/therapy
MH  - Periodontics
MH  - Tooth Extraction
OTO - NOTNLM
OT  - Apical peri-implantitis
OT  - bone regeneration
OT  - peri-implantitis
OT  - periapical diseases
EDAT- 2020/01/22 06:00
MHDA- 2020/03/10 06:00
CRDT- 2020/01/22 06:00
PHST- 2019/09/30 00:00 [received]
PHST- 2019/11/23 00:00 [revised]
PHST- 2019/12/07 00:00 [accepted]
PHST- 2020/01/22 06:00 [pubmed]
PHST- 2020/03/10 06:00 [medline]
PHST- 2020/01/22 06:00 [entrez]
AID - S0099-2399(19)30948-3 [pii]
AID - 10.1016/j.joen.2019.12.002 [doi]
PST - ppublish
SO  - J Endod. 2020 Mar;46(3):444-448. doi: 10.1016/j.joen.2019.12.002. Epub 2020 Jan 17.

PMID- 32424382
OWN - NLM
STAT- MEDLINE
DCOM- 20200520
LR  - 20210227
IS  - 2631-6439 (Electronic)
IS  - 2631-6420 (Linking)
VI  - 13
IP  - 2
DP  - 2020
TI  - Implant survival after surgical treatment of early apical peri-implantitis: An 
      ambispective cohort study covering a 20-year period.
PG  - 161-170
AB  - PURPOSE: To describe implant survival at least 1 year after the surgical treatment 
      of early apical peri-implantitis (EAP) and explore potential risk factors of failure 
      of such treatment. MATERIALS AND METHODS: An ambispective cohort study was 
      conducted, involving all patients in whom EAP was detected and surgically treated 
      between 1996 and 2016. Reporting followed the STROBE guidelines. The time from 
      implant placement (IP) to EAP surgery (EAPS), the diagnostic stage and 
      intraoperative variables (location, apical lesion in the tooth being replaced, 
      mesial and distal tooth-implant distance measured at the apex, periapical surgery of 
      the adjacent tooth, guided bone regeneration, implant resection, explantation) were 
      recorded to determine their impact upon treatment outcome. RESULTS: The initial 
      sample consisted of 58 implants in 46 patients. The mean time from IP to EAPS was 
      21.7 ± 10.1 days. At the time of surgery, eight implants presented mobility and were 
      explanted. The final sample consisted of 50 implants in 39 patients evaluated for 
      implant survival after surgical treatment. A cumulative survival rate of 78.3% was 
      recorded. The mean survival time of the EAP treated implants was 85.4 months 
      (standard deviation [SD] 5.94). The diagnostic stage (P < 0.001) and the existence 
      of a previous periapical lesion in the tooth being replaced (P = 0.022) had a 
      significant influence upon implant survival. CONCLUSIONS: The cumulative survival 
      rate was 78.3%, with a mean survival time of 85.4 months. The diagnostic stage of 
      EAP and the presence of a lesion in the tooth being replaced significantly 
      influenced the survival of implants with EAP subjected to surgical treatment.
FAU - Peñarrocha-Diago, María A
AU  - Peñarrocha-Diago MA
FAU - Blaya-Tárraga, Juan Antonio
AU  - Blaya-Tárraga JA
FAU - Menéndez-Nieto, Isabel
AU  - Menéndez-Nieto I
FAU - Peñarrocha-Diago, Miguel
AU  - Peñarrocha-Diago M
FAU - Peñarrocha-Oltra, David
AU  - Peñarrocha-Oltra D
LA  - eng
PT  - Journal Article
PL  - Germany
TA  - Int J Oral Implantol (Berl)
JT  - International journal of oral implantology (Berlin, Germany)
JID - 101744702
RN  - 0 (Dental Implants)
SB  - D
SB  - IM
MH  - Cohort Studies
MH  - *Dental Implants
MH  - Humans
MH  - *Peri-Implantitis
MH  - Risk Factors
MH  - Treatment Outcome
OTO - NOTNLM
OT  - early peri-implantitis
OT  - follow-up
OT  - implant failure
OT  - implant periapical lesion
OT  - retrograde peri-implantitis
OT  - treatment survival
COIS- Conflict-of-interest statement: The authors declare no conflicts of interest related 
      to this study. *First and second authors claim equal authorship.
EDAT- 2020/05/20 06:00
MHDA- 2020/05/21 06:00
CRDT- 2020/05/20 06:00
PHST- 2020/05/20 06:00 [entrez]
PHST- 2020/05/20 06:00 [pubmed]
PHST- 2020/05/21 06:00 [medline]
AID - 856059 [pii]
PST - ppublish
SO  - Int J Oral Implantol (Berl). 2020;13(2):161-170.

PMID- 22383175
OWN - NLM
STAT- MEDLINE
DCOM- 20130416
LR  - 20120423
IS  - 2041-1626 (Electronic)
IS  - 2041-1618 (Linking)
VI  - 3
IP  - 2
DP  - 2012 May
TI  - Peri-implantitis: from diagnosis to therapeutics.
PG  - 79-94
LID - 10.1111/j.2041-1626.2012.00116.x [doi]
AB  - Peri-implantitis is an infection of the tissue around an implant, resulting in the 
      loss of supporting bone. Risk factors for peri-implantitis consist of a history of 
      periodontitis, dental plaque, poor oral hygiene, smoking, alcohol consumption and 
      diabetes. A clinical diagnosis indicates inflammatory signs including bleeding on 
      probing with or without suppuration and a peri-implant pocket depth ≥5 mm. A 
      radiograph shows images of marginal bone loss ≥2 mm. A differential diagnosis of 
      peri-implant mucositis, occlusal overload, retrograde peri-implantitis and 
      inflammatory implant periapical lesions suggests the appropriate treatment in each 
      case. The non-surgical treatment of peri-implantitis, including a mechanical 
      treatment alone or combined with antiseptics or antibiotics can improve clinical 
      parameters in the short term but residual defects may still persist. Surgical 
      treatment such as guided bone regeneration results in a gain of clinical attachment 
      level and bone reconstruction in the long term. The limited effect of laser-assisted 
      therapy needs to be further evaluated. The concept of prevention based on early 
      detection and regular maintenance plays a principal role in reducing the occurrence 
      of peri-implantitis.
CI  - © 2012 Blackwell Publishing Asia Pty Ltd.
FAU - Nguyen-Hieu, Tung
AU  - Nguyen-Hieu T
AD  - Unité de Recherche sur les Maladies Infectieuses et Tropicales Emergentes, UMR CNRS 
      6236, IRD 198, Méditerranée Infection, Aix-Marseille University, Marseille, France.
FAU - Borghetti, Alain
AU  - Borghetti A
FAU - Aboudharam, Gérard
AU  - Aboudharam G
LA  - eng
PT  - Journal Article
PT  - Review
DEP - 20120301
PL  - Australia
TA  - J Investig Clin Dent
JT  - Journal of investigative and clinical dentistry
JID - 101524471
RN  - 0 (Dental Implants)
SB  - D
SB  - IM
MH  - Alveolar Bone Loss/*etiology/therapy
MH  - Dental Implants/*adverse effects
MH  - Humans
MH  - Peri-Implantitis/diagnosis/*etiology/microbiology/therapy
MH  - Risk Factors
EDAT- 2012/03/03 06:00
MHDA- 2013/04/17 06:00
CRDT- 2012/03/03 06:00
PHST- 2012/03/03 06:00 [entrez]
PHST- 2012/03/03 06:00 [pubmed]
PHST- 2013/04/17 06:00 [medline]
AID - 10.1111/j.2041-1626.2012.00116.x [doi]
PST - ppublish
SO  - J Investig Clin Dent. 2012 May;3(2):79-94. doi: 10.1111/j.2041-1626.2012.00116.x. 
      Epub 2012 Mar 1.

PMID- 32452035
OWN - NLM
STAT- MEDLINE
DCOM- 20210419
LR  - 20210419
IS  - 1943-3670 (Electronic)
IS  - 0022-3492 (Linking)
VI  - 92
IP  - 1
DP  - 2021 Jan
TI  - Incidence of retrograde peri-implantitis in sites with previous apical surgeries: A 
      retrospective study.
PG  - 54-61
LID - 10.1002/JPER.20-0056 [doi]
AB  - BACKGROUND: Retrograde peri-implantitis (RPI) is a rapidly progressing periapical 
      infection that forms around the implant apex. It is usually associated with sites 
      adjacent to teeth with apical lesions; previous endodontic failures, retained root 
      fragments, etc. This study aimed to study the incidence of RPI in sites with a 
      history of apical surgeries. METHODS: Patients with sites treated for both 
      apicoectomy and implant placement presenting to the University of Michigan School of 
      Dentistry from 2001 to 2016 were screened. A total of 502 apicoectomies were 
      performed, only 25 of these fit the predetermined eligibility criteria and were thus 
      included in this retrospective analysis. RESULTS: Implants that were placed in sites 
      with a previous apical surgery had a cumulative survival rate of 92%. The incidence 
      of peri-implantitis was 8%, while the incidence of RPI was 20%. There was an 
      increased trend for RPI in cases where the cause of extraction was persistent apical 
      periodontitis (35.7%), but this increase didn't reach the level of statistical 
      significance (P = 0.061). CONCLUSION: Implants placed in sites with previous apical 
      surgery are not at an increased risk of implant failure or RPI.
CI  - © 2020 American Academy of Periodontology.
FAU - Saleh, Muhammad H A
AU  - Saleh MHA
AD  - Department of Periodontics and Oral Medicine, University of Michigan School of 
      Dentistry, Ann Arbor, MI, USA.
AD  - Department of Periodontics, University of Louisville School of Dentistry, 
      Louisville, KY, USA.
FAU - Khurshid, Hadiya
AU  - Khurshid H
AD  - Department of Periodontics and Oral Medicine, University of Michigan School of 
      Dentistry, Ann Arbor, MI, USA.
FAU - Travan, Suncica
AU  - Travan S
AD  - Department of Periodontics and Oral Medicine, University of Michigan School of 
      Dentistry, Ann Arbor, MI, USA.
FAU - Sinjab, Khaled
AU  - Sinjab K
AD  - Department of Periodontics and Oral Medicine, University of Michigan School of 
      Dentistry, Ann Arbor, MI, USA.
FAU - Bushahri, Ali
AU  - Bushahri A
AD  - Department of Periodontics and Oral Medicine, University of Michigan School of 
      Dentistry, Ann Arbor, MI, USA.
FAU - Wang, Hom-Lay
AU  - Wang HL
AD  - Department of Periodontics and Oral Medicine, University of Michigan School of 
      Dentistry, Ann Arbor, MI, USA.
LA  - eng
PT  - Journal Article
PT  - Research Support, Non-U.S. Gov't
DEP - 20200623
PL  - United States
TA  - J Periodontol
JT  - Journal of periodontology
JID - 8000345
RN  - 0 (Dental Implants)
SB  - D
SB  - IM
MH  - *Dental Implants/adverse effects
MH  - Humans
MH  - Incidence
MH  - *Peri-Implantitis/epidemiology
MH  - Retrospective Studies
MH  - *Tooth
OTO - NOTNLM
OT  - *apicoectomy
OT  - *complications
OT  - *dental implants
OT  - *peri-implantitis
EDAT- 2020/05/27 06:00
MHDA- 2021/04/20 06:00
CRDT- 2020/05/27 06:00
PHST- 2020/01/28 00:00 [received]
PHST- 2020/03/21 00:00 [revised]
PHST- 2020/03/26 00:00 [accepted]
PHST- 2020/05/27 06:00 [pubmed]
PHST- 2021/04/20 06:00 [medline]
PHST- 2020/05/27 06:00 [entrez]
AID - 10.1002/JPER.20-0056 [doi]
PST - ppublish
SO  - J Periodontol. 2021 Jan;92(1):54-61. doi: 10.1002/JPER.20-0056. Epub 2020 Jun 23.

PMID- 33433077
OWN - NLM
STAT- MEDLINE
DCOM- 20210114
LR  - 20210114
IS  - 1936-7163 (Electronic)
IS  - 0033-6572 (Linking)
VI  - 52
IP  - 2
DP  - 2021
TI  - Retrograde peri-implantitis: evaluation and treatment protocols of a rare lesion.
PG  - 112-121
LID - 10.3290/j.qi.a45264 [doi]
AB  - OBJECTIVE: Retrograde peri-implantitis (RPI) is defined as bone loss around an 
      osseointegrated implant apex that usually appears within the first few months of its 
      placement. This retrospective study aimed to evaluate the relationships between RPI 
      and demographic factors, local bone and intraoral factors, and implant and 
      surgery-related factors. METHOD AND MATERIALS: A retrospective study was conducted 
      in 116 patients with a total of 369 implants placed between January and June 2019. 
      The associations between RPI and the following data were evaluated: location of the 
      recipient site, bone quality, reason for previous tooth loss, condition of adjacent 
      teeth, marginal bone loss, immediate or late placement of implants, implant brand 
      and size, activation of lesions, and treatment modality. <br />Results: Among the 14 
      (3.8%) implants that showed RPI, 10 (5.8%) were in the maxilla and four (?2.0%) were 
      in the mandible, which were detected before prosthetic loading. There was no 
      significant difference in terms of RPI between the arches. Of the 14 RPI implants, 
      four (28.?6%) were placed into a previously periapical lesion site, three (21.4%) 
      had endodontically treated adjacent teeth, two (14.3%) were immediately placed 
      following extraction, three (?21.4%) revealed marginal bone loss, and one (7.1%) was 
      lost at the abutment connection. Eight RPI implants healed spontaneously, while the 
      remaining six were subjected to treatment (P = .05). <br />Conclusion: Local bone 
      and intraoral factors, particularly the reason for tooth loss at the recipient site 
      and the condition of the adjacent teeth, had stronger effects on RPI than other 
      factors. (Quintessence Int 2021;52:112-121; doi: 10.3290/j.qi.a45264).
FAU - Burdurlu, Muammer Çagri
AU  - Burdurlu MÇ
FAU - Dagasan, Volkan Çagri
AU  - Dagasan VÇ
FAU - Tunç, Oguzhan
AU  - Tunç O
FAU - Güler, Nurhan
AU  - Güler N
LA  - eng
PT  - Journal Article
PL  - Germany
TA  - Quintessence Int
JT  - Quintessence international (Berlin, Germany : 1985)
JID - 0342677
RN  - 0 (Dental Implants)
SB  - D
MH  - *Alveolar Bone Loss/diagnostic imaging/surgery
MH  - Clinical Protocols
MH  - Dental Implantation, Endosseous/adverse effects
MH  - *Dental Implants/adverse effects
MH  - Humans
MH  - Mandible
MH  - *Peri-Implantitis/diagnostic imaging/therapy
MH  - Retrospective Studies
OTO - NOTNLM
OT  - adjacent teeth
OT  - apical peri-implantitis
OT  - implant
OT  - implant failure
OT  - periapical lesion
OT  - retrograde peri-implantitis
EDAT- 2021/01/13 06:00
MHDA- 2021/01/15 06:00
CRDT- 2021/01/12 09:08
PHST- 2021/01/12 09:08 [entrez]
PHST- 2021/01/13 06:00 [pubmed]
PHST- 2021/01/15 06:00 [medline]
AID - 905649 [pii]
AID - 10.3290/j.qi.a45264 [doi]
PST - ppublish
SO  - Quintessence Int. 2021;52(2):112-121. doi: 10.3290/j.qi.a45264.

PMID- 26550925
OWN - NLM
STAT- MEDLINE
DCOM- 20190326
LR  - 20190326
IS  - 1548-1336 (Electronic)
IS  - 0160-6972 (Linking)
VI  - 42
IP  - 2
DP  - 2016 Apr
TI  - Implant Placement in Failed Endodontic Sites: A Review.
PG  - 224-30
LID - 10.1563/aaid-joi-D-15-00126 [doi]
AB  - Dental implants may fail to osseointegrate in sites of endodontic failure. This may 
      occur as a result colonization by various anaerobic and facultative bacterial 
      species. If an implant is placed in a site where vegetative bacteria are residing, 
      the implant may fail to integrate if a bacterial colonization proceeds coronally. If 
      the implant apical cortical bone is thin or if there is an apical fenestration, the 
      colonization may proceed through the thin or nonexistent bone through the covering 
      mucosa, relieving inflammatory pressure to create an apical (retrograde) 
      peri-implantitis. Enterococcus faecalis may be the prime culprit in these types of 
      implant failures. After thorough debridement, the implant may be immediately placed 
      after extraction of an endodontically failed tooth, and the patient treated with an 
      appropriate antibiotic. Alternatively waiting for postextraction healing and 
      subsequent implant placement can be done. Nevertheless, either way may allow for the 
      formation of bacterial vegetative forms or biofilms. The implant surface may be 
      colonized when the surface is exposed to the bacteria. Thorough debridement is 
      crucial. Nonetheless, organisms may persist. Randomized controlled trials are needed 
      to elucidate this issue.
FAU - Flanagan, Dennis
AU  - Flanagan D
AD  - Private practice, Willimantic, Conn.
LA  - eng
PT  - Journal Article
PT  - Review
DEP - 20151109
PL  - United States
TA  - J Oral Implantol
JT  - The Journal of oral implantology
JID - 7801086
RN  - 0 (Dental Implants)
SB  - D
MH  - Dental Implantation, Endosseous
MH  - *Dental Implants
MH  - *Dental Restoration Failure
MH  - Humans
MH  - *Peri-Implantitis
OTO - NOTNLM
OT  - bacteria
OT  - colonization
OT  - debridement
OT  - dental implant
OT  - endodontic
OT  - failed treatment
OT  - foreign body
OT  - root canal
EDAT- 2015/11/10 06:00
MHDA- 2019/03/27 06:00
CRDT- 2015/11/10 06:00
PHST- 2015/11/10 06:00 [entrez]
PHST- 2015/11/10 06:00 [pubmed]
PHST- 2019/03/27 06:00 [medline]
AID - 10.1563/aaid-joi-D-15-00126 [doi]
PST - ppublish
SO  - J Oral Implantol. 2016 Apr;42(2):224-30. doi: 10.1563/aaid-joi-D-15-00126. Epub 2015 
      Nov 9.

PMID- 25290277
OWN - NLM
STAT- MEDLINE
DCOM- 20160926
LR  - 20141121
IS  - 1538-2982 (Electronic)
IS  - 1056-6163 (Linking)
VI  - 23
IP  - 6
DP  - 2014 Dec
TI  - Radiolucent inflammatory implant periapical lesions: a review of the literature.
PG  - 745-52
LID - 10.1097/ID.0000000000000140 [doi]
AB  - PURPOSE: To discuss the terminology, etiopathogenesis, and treatment of radiolucent 
      inflammatory implant periapical lesions. MATERIALS AND METHODS: An electronic search 
      for relevant articles published in the English literature in the PubMed database. 
      RESULTS: Bacterial contamination of the apical portion of the implant either from a 
      preexisting dental periapical infection or from a periapical lesion of endodontic 
      origin of an adjacent tooth is the probable causative factor. Aseptic bone necrosis 
      owing to overheating of the bone during preparation of osteotomies, or compression 
      of the bone at the apex of the implant owing to excessive tightening, may also play 
      a role. The histopathological features are of a mixed inflammatory cell infiltrate 
      on a background of granulation tissue consistent with either a granuloma or an 
      abscess as may be found at the apex of a nonvital tooth. Treatment consists of 
      immediate and aggressive surgical debridement, chemical detoxification of the apical 
      portion of the exposed implant surface, and systemic antibiotics with or without a 
      bone regenerative procedure. CONCLUSION: A radiolucent inflammatory implant 
      periapical lesion is analogous to either a granuloma or an abscess as may be found 
      at the apex of a nonvital tooth.
FAU - Feller, Liviu
AU  - Feller L
AD  - *Professor and Head, Department of Periodontology and Oral Medicine, University of 
      Limpopo, Medunsa Campus, Pretoria, South Africa. †Lecturer, Department of 
      Periodontology and Oral Medicine, University of Limpopo, Medunsa Campus, Pretoria, 
      South Africa. ‡Registrar, Department of Periodontology and Oral Medicine, University 
      of Limpopo, Medunsa Campus, Pretoria, South Africa. §Periodontist, Private Practice, 
      Grayston Medical Mews, Sandown, South Africa. ‖Professor, Department of Anatomical 
      Pathology, School of Pathology, University of the Witwatersrand, Johannesburg, South 
      Africa. ¶Honorary Professor, Department of Periodontology and Oral Medicine, 
      University of Limpopo, Medunsa Campus, Pretoria, South Africa.
FAU - Jadwat, Yusuf
AU  - Jadwat Y
FAU - Chandran, Rakesh
AU  - Chandran R
FAU - Lager, Ilan
AU  - Lager I
FAU - Altini, M
AU  - Altini M
FAU - Lemmer, J
AU  - Lemmer J
LA  - eng
PT  - Journal Article
PT  - Review
PL  - United States
TA  - Implant Dent
JT  - Implant dentistry
JID - 9206481
RN  - 0 (Dental Implants)
SB  - D
MH  - Dental Implants/*adverse effects
MH  - Dental Restoration Failure
MH  - Equipment Contamination
MH  - Humans
MH  - Periapical Diseases/diagnosis/*etiology/microbiology
MH  - Risk Factors
EDAT- 2014/10/08 06:00
MHDA- 2016/09/27 06:00
CRDT- 2014/10/08 06:00
PHST- 2014/10/08 06:00 [entrez]
PHST- 2014/10/08 06:00 [pubmed]
PHST- 2016/09/27 06:00 [medline]
AID - 10.1097/ID.0000000000000140 [doi]
PST - ppublish
SO  - Implant Dent. 2014 Dec;23(6):745-52. doi: 10.1097/ID.0000000000000140.

PMID- 32186288
OWN - NLM
STAT- MEDLINE
DCOM- 20200319
LR  - 20210227
IS  - 2631-6439 (Electronic)
IS  - 2631-6420 (Linking)
VI  - 13
IP  - 1
DP  - 2020
TI  - Factors associated with early apical peri-implantitis: A retrospective study 
      covering a 20-year period.
PG  - 65-73
AB  - PURPOSE: To explore risk indicators potentially associated with early apical 
      peri-implantitis (EAP). MATERIALS AND METHODS: A retrospective survey was performed 
      in 2017 with recorded information from patients receiving dental implants between 
      1996 and 2016. Reporting follows the STROBE (strengthening the reporting of 
      observational studies in epidemiology) guidelines. Data were collected from the 
      medical histories and radiographs: diagnosis of EAP (health/disease), gender, age, 
      type of surgery (immediate/delayed placement), implants placed (position, width, 
      length, location, mesial and distal tooth-implant distance measured at the apex, 
      state of the adjacent tooth and tooth being replaced, and surgical complications. 
      Once the EAP had developed, data were collected regarding days of evolution, 
      symptoms, signs and radiological findings. RESULTS: A total of 2548 patients (57.1% 
      females and 42.9% males) with 8110 implants were enrolled in the study. 46 patients 
      with 58 implants were diagnosed with EAP - 23 in the maxilla (39.6%) and 35 in the 
      mandible (60.4%) - between 6 and 50 days after implant placement, with a mean period 
      of 21.7 days (SD 10.1). The frequency of EAP was 1.81% in patients and 0.71% in 
      implants. Immediate placement multiplied the odds of developing EAP 21-fold (95% CI 
      6.74 to 65.7; P < 0.001) versus delayed placement. The existence of an apical lesion 
      in the tooth being replaced multiplied the odds of developing EAP 26.3-fold (95% CI 
      4.24 to 162.8; P < 0.001). Replacing a tooth endodontically treated increased the 
      odds 3.48 times (95% CI 0.99 to 12.3; P = 0.052). The presence of an adjacent 
      endodontically treated tooth increased the odds 0.97-fold (95% CI 0.26 to 3.60; P = 
      0.963). An apical mesial distance of ≤ 1.5 mm increased the odds up to 5.12-fold 
      (95% CI 2.12 to 12.4; P < 0.001). CONCLUSIONS: The presence of endodontic periapical 
      lesions or endodontic treatment in the tooth being replaced, immediate implant 
      placement or mesial tooth-implant distance measured at the apex were significantly 
      associated with increased odds of EAP.
FAU - Peñarrocha-Oltra, David
AU  - Peñarrocha-Oltra D
FAU - Blaya-Tárraga, Juan Antonio
AU  - Blaya-Tárraga JA
FAU - Menéndez-Nieto, Isabel
AU  - Menéndez-Nieto I
FAU - Peñarrocha-Diago, Miguel
AU  - Peñarrocha-Diago M
FAU - Peñarrocha-Diago, María
AU  - Peñarrocha-Diago M
LA  - eng
PT  - Journal Article
PL  - Germany
TA  - Int J Oral Implantol (Berl)
JT  - International journal of oral implantology (Berlin, Germany)
JID - 101744702
RN  - 0 (Dental Implants)
SB  - D
SB  - IM
MH  - *Dental Implants
MH  - Female
MH  - Humans
MH  - Male
MH  - Mandible
MH  - Maxilla
MH  - *Peri-Implantitis
MH  - Retrospective Studies
OTO - NOTNLM
OT  - early apical peri-implantitis
OT  - implant failure
OT  - implant periapical lesion
OT  - retrograde peri-implantitis
COIS- Conflict-of-interest statement: The authors declare no conflicts of interest in 
      relation to this study.
EDAT- 2020/03/19 06:00
MHDA- 2020/03/20 06:00
CRDT- 2020/03/19 06:00
PHST- 2020/03/19 06:00 [entrez]
PHST- 2020/03/19 06:00 [pubmed]
PHST- 2020/03/20 06:00 [medline]
AID - 856052 [pii]
PST - ppublish
SO  - Int J Oral Implantol (Berl). 2020;13(1):65-73.

PMID- 27340166
OWN - NLM
STAT- MEDLINE
DCOM- 20171205
LR  - 20191027
IS  - 1526-3711 (Electronic)
IS  - 1526-3711 (Linking)
VI  - 17
IP  - 4
DP  - 2016 Apr 1
TI  - A Radiographic Classification for Retrograde Peri-implantitis.
PG  - 313-21
AB  - BACKGROUND: Retrograde peri-implantitis (RPI) is an inflammatory disease that 
      affects the apical part of an osseointegrated implant, while the coronal portion of 
      the implant sustains a normal bone-to-implant interface. It is a diagnostic and 
      therapeutic dilemma for implantologists. There is lack of a standard classification 
      system and a definite treatment algorithm for the same. This article aims to 
      introduce a classification system for RPI based on the radiographic amount of bone 
      loss around an implant apex. MATERIALS AND METHODS: A search of PubMed database was 
      conducted with the keywords "retrograde peri-implantitis" and "implant periapical 
      lesion." Preoperative intraoral periapical (IOPA) radiographs of implants with RPI 
      in case reports/case series were compiled. A total of 54 lOPAs from 36 articles were 
      compiled and were assessed. RESULTS: Three different classes were proposed. The 
      amount of bone loss from the apex of the implant to the most coronal part of 
      radiolucency was calculated as a percentage of the total implant length and 
      classified into one of the three classes: Mild, moderate, and advanced. Treatment 
      options and prognosis have been suggested for each class. CONCLUSION: The proposed 
      classification may allow for an easy and reproducible radiographic assessment of the 
      RPI lesion and may serve as a guideline to prognosis and treatment planning.
FAU - Shah, Rucha
AU  - Shah R
AD  - Lecturer, Department of Periodontics, Bapuji Dental College and Hospital, Davangere, 
      Karnataka, India, Phone: +917676279879, e-mail: srucha2k@yahoo.com.
FAU - Thomas, Raison
AU  - Thomas R
AD  - Department of Periodontics, Bapuji Dental College and Hospital, Davangere, 
      Karnataka, India.
FAU - Kumar, A B Tarun
AU  - Kumar AB
AD  - Department of Periodontics, Bapuji Dental College and Hospital, Davangere, 
      Karnataka, India.
FAU - Mehta, Dhoom Singh
AU  - Mehta DS
AD  - Department of Periodontics, Bapuji Dental College and Hospital, Davangere, 
      Karnataka, India.
LA  - eng
PT  - Journal Article
DEP - 20160401
PL  - India
TA  - J Contemp Dent Pract
JT  - The journal of contemporary dental practice
JID - 101090552
RN  - 0 (Dental Implants)
SB  - D
SB  - IM
MH  - Alveolar Bone Loss/*diagnosis
MH  - Dental Implants/*adverse effects
MH  - Humans
MH  - Periapical Tissue/pathology
OTO - NOTNLM
OT  - Implant
OT  - Periapical implant bone loss
OT  - Periapical infection.
EDAT- 2016/06/25 06:00
MHDA- 2017/12/06 06:00
CRDT- 2016/06/25 06:00
PHST- 2016/06/25 06:00 [entrez]
PHST- 2016/06/25 06:00 [pubmed]
PHST- 2017/12/06 06:00 [medline]
AID - 1526-3711-1612 [pii]
AID - 10.5005/jp-journals-10024-1847 [doi]
PST - epublish
SO  - J Contemp Dent Pract. 2016 Apr 1;17(4):313-21. doi: 10.5005/jp-journals-10024-1847.

PMID- 33198070
OWN - NLM
STAT- MEDLINE
DCOM- 20210128
LR  - 20210128
IS  - 1660-4601 (Electronic)
IS  - 1661-7827 (Print)
IS  - 1660-4601 (Linking)
VI  - 17
IP  - 22
DP  - 2020 Nov 12
TI  - Knowledge and Attitude towards Retrograde Peri-Implantitis among Italian 
      Implantologists: A Cross-Sectional Survey.
LID - 10.3390/ijerph17228356 [doi]
LID - 8356
AB  - BACKGROUND: Retrograde peri-implantitis (RPI) is a pathological entity with an 
      unclear etiology (e.g., overheating during implant insertion, residual infection of 
      the tooth replaced by the implant or the endodontic lesion of neighboring teeth) and 
      an extremely low prevalence and has been scarcely investigated. Therefore, the aim 
      of this cross-sectional survey was to evaluate the knowledge and attitude of Italian 
      implantologists regarding RPI. METHODS: An anonymous questionnaire was sent via 
      email to implantologists randomly selected, including a section about demographic 
      information and questions related to RPI origin, radiographic representation, 
      symptoms and treatment options. All questions were multiple answer and close-ended. 
      Binomial logistic regression was performed to investigate the relationship between 
      correct answers and the following independent variables: age, years of experience 
      and number of dental implants placed per year. RESULTS: In total, 475 
      implantologists completed the questionnaire, with a response rate of 46.3%. Based on 
      the results of the study, incorrect answers were associated with less experienced 
      participants (<80 implants/year) for all questions evaluated, with the exception of 
      treatment strategies. Furthermore, 26.7% of the survey takers did not recognize 
      radiographic representation of RPI and 35.5% picked "implant removal" when asked 
      about treatment modality. CONCLUSIONS: The majority of participants were able to 
      recognize symptoms and indicated the probable causes of RPI; however, around 30% of 
      them showed very limited knowledge of available management strategies.
FAU - Di Murro, Bianca
AU  - Di Murro B
AD  - Department of Oral and Maxillo-Facial Sciences, "Sapienza" University of Rome, 00161 
      Rome, Italy.
FAU - Pranno, Nicola
AU  - Pranno N
AUID- ORCID: 0000-0003-4095-0900
AD  - Department of Oral and Maxillo-Facial Sciences, "Sapienza" University of Rome, 00161 
      Rome, Italy.
FAU - Raco, Andrea
AU  - Raco A
AD  - Department of Oral and Maxillo-Facial Sciences, "Sapienza" University of Rome, 00161 
      Rome, Italy.
FAU - Pistilli, Roberto
AU  - Pistilli R
AUID- ORCID: 0000-0001-9303-0636
AD  - Oral and Maxillofacial Unit, San Camillo Hospital, 00152 Rome, Italy.
FAU - Pompa, Giorgio
AU  - Pompa G
AD  - Department of Oral and Maxillo-Facial Sciences, "Sapienza" University of Rome, 00161 
      Rome, Italy.
FAU - Papi, Piero
AU  - Papi P
AUID- ORCID: 0000-0003-2564-530X
AD  - Department of Oral and Maxillo-Facial Sciences, "Sapienza" University of Rome, 00161 
      Rome, Italy.
LA  - eng
PT  - Journal Article
DEP - 20201112
TA  - Int J Environ Res Public Health
JT  - International journal of environmental research and public health
JID - 101238455
SB  - IM
MH  - Causality
MH  - Cross-Sectional Studies
MH  - *Dentists/psychology/statistics & numerical data
MH  - *Health Knowledge, Attitudes, Practice
MH  - Humans
MH  - Italy/epidemiology
MH  - *Peri-Implantitis/epidemiology/etiology
MH  - Surveys and Questionnaires
MH  - *Tooth
PMC - PMC7696335
OTO - NOTNLM
OT  - *apical peri-implantitis
OT  - *implant periapical lesion
OT  - *peri-implantitis
OT  - *retrograde peri-implantitis
OT  - *survey
COIS- The authors declare they have no conflict of interest.
EDAT- 2020/11/18 06:00
MHDA- 2021/01/29 06:00
CRDT- 2020/11/17 01:03
PHST- 2020/09/22 00:00 [received]
PHST- 2020/11/06 00:00 [revised]
PHST- 2020/11/10 00:00 [accepted]
PHST- 2020/11/17 01:03 [entrez]
PHST- 2020/11/18 06:00 [pubmed]
PHST- 2021/01/29 06:00 [medline]
AID - ijerph17228356 [pii]
AID - ijerph-17-08356 [pii]
AID - 10.3390/ijerph17228356 [doi]
PST - epublish
SO  - Int J Environ Res Public Health. 2020 Nov 12;17(22):8356. doi: 
      10.3390/ijerph17228356.

PMID- 20545534
OWN - NLM
STAT- MEDLINE
DCOM- 20110602
LR  - 20110223
IS  - 0160-6972 (Print)
IS  - 0160-6972 (Linking)
VI  - 37
IP  - 1
DP  - 2011
TI  - Implant periapical lesions: etiology and treatment options.
PG  - 53-63
LID - 10.1563/AAID-JOI-D-09-00067 [doi]
AB  - Implant failures due to apical pathology are conditions that have not been 
      extensively studied nor reported in the literature. The implant periapical lesion 
      (IPAL) has different symptoms, and several etiologies have been proposed in the 
      literature. This article reviews cases of IPAL reported in peer-reviewed journals 
      and presents possible treatment options. Analysis of the data collected was 
      performed based on diagnosis, cause of extraction of the natural tooth, location, 
      period of implant placement, implant surface, and treatment approach. Even the data 
      presented in this review are based on few reported cases the etiology of these 
      lesions seems to be multifactorial or with an unknown origin. Contamination of the 
      implant surface, bone overheating during surgery, excessive torquing of the implant, 
      poor bone quality, perforation or thinning of the cortical bone, premature or 
      excessive load over the fixture, fracture of the bone inside the hollow portion of 
      the hollow implant, and an implant placement in an infected maxillary sinus have 
      been discussed. In general, areas around endodontically compromised teeth should be 
      carefully analyzed prior to implant placement to prevent implant failures.
FAU - Romanos, Georgios E
AU  - Romanos GE
AD  - Division of Periodontology, Eastman Institute for Oral Health, University of 
      Rochester, Rochester, NY, USA. Georgios_Romanos@umc.rochester.edu
FAU - Froum, Stuart
AU  - Froum S
FAU - Costa-Martins, Silvia
AU  - Costa-Martins S
FAU - Meitner, Sean
AU  - Meitner S
FAU - Tarnow, Dennis P
AU  - Tarnow DP
LA  - eng
PT  - Journal Article
PT  - Review
DEP - 20100614
PL  - United States
TA  - J Oral Implantol
JT  - The Journal of oral implantology
JID - 7801086
RN  - 0 (Dental Implants)
SB  - D
MH  - *Dental Implants
MH  - Dental Pulp Diseases/*etiology/therapy
MH  - Dental Restoration Failure
MH  - Humans
MH  - Periapical Diseases/*etiology/therapy
MH  - Survival Analysis
EDAT- 2010/06/16 06:00
MHDA- 2011/06/03 06:00
CRDT- 2010/06/16 06:00
PHST- 2010/06/16 06:00 [entrez]
PHST- 2010/06/16 06:00 [pubmed]
PHST- 2011/06/03 06:00 [medline]
AID - 10.1563/AAID-JOI-D-09-00067 [doi]
PST - ppublish
SO  - J Oral Implantol. 2011;37(1):53-63. doi: 10.1563/AAID-JOI-D-09-00067. Epub 2010 Jun 
      14.

PMID- 33159493
OWN - NLM
STAT- MEDLINE
DCOM- 20210824
LR  - 20210824
IS  - 1747-4477 (Electronic)
IS  - 1329-1947 (Linking)
VI  - 47
IP  - 2
DP  - 2021 Aug
TI  - Correlation between endodontic pulpal/periapical disease and retrograde 
      peri-implantitis: A case series.
PG  - 358-364
LID - 10.1111/aej.12458 [doi]
AB  - Retrograde peri-implantitis is a symptomatic complication, characterised by 
      radiographic detection of bone loss at the periapex of the implant. The aim of this 
      study was to investigate the possible endodontic aetiology, evaluating the 
      effectiveness of surgical treatment without endodontic therapy of adjacent teeth. In 
      the 10-year interval, three patients reported symptoms of retrograde 
      peri-implantitis after a mean period of 30.6 days from implant placement. Mean 
      follow-up after surgical procedures was 8.66 years, with an implant survival of 
      100%. Retrograde peri-implantitis was probably caused by colonisation of the apical 
      surface of the implant by bacteria persisting in the area after endodontic 
      failure/apical periodontitis, reactivated by drilling in the site. In all cases, the 
      adjacent teeth remained vital during the years, showing that a direct 
      cause-and-effect relationship between pulpal/periapical disease of adjacent teeth 
      and retrograde peri-implantitis was never present.
CI  - © 2020 Australian Society of Endodontology Inc.
FAU - Di Murro, Bianca
AU  - Di Murro B
AD  - Oral Surgery Unit, Department of Oral and Maxillo-Facial Sciences, 'Sapienza' 
      University of Rome, Rome, Italy.
FAU - Papi, Piero
AU  - Papi P
AUID- ORCID: 0000-0003-2564-530X
AD  - Oral Surgery Unit, Department of Oral and Maxillo-Facial Sciences, 'Sapienza' 
      University of Rome, Rome, Italy.
FAU - Di Murro, Carlo
AU  - Di Murro C
AD  - Private Practice, Rome, Italy.
FAU - Pompa, Giorgio
AU  - Pompa G
AD  - Oral Surgery Unit, Department of Oral and Maxillo-Facial Sciences, 'Sapienza' 
      University of Rome, Rome, Italy.
FAU - Gambarini, Gianluca
AU  - Gambarini G
AD  - Endodontic Unit, Department of Oral and Maxillofacial Sciences, 'Sapienza' 
      University of Rome, Rome, Italy.
LA  - eng
PT  - Case Reports
DEP - 20201107
PL  - Australia
TA  - Aust Endod J
JT  - Australian endodontic journal : the journal of the Australian Society of 
      Endodontology Inc
JID - 100888004
RN  - 0 (Dental Implants)
SB  - D
MH  - *Dental Implants
MH  - Dental Pulp
MH  - *Dental Pulp Diseases
MH  - Humans
MH  - *Peri-Implantitis/diagnostic imaging/etiology
MH  - *Periapical Periodontitis/diagnostic imaging/surgery
OTO - NOTNLM
OT  - apical peri-implantitis
OT  - endodontics
OT  - periapical diseases
OT  - periapical periodontitis
OT  - retrograde peri-implantitis
EDAT- 2020/11/08 06:00
MHDA- 2021/08/25 06:00
CRDT- 2020/11/07 08:34
PHST- 2020/09/26 00:00 [revised]
PHST- 2020/06/13 00:00 [received]
PHST- 2020/10/21 00:00 [accepted]
PHST- 2020/11/08 06:00 [pubmed]
PHST- 2021/08/25 06:00 [medline]
PHST- 2020/11/07 08:34 [entrez]
AID - 10.1111/aej.12458 [doi]
PST - ppublish
SO  - Aust Endod J. 2021 Aug;47(2):358-364. doi: 10.1111/aej.12458. Epub 2020 Nov 7.

PMID- 27498713
OWN - NLM
STAT- MEDLINE
DCOM- 20180425
LR  - 20190318
IS  - 1943-3670 (Electronic)
IS  - 0022-3492 (Linking)
VI  - 87
IP  - 12
DP  - 2016 Dec
TI  - A Novel Treatment Decision Tree and Literature Review of Retrograde 
      Peri-Implantitis.
PG  - 1458-1467
AB  - BACKGROUND: Although retrograde peri-implantitis (RPI) is not a common sequela of 
      dental implant surgery, its prevalence has been reported in the literature to be 
      0.26%. Incidence of RPI is reported to increase to 7.8% when teeth adjacent to the 
      implant site have a previous history of root canal therapy, and it is correlated 
      with distance between implant and adjacent tooth and/or with time from endodontic 
      treatment of adjacent tooth to implant placement. Minimum 2 mm space between implant 
      and adjacent tooth is needed to decrease incidence of apical RPI, with minimum 4 
      weeks between completion of endodontic treatment and actual implant placement. The 
      purpose of this study is to compile all available treatment modalities and to 
      provide a decision tree as a general guide for clinicians to aid in diagnosis and 
      treatment of RPI. METHODS: Literature search was performed for articles published in 
      English on the topic of RPI. Articles selected were case reports with study 
      populations ranging from 1 to 32 patients. Any case report or clinical trial that 
      attempted to treat or rescue an implant diagnosed with RPI was included. RESULTS: 
      Predominant diagnostic presentation of a lesion was presence of sinus tract at 
      buccal or facial abscess of apical portion of implant, and subsequent periapical 
      radiographs taken demonstrated a radiolucent lesion. On the basis of case reports 
      analyzed, RPI was diagnosed between 1 week and 4 years after implant placement. 
      Twelve of 20 studies reported that RPI lesions were diagnosed within 6 months after 
      implant placement. A step-by-step decision tree is provided to allow clinicians to 
      triage and properly manage cases of RPI on the basis of recommendations and 
      successful treatments provided in analyzed case reports. It is divided between 
      symptomatic and asymptomatic implants and adjacent teeth with vital and necrotic 
      pulps. CONCLUSIONS: Most common etiology of apical RPI is endodontic infection from 
      neighboring teeth, which was diagnosed within 6 months after implant placement. Most 
      common findings, radiographically and clinically, are lesions around implant apex 
      and sinus tract. A small number of implants did not improve with treatment. Decision 
      tree provides a path to diagnose and treat lesions to facilitate their management. 
      Further studies are needed to focus on histologic data around periapical microbiota 
      to establish specific etiology and differential diagnoses compared with marginal 
      peri-implantitis and other implant-related conditions.
FAU - Sarmast, Nima D
AU  - Sarmast ND
AD  - Department of Periodontics and Dental Hygiene, The University of Texas School of 
      Dentistry at Houston, Houston, TX.
FAU - Wang, Howard H
AU  - Wang HH
AD  - Department of Periodontology, School of Dental Medicine, Stony Brook University, 
      Stony Brook, NY.
FAU - Soldatos, Nikolaos K
AU  - Soldatos NK
AD  - Department of Periodontics and Dental Hygiene, The University of Texas School of 
      Dentistry at Houston, Houston, TX.
AD  - Department of Surgical Dentistry, Division of Periodontics, University of Colorado 
      School of Dental Medicine, Aurora, CO.
FAU - Angelov, Nikola
AU  - Angelov N
AD  - Department of Periodontics and Dental Hygiene, The University of Texas School of 
      Dentistry at Houston, Houston, TX.
FAU - Dorn, Samuel
AU  - Dorn S
AD  - Department of Endodontics, The University of Texas School of Dentistry at Houston.
FAU - Yukna, Raymond
AU  - Yukna R
AD  - Department of Periodontology, School of Dental Medicine, Stony Brook University, 
      Stony Brook, NY.
AD  - Department of Periodontics, Louisiana State University School of Dentistry, New 
      Orleans, LA.
FAU - Iacono, Vincent J
AU  - Iacono VJ
AD  - Department of Periodontology, School of Dental Medicine, Stony Brook University, 
      Stony Brook, NY.
LA  - eng
PT  - Journal Article
PT  - Review
DEP - 20160806
PL  - United States
TA  - J Periodontol
JT  - Journal of periodontology
JID - 8000345
RN  - 0 (Dental Implants)
SB  - D
SB  - IM
MH  - *Decision Trees
MH  - Dental Implants
MH  - Humans
MH  - Incidence
MH  - Peri-Implantitis/*therapy
MH  - *Root Canal Therapy
OTO - NOTNLM
OT  - *Bone regeneration
OT  - *decision trees
OT  - *dental implants
OT  - *dental pulp necrosis
OT  - *peri-implantitis
OT  - *periapical diseases
EDAT- 2016/08/09 06:00
MHDA- 2018/04/26 06:00
CRDT- 2016/08/09 06:00
PHST- 2016/08/09 06:00 [pubmed]
PHST- 2018/04/26 06:00 [medline]
PHST- 2016/08/09 06:00 [entrez]
AID - 10.1902/jop.2016.160219 [doi]
PST - ppublish
SO  - J Periodontol. 2016 Dec;87(12):1458-1467. doi: 10.1902/jop.2016.160219. Epub 2016 
      Aug 6.

PMID- 22926472
OWN - NLM
STAT- MEDLINE
DCOM- 20130429
LR  - 20211021
IS  - 1698-6946 (Electronic)
IS  - 1698-4447 (Print)
IS  - 1698-4447 (Linking)
VI  - 17
IP  - 6
DP  - 2012 Nov 1
TI  - Implant periapical lesion: diagnosis and treatment.
PG  - e1023-7
AB  - The implant periapical lesion is the infectious-inflammatory process of the tissues 
      surrounding the implant apex. It may be caused by different factors: contamination 
      of the implant surface, overheating of bone during drilling, preparation of a longer 
      implant bed than the implant itself, and pre-existing bone disease. Diagnosis is 
      achieved by studying the presence of symptoms and signs such us pain, swelling, 
      suppuration or fistula; in the radiograph an implant periapical radiolucency may 
      appear. A diagnostic classification is proposed to establish the stage of the 
      lesion, and determine the best treatment option accordingly. The following stages 
      are distinguished: acute apical periimplantitis (non-suppurated and suppurated) and 
      subcacute (or suppurated-fistulized) apical periimplantitis. The most adequate 
      treatment of this pathology in the acute stage and in the subacute stage if there is 
      no loss of implant stability is apical surgery. In the subacute stage, if there is 
      implant mobility, the extraction of the implant is necessary.
FAU - Peñarrocha-Diago, María
AU  - Peñarrocha-Diago M
AD  - Valencia University Medical and Dental School, Valencia, Spain. 
      maria.penarrocha@uv.es
FAU - Maestre-Ferrín, Laura
AU  - Maestre-Ferrín L
FAU - Cervera-Ballester, Juan
AU  - Cervera-Ballester J
FAU - Peñarrocha-Oltra, David
AU  - Peñarrocha-Oltra D
LA  - eng
PT  - Journal Article
DEP - 20121101
TA  - Med Oral Patol Oral Cir Bucal
JT  - Medicina oral, patologia oral y cirugia bucal
JID - 101231694
SB  - D
SB  - IM
MH  - Humans
MH  - Peri-Implantitis/*diagnosis/*therapy
PMC - PMC3505697
EDAT- 2012/08/29 06:00
MHDA- 2013/04/30 06:00
CRDT- 2012/08/29 06:00
PHST- 2011/10/06 00:00 [received]
PHST- 2012/03/06 00:00 [accepted]
PHST- 2012/08/29 06:00 [entrez]
PHST- 2012/08/29 06:00 [pubmed]
PHST- 2013/04/30 06:00 [medline]
AID - 17996 [pii]
AID - 10.4317/medoral.17996 [doi]
PST - epublish
SO  - Med Oral Patol Oral Cir Bucal. 2012 Nov 1;17(6):e1023-7. doi: 10.4317/medoral.17996.

PMID- 25123772
OWN - NLM
STAT- MEDLINE
DCOM- 20160831
LR  - 20140815
IS  - 1600-0757 (Electronic)
IS  - 0906-6713 (Linking)
VI  - 66
IP  - 1
DP  - 2014 Oct
TI  - Etiology and treatment of periapical lesions around dental implants.
PG  - 247-54
LID - 10.1111/prd.12055 [doi]
AB  - The widespread use of oral implants in recent years has resulted in various types of 
      complications. One of those complications is the periapical implant lesion. 
      Different factors have been proposed to play a role in the development and emergence 
      of a periapical implant lesion. To date, there is no consensus on the etiology and 
      therefore periapical lesions around dental implants are considered to have a 
      multifactorial etiology. The diagnosis of an implant periapical lesion should be 
      based on both clinical and radiological findings. Additionally, in order to apply 
      the best treatment strategy the evolution of the lesion should be taken into 
      account. The treatment of this kind of lesion, however, is still empiric. Data, 
      primarily from case reports, seem to indicate that the removal of all granulation 
      tissue is a first step to arrest the progression of the bone destruction. The 
      removal of the apical part of the implant seems a valuable treatment strategy.
CI  - © 2014 John Wiley & Sons A/S. Published by John Wiley & Sons Ltd.
FAU - Temmerman, Andy
AU  - Temmerman A
FAU - Lefever, David
AU  - Lefever D
FAU - Teughels, Wim
AU  - Teughels W
FAU - Balshi, Thomas J
AU  - Balshi TJ
FAU - Balshi, Stephen F
AU  - Balshi SF
FAU - Quirynen, Marc
AU  - Quirynen M
LA  - eng
PT  - Journal Article
PT  - Review
PL  - Denmark
TA  - Periodontol 2000
JT  - Periodontology 2000
JID - 9313276
RN  - 0 (Dental Implants)
SB  - D
MH  - Bone-Implant Interface/pathology
MH  - Dental Fistula/etiology/therapy
MH  - *Dental Implants/adverse effects
MH  - Humans
MH  - Peri-Implantitis/etiology/therapy
MH  - Periapical Abscess/etiology/therapy
MH  - Periapical Diseases/*etiology/microbiology/therapy
MH  - Periapical Tissue/pathology
MH  - Suppuration
EDAT- 2014/08/16 06:00
MHDA- 2016/09/01 06:00
CRDT- 2014/08/16 06:00
PHST- 2013/06/12 00:00 [accepted]
PHST- 2014/08/16 06:00 [entrez]
PHST- 2014/08/16 06:00 [pubmed]
PHST- 2016/09/01 06:00 [medline]
AID - 10.1111/prd.12055 [doi]
PST - ppublish
SO  - Periodontol 2000. 2014 Oct;66(1):247-54. doi: 10.1111/prd.12055.

PMID- 8620395
OWN - NLM
STAT- MEDLINE
DCOM- 19960620
LR  - 20111102
IS  - 1548-8578 (Print)
IS  - 1548-8578 (Linking)
VI  - 16
IP  - 8
DP  - 1995 Aug
TI  - The implant periapical lesion: etiology, prevention, and treatment.
PG  - 768, 770, 772 passim
AB  - A classification of implant periapical lesions that separates them into inactive and 
      infected has been suggested. The inactive form is likely to be an apical scar, 
      resulting from a residual bone cavity created by placing an implant that was shorter 
      than the prepared drill site. The infected focus probably occurs when an implant 
      apex is placed in proximity to an existing infection or when a contaminated implant 
      is placed. Bone necrosis caused by overheating during preparation may also be a 
      causative factor. Suggested preventions of implant periapical lesions include 
      careful management of contaminants and heat generation during implant surgery. 
      Treatment varies according to the type of lesion. The inactive type is observed and 
      monitored. The infected type requires surgical intervention, elimination of the 
      infection, and an implant apical resection or implant removal depending on the 
      extent of the infection and the stability of the implant.
FAU - Reiser, G M
AU  - Reiser GM
AD  - Institute for Advanced Dental Studies, Swampscott, Massachusetts, USA.
FAU - Nevins, M
AU  - Nevins M
LA  - eng
PT  - Journal Article
PT  - Review
PL  - United States
TA  - Compend Contin Educ Dent
JT  - Compendium of continuing education in dentistry (Jamesburg, N.J. : 1995)
JID - 9600713
RN  - 0 (Dental Implants)
SB  - D
MH  - Bacterial Infections/diagnosis/*surgery/therapy
MH  - Dental Implantation, Endosseous/*adverse effects/methods
MH  - Dental Implants/*adverse effects
MH  - Diagnosis, Differential
MH  - Humans
MH  - Patient Care Planning
MH  - Periapical Diseases/diagnosis/*etiology/prevention & control/therapy
MH  - Prosthesis Failure
MH  - Prosthesis-Related Infections/*surgery
RF  - 33
EDAT- 1995/08/01 00:00
MHDA- 1995/08/01 00:01
CRDT- 1995/08/01 00:00
PHST- 1995/08/01 00:00 [pubmed]
PHST- 1995/08/01 00:01 [medline]
PHST- 1995/08/01 00:00 [entrez]
PST - ppublish
SO  - Compend Contin Educ Dent. 1995 Aug;16(8):768, 770, 772 passim.

PMID- 23377061
OWN - NLM
STAT- MEDLINE
DCOM- 20140206
LR  - 20181202
IS  - 1942-4434 (Electronic)
IS  - 0882-2786 (Linking)
VI  - 28
IP  - 1
DP  - 2013 Jan-Feb
TI  - Inflammatory implant periapical lesion prior to osseointegration: a case series 
      study.
PG  - 158-62
LID - 10.11607/jomi.2864 [doi]
AB  - PURPOSE: To report 20 cases with implant periapical pathology diagnosed during the 
      osseointegration phase, evaluating retrospectively the efficacy of the treatment 
      with implant periapical surgery. MATERIALS AND METHODS: A retrospective chart review 
      was conducted of all patients in whom implant periapical surgery was performed 
      between 1996 and 2010. The criteria for diagnosing implant periapical pathology and, 
      accordingly, performing implant periapical surgery were: (1) acute pain during the 
      osseointegration period (8 weeks after implant placement) located in the area of the 
      affected implant or presence of mucous fistula in relation with the implant apex; 
      (2) absence of implant mobility; (3) non-dull percussion of nonsubmerged implants; 
      and (4) presence or absence of implant periapical radiolucency. RESULTS: Twenty-two 
      implants were diagnosed with periapical pathology in 20 patients (13 women and 7 
      men) with a mean age of 54.3 years (range, 32 to 70 years) and were consecutively 
      treated by a surgical approach. In 19 implants, the diagnosis was acute apical 
      peri-implantitis (nonsuppurated in 7 cases and suppurated in 12), as based on the 
      symptoms and radiographic sign, and in 3 cases it was subacute apical 
      peri-implantitis, as based on the presence of a fistula. After a minimum follow-up 
      of 1 year, 20 implants remained functional, with no clinical or radiologic 
      alterations; the survival rate of the treated implants was 91%. CONCLUSION: The 
      early diagnosis of inflammatory implant periapical lesions during the 
      osseintegration phase, and their prompt surgical treatment, led to a survival rate 
      of the treated implants of 91%.
FAU - Penarrocha-Diago, Maria
AU  - Penarrocha-Diago M
AD  - Valencia University Medical and Dental School, Valencia, Spain.
FAU - Maestre-Ferrín, Laura
AU  - Maestre-Ferrín L
FAU - Penarrocha-Oltra, David
AU  - Penarrocha-Oltra D
FAU - Canullo, Luigi
AU  - Canullo L
FAU - Piattelli, Adriano
AU  - Piattelli A
FAU - Penarrocha-Diago, Miguel
AU  - Penarrocha-Diago M
LA  - eng
PT  - Journal Article
PL  - United States
TA  - Int J Oral Maxillofac Implants
JT  - The International journal of oral & maxillofacial implants
JID - 8611905
RN  - 0 (Dental Implants)
SB  - D
SB  - IM
MH  - Adult
MH  - Aged
MH  - Dental Fistula/*diagnosis/etiology/surgery
MH  - Dental Implantation, Endosseous/*adverse effects
MH  - Dental Implants
MH  - Dental Restoration Failure
MH  - Female
MH  - Humans
MH  - Male
MH  - Middle Aged
MH  - *Osseointegration
MH  - Peri-Implantitis/*diagnosis/etiology/surgery
MH  - Retrospective Studies
MH  - Suppuration/diagnosis/etiology/surgery
MH  - Treatment Outcome
EDAT- 2013/02/05 06:00
MHDA- 2014/02/07 06:00
CRDT- 2013/02/05 06:00
PHST- 2013/02/05 06:00 [entrez]
PHST- 2013/02/05 06:00 [pubmed]
PHST- 2014/02/07 06:00 [medline]
AID - 10.11607/jomi.2864 [doi]
PST - ppublish
SO  - Int J Oral Maxillofac Implants. 2013 Jan-Feb;28(1):158-62. doi: 10.11607/jomi.2864.

PMID- 33239159
OWN - NLM
STAT- MEDLINE
DCOM- 20210203
LR  - 20210203
IS  - 1943-4723 (Electronic)
IS  - 0002-8177 (Linking)
VI  - 151
IP  - 12
DP  - 2020 Dec
TI  - Retrograde peri-implantitis associated with residual cysts: 3 Case reports.
PG  - 956-961
LID - S0002-8177(20)30530-4 [pii]
LID - 10.1016/j.adaj.2020.07.016 [doi]
AB  - BACKGROUND AND OVERVIEW: The authors describe 3 cases of retrograde peri-implantitis 
      associated with residual cysts and their successful surgical and regenerative 
      management. Implants were originally placed with both immediate and delayed 
      protocols. CASE DESCRIPTION: Three patients sought treatment at the authors' 
      specialist private practices with the chief symptoms of pain and swelling in 
      association with implant-retained restorations. Clinical, radiographic, and 
      histopathologic findings supported the diagnoses of infected residual cysts. The 
      lesions were enucleated in toto, the implant surfaces were decontaminated, and bone 
      regeneration procedures were carried out. Long-term recall visits, ranging from 3 
      through 10 years, confirmed successful retention of all implants treated 
      accordingly. CONCLUSIONS AND PRACTICAL IMPLICATIONS: The authors describe an unusual 
      clinical manifestation and emphasize the role of local procedures during implant 
      placement in areas compromised with infection, cysts, or both and the importance of 
      long-term recall visits.
CI  - Copyright © 2020 American Dental Association. Published by Elsevier Inc. All rights 
      reserved.
FAU - Pistilli, Roberto
AU  - Pistilli R
FAU - Canullo, Luigi
AU  - Canullo L
FAU - Menini, Maria
AU  - Menini M
FAU - Pistilli, Valeria
AU  - Pistilli V
FAU - Rossi-Fedele, Giampiero
AU  - Rossi-Fedele G
FAU - Pesce, Paolo
AU  - Pesce P
LA  - eng
PT  - Case Reports
PT  - Journal Article
DEP - 20201023
PL  - England
TA  - J Am Dent Assoc
JT  - Journal of the American Dental Association (1939)
JID - 7503060
RN  - 0 (Dental Implants)
SB  - D
SB  - IM
MH  - Bone Regeneration
MH  - *Cysts/diagnostic imaging/etiology/surgery
MH  - *Dental Implants/adverse effects
MH  - Humans
MH  - *Peri-Implantitis/diagnostic imaging/etiology
OTO - NOTNLM
OT  - Apical periodontitis
OT  - case report
OT  - dental implant
OT  - peri-implantitis
OT  - residual cyst
EDAT- 2020/11/27 06:00
MHDA- 2021/02/04 06:00
CRDT- 2020/11/26 05:31
PHST- 2020/05/07 00:00 [received]
PHST- 2020/06/10 00:00 [revised]
PHST- 2020/07/17 00:00 [accepted]
PHST- 2020/11/26 05:31 [entrez]
PHST- 2020/11/27 06:00 [pubmed]
PHST- 2021/02/04 06:00 [medline]
AID - S0002-8177(20)30530-4 [pii]
AID - 10.1016/j.adaj.2020.07.016 [doi]
PST - ppublish
SO  - J Am Dent Assoc. 2020 Dec;151(12):956-961. doi: 10.1016/j.adaj.2020.07.016. Epub 
      2020 Oct 23.

PMID- 29608404
OWN - NLM
STAT- MEDLINE
DCOM- 20190502
LR  - 20190502
IS  - 0160-6972 (Print)
IS  - 0160-6972 (Linking)
VI  - 44
IP  - 4
DP  - 2018 Aug
TI  - Apicoectomy and Scanning Electron Microscopy Analysis of an Implant Infected by 
      Apical (Retrograde) Peri-implantitis: A Case Letter.
PG  - 287-291
LID - 10.1563/aaid-joi-D-16-00162 [doi]
FAU - Manfro, Rafael
AU  - Manfro R
AD  - 1   Departament of Oral Implantology, SOEBRAS, Florianópolis, SC, Brazil.
FAU - Garcia, Gislaine Felipe
AU  - Garcia GF
AD  - 1   Departament of Oral Implantology, SOEBRAS, Florianópolis, SC, Brazil.
FAU - Bortoluzzi, Marcelo Carlos
AU  - Bortoluzzi MC
AD  - 2   Department of Dentistry, State University of Ponta Grossa-UEPG, Ponta Grossa, 
      PR, Brazil.
FAU - Fabris, Vinicius
AU  - Fabris V
AD  - 3   Department of Oral Surgery, Meridional Faculty-IMED, Passo Fundo, RS, Brazil.
FAU - Bacchi, Atais
AU  - Bacchi A
AD  - 4   Department of Prosthodontics, Meridional Faculty-IMED, Passo Fundo, RS, Brazil.
FAU - Elias, Carlos Nelson
AU  - Elias CN
AD  - 5   Biomaterials Laboratory, Military Institute of Engineering, Rio de Janeiro, RJ, 
      Brazil.
LA  - eng
PT  - Journal Article
DEP - 20180402
PL  - United States
TA  - J Oral Implantol
JT  - The Journal of oral implantology
JID - 7801086
RN  - 0 (Dental Implants)
SB  - D
MH  - *Apicoectomy
MH  - Dental Implants
MH  - Humans
MH  - Microscopy, Electron, Scanning
MH  - *Peri-Implantitis
MH  - *Periapical Periodontitis/therapy
EDAT- 2018/04/03 06:00
MHDA- 2019/05/03 06:00
CRDT- 2018/04/03 06:00
PHST- 2018/04/03 06:00 [pubmed]
PHST- 2019/05/03 06:00 [medline]
PHST- 2018/04/03 06:00 [entrez]
AID - 10.1563/aaid-joi-D-16-00162 [doi]
PST - ppublish
SO  - J Oral Implantol. 2018 Aug;44(4):287-291. doi: 10.1563/aaid-joi-D-16-00162. Epub 
      2018 Apr 2.

PMID- 16164468
OWN - NLM
STAT- MEDLINE
DCOM- 20051115
LR  - 20191210
IS  - 0905-7161 (Print)
IS  - 0905-7161 (Linking)
VI  - 16
IP  - 5
DP  - 2005 Oct
TI  - Predisposing conditions for retrograde peri-implantitis, and treatment suggestions.
PG  - 599-608
AB  - BACKGROUND: Recent case reports introduced the term retrograde peri-implantitis as a 
      lesion (radiolucency) around the most apical part of an osseointegrated implant. It 
      develops within the first months after insertion. This retrospective study aimed to 
      find predisposing conditions for such peri-apical lesions and to evaluate treatment 
      strategies. METHODS: All single implants (426 in the upper, 113 in the lower jaw, 
      all Brånemark system type) placed at the department of Periodontology of the 
      University Hospital (Catholic University Leuven) were included in this retrospective 
      evaluation to check the incidence of retrograde peri-implantitis. Eventual 
      predisposing factors such as patient characteristics (age, medical history), 
      recipient site (local bone quality and quantity, cause of tooth loss), periodontal 
      and endodontic conditions of neighboring teeth, implant characteristics (length, 
      surface characteristics), and surgical aspects (guided bone regeneration, osseous 
      fenestration, or dehiscency) were considered. Moreover, implants with retrograde 
      peri-implantitis were followed longitudinally to verify their treatment outcome by 
      means of different parameters (Periotest values (PTV), marginal bone level, 
      radiological size of peri-apical defect). RESULTS: Seven implants in the upper 
      (1.6%) and 3 in the lower jaw (2.7%) showed retrograde peri-implantitis, before or 
      at abutment connection. In comparison with successful implants, such peri-apical 
      lesions occurred preferably at sites with a history of an obvious endodontic 
      pathology of the extracted tooth to be replaced. The incidence of retrograde 
      peri-implantitis was significantly higher (P<0.0001) for TiUnite implants when 
      compared with the machined implants (8/80 vs. 2/459). The machined implant surface, 
      however, showed a higher failure rate (6.8%) than the TiUnite implants (2.5%). 
      Failures with machined surfaces preferably occurred at extraction sites of teeth 
      with a history of endodontic pathology or sites adjacent to teeth with an obvious 
      endodontic pathology. No other predisposing factors could be identified. A curettage 
      of the peri-apical lesions and the use of a bone substitute material prevented 
      further progression of such lesions in the upper jaw (implants maintained their 
      marginal bone and low PTV scores). A treatment in the lower jaw was less successful. 
      CONCLUSIONS: Within the limitations of a retrospective study, these results seem to 
      indicate that retrograde peri-implantitis is provoked by remaining scar or 
      granulomatous tissue at the recipient site: endodontic pathology of extracted tooth 
      (scar tissue-impacted tooth) or possible endodontic pathology from a neighboring 
      tooth.
FAU - Quirynen, Marc
AU  - Quirynen M
AD  - Department of Periodontology, Faculty of Medicine, School of Dentistry, Oral 
      Pathology & Maxillo-Facial Surgery, Katholieke Universiteit Leuven, Leuven, Belgium. 
      Marc.Quirynen@med.kuleuven.ac.be
FAU - Vogels, Roel
AU  - Vogels R
FAU - Alsaadi, Ghada
AU  - Alsaadi G
FAU - Naert, Ignace
AU  - Naert I
FAU - Jacobs, Reinhilde
AU  - Jacobs R
FAU - van Steenberghe, Daniel
AU  - van Steenberghe D
LA  - eng
PT  - Evaluation Study
PT  - Journal Article
PL  - Denmark
TA  - Clin Oral Implants Res
JT  - Clinical oral implants research
JID - 9105713
RN  - 0 (Dental Implants)
SB  - D
MH  - Causality
MH  - Dental Implantation, Endosseous
MH  - *Dental Implants
MH  - *Dental Restoration Failure
MH  - Epidemiologic Methods
MH  - Humans
MH  - Periapical Periodontitis/*epidemiology/therapy
EDAT- 2005/09/17 09:00
MHDA- 2005/11/16 09:00
CRDT- 2005/09/17 09:00
PHST- 2005/09/17 09:00 [pubmed]
PHST- 2005/11/16 09:00 [medline]
PHST- 2005/09/17 09:00 [entrez]
AID - CLR1147 [pii]
AID - 10.1111/j.1600-0501.2005.01147.x [doi]
PST - ppublish
SO  - Clin Oral Implants Res. 2005 Oct;16(5):599-608. doi: 
      10.1111/j.1600-0501.2005.01147.x.

PMID- 19709062
OWN - NLM
STAT- MEDLINE
DCOM- 20100507
LR  - 20161125
IS  - 1600-0501 (Electronic)
IS  - 0905-7161 (Linking)
VI  - 20
IP  - 12
DP  - 2009 Dec
TI  - Endodontic treatment of teeth induces retrograde peri-implantitis.
PG  - 1326-32
LID - 10.1111/j.1600-0501.2009.01752.x [doi]
AB  - OBJECTIVES: Some cases of retrograde peri-implantitis arise from adjacent natural 
      teeth that have peri-radicular infection. The present study was designed to 
      investigate the incidence of retrograde peri-implantitis from adjacent teeth with 
      endodontic treatment. MATERIALS AND METHODS: One hundred and twenty-eight patients 
      of ages ranging from of 24-61 years were recruited for this study. A total of 128 
      ITI SLA implants with adjacent teeth that had received endodontic treatment at least 
      1 week before were placed in 128 patients. The date of endodontic therapy and the 
      pulp status of the adjacent tooth before endodontic therapy were recorded. The 
      distance between the implant and the adjacent tooth was determined using a 
      radiograph. The stability of all implants was tested by OSSTELL and recorded at 
      implant placement, after 4 and 12 weeks. RESULTS: The incidence of retrograde 
      peri-implantitis was 7.8%. The duration from endodontic-treated adjacent teeth to 
      implant placement was 12.15+/-10.1 weeks, and the distance between the implant and 
      the adjacent teeth was 2.99+/-1.4 mm. Distance and time were found to be related to 
      retrograde peri-implantitis (P<0.05). The stability of implants with retrograde 
      peri-implantitis was less than that of the normal implants, but the difference was 
      not significant (P>0.05). CONCLUSIONS: The incidence of retrograde peri-implantitis 
      may reduce by increasing the distance between the implant and adjacent tooth, and/or 
      the duration from endodontically treated adjacent tooth-to-implant placement. 
      Although preliminary, these data might orient the practitioner to avoid retrograde 
      peri-implantitis.
FAU - Zhou, Wei
AU  - Zhou W
AD  - Department of Implant Dentistry, School of Stomatology, Fourth Military Medical 
      University, Xi'an, China.
FAU - Han, Chun
AU  - Han C
FAU - Li, Dehua
AU  - Li D
FAU - Li, Yunming
AU  - Li Y
FAU - Song, Yingliang
AU  - Song Y
FAU - Zhao, Yimin
AU  - Zhao Y
LA  - eng
PT  - Journal Article
DEP - 20090825
PL  - Denmark
TA  - Clin Oral Implants Res
JT  - Clinical oral implants research
JID - 9105713
RN  - 0 (Dental Implants)
SB  - D
MH  - Adult
MH  - Analysis of Variance
MH  - Dental Implants/*adverse effects
MH  - Female
MH  - Humans
MH  - Incidence
MH  - Logistic Models
MH  - Male
MH  - Middle Aged
MH  - Periapical Periodontitis/diagnostic imaging/epidemiology/*etiology
MH  - Radiographic Image Interpretation, Computer-Assisted
MH  - Risk Factors
MH  - Root Canal Therapy/*adverse effects
EDAT- 2009/08/28 09:00
MHDA- 2010/05/08 06:00
CRDT- 2009/08/28 09:00
PHST- 2009/08/28 09:00 [entrez]
PHST- 2009/08/28 09:00 [pubmed]
PHST- 2010/05/08 06:00 [medline]
AID - CLR1752 [pii]
AID - 10.1111/j.1600-0501.2009.01752.x [doi]
PST - ppublish
SO  - Clin Oral Implants Res. 2009 Dec;20(12):1326-32. doi: 
      10.1111/j.1600-0501.2009.01752.x. Epub 2009 Aug 25.

PMID- 28298994
OWN - NLM
STAT- PubMed-not-MEDLINE
LR  - 20200929
IS  - 1989-5488 (Print)
IS  - 1989-5488 (Electronic)
IS  - 1989-5488 (Linking)
VI  - 9
IP  - 3
DP  - 2017 Mar
TI  - State of the art and clinical recommendations in periapical implant lesions. 9th 
      Mozo-Grau Ticare Conference in Quintanilla, Spain.
PG  - e471-e473
LID - 10.4317/jced.53600 [doi]
AB  - This manuscript summarizes the statements and clinical recommendations in periapical 
      implant lesions, as per the state of the art and expert opinion agreement among the 
      participants in the 9th Mozo-Grau Conference 2016 held in Quintanilla (Valladolid, 
      Spain). The current status of the concept, frequency, etiology, diagnosis, clinical 
      classification, surgical procedure and prognosis are described. If following implant 
      placement localized pain develops in the periapical area, with or without 
      radiographic changes, the diagnosis of periapical implant lesion should be 
      suspected. It is important to monitor the condition in order to identify any change 
      in its evolution. Radiological changes in the periapical radiographs are not always 
      manifest in the early stages, and in this regard small-volume cone beam computed 
      tomography can help us visualize such peri-implant changes. The early diagnosis of 
      periapical implant lesions during the osseointegration phase and the provision of 
      early treatment result in increased implant survival rates, thereby avoiding the 
      need for implant extraction. Key words:Apical peri-implantitis, retrograde 
      peri-implantitis, inflammatory peri-implantitis lesion.
FAU - Peñarrocha-Diago, Miguel
AU  - Peñarrocha-Diago M
AD  - MD, MDM, PhD, Professor and Chairman of Oral Surgery, Stomatology Department, 
      Faculty of Medicine and Dentistry, University of Valencia, Spain.
FAU - Peñarrocha-Diago, María
AU  - Peñarrocha-Diago M
AD  - MD, DMD, PhD, Assistant Professor of Oral Surgery, Stomatology Department, Faculty 
      of Medicine and Dentistry, University of Valencia, Spain.
FAU - Blaya-Tárraga, Juan-Antonio
AU  - Blaya-Tárraga JA
AD  - DDS, MSc. Master in Oral Surgery and Implantology. Faculty of Medicine and 
      Dentistry, University of Valencia, Spain.
LA  - eng
PT  - Journal Article
PT  - Review
DEP - 20170301
TA  - J Clin Exp Dent
JT  - Journal of clinical and experimental dentistry
JID - 101603132
PMC - PMC5347301
COIS- Conflict of interest statement:The authors declare that they have no conflict of 
      interest.
EDAT- 2017/03/17 06:00
MHDA- 2017/03/17 06:01
CRDT- 2017/03/17 06:00
PHST- 2016/11/10 00:00 [received]
PHST- 2016/11/27 00:00 [accepted]
PHST- 2017/03/17 06:00 [entrez]
PHST- 2017/03/17 06:00 [pubmed]
PHST- 2017/03/17 06:01 [medline]
AID - 53600 [pii]
AID - 10.4317/jced.53600 [doi]
PST - epublish
SO  - J Clin Exp Dent. 2017 Mar 1;9(3):e471-e473. doi: 10.4317/jced.53600. eCollection 
      2017 Mar.

PMID- 19070764
OWN - NLM
STAT- MEDLINE
DCOM- 20090113
LR  - 20161124
IS  - 1531-5053 (Electronic)
IS  - 0278-2391 (Linking)
VI  - 67
IP  - 1
DP  - 2009 Jan
TI  - Inflammatory implant periapical lesion: etiology, diagnosis, and 
      treatment--presentation of 7 cases.
PG  - 168-73
LID - 10.1016/j.joms.2007.12.022 [doi]
AB  - PURPOSE: To investigate implant periapical lesions, and to describe their treatment. 
      The hypothesis of this evaluation is that implant periapical lesions are disorders 
      of the area surrounding the apex of a dental implant, and that their etiology can be 
      multifactorial (ie, vascular impairment, vascular ischemia, overheating of bone 
      during drilling, and implant surface contamination). The diagnosis is based on the 
      clinical manifestations and x-ray findings. The x-ray findings usually involve a 
      periapical radiotransparency. MATERIALS AND METHODS: Seven patients with implant 
      periapical lesions (3 in the upper jaw, and 4 in the mandible) after implant 
      placement are described. All patients reported pain, and 3 suffered from 
      inflammation. Upon percussion, the 3 nonsubmerged implants produced a dull sound, 
      with no mobility. A panoramic x-ray study showed periapical transparencies around 5 
      implants, whereas in 1 case, computed tomography showed a maxillary sinus reaction. 
      The diagnosis was acute apical peri-implantitis (nonsuppurative in 2 cases, and 
      suppurative in 5 cases). RESULTS: The clinical manifestations did not subside with 
      antibiotics. In all cases, treatment consisted of implant periapical surgery, after 
      which the symptoms disappeared. The radiotransparencies showed progressive 
      resolution. CONCLUSION: The possibility of implant periapical lesions must be taken 
      into account. A rapid diagnosis should be established to treat the lesions at an 
      early stage, hence preventing the need for implant extraction.
FAU - Peñarrocha-Diago, Miguel
AU  - Peñarrocha-Diago M
AD  - Faculty of Medicine and Dentistry, University of Valencia, Valencia, Spain. 
      Miguel.Penarrocha@uv.es
FAU - Boronat-Lopez, Araceli
AU  - Boronat-Lopez A
FAU - García-Mira, Berta
AU  - García-Mira B
LA  - eng
PT  - Case Reports
PT  - Journal Article
PT  - Review
PL  - United States
TA  - J Oral Maxillofac Surg
JT  - Journal of oral and maxillofacial surgery : official journal of the American 
      Association of Oral and Maxillofacial Surgeons
JID - 8206428
RN  - 0 (Dental Implants)
SB  - AIM
SB  - D
SB  - IM
MH  - Adult
MH  - Aged
MH  - Dental Implantation, Endosseous/*adverse effects/methods
MH  - Dental Implants/*adverse effects
MH  - Dental Restoration Failure
MH  - Female
MH  - Humans
MH  - Male
MH  - Mandible/diagnostic imaging/pathology/surgery
MH  - Maxilla/diagnostic imaging/pathology/surgery
MH  - Middle Aged
MH  - Periapical Diseases/diagnostic imaging/etiology/*surgery
MH  - Radiography
MH  - Treatment Outcome
RF  - 12
EDAT- 2008/12/17 09:00
MHDA- 2009/01/14 09:00
CRDT- 2008/12/17 09:00
PHST- 2008/12/17 09:00 [entrez]
PHST- 2008/12/17 09:00 [pubmed]
PHST- 2009/01/14 09:00 [medline]
AID - S0278-2391(07)02187-8 [pii]
AID - 10.1016/j.joms.2007.12.022 [doi]
PST - ppublish
SO  - J Oral Maxillofac Surg. 2009 Jan;67(1):168-73. doi: 10.1016/j.joms.2007.12.022.

PMID- 33891431
OWN - NLM
STAT- MEDLINE
DCOM- 20210427
LR  - 20210522
IS  - 2158-1797 (Electronic)
IS  - 1548-8578 (Linking)
VI  - 42
IP  - 4
DP  - 2021 Apr
TI  - A Clinical Approach to Treatment of Retrograde Peri-Implantitis.
PG  - e5-e9
AB  - Retrograde peri-implantitis (RPI) is a primary microbial inflammatory condition that 
      affects only the apical portion of an osseointegrated implant, which retains normal 
      bone-to-implant contact in its coronal portion. Currently, no uniformly accepted 
      definition or classification exists for RPI. This article reviews the 
      etiopathological mechanisms, diagnostic pattern, and current treatment modalities 
      for this type of periapical implant bone loss. The prevalence of RPI is reported to 
      be relatively low, and along with a lack of an accepted classification system there 
      is no widely accepted treatment algorithm. Therapeutic options include antibiotics, 
      open-flap implant debridement, and apical resection eventually including apicoectomy 
      of endodontically affected adjacent teeth, with or without bone grafting or removal 
      of the affected implant. Implants with RPI usually remain osseointegrated. A 
      diagnostic approach is proposed to establish the staging of the lesion and determine 
      the best treatment option accordingly. When there is no loss of implant stability 
      the most adequate treatment in the acute and chronic stage is apical resection of 
      the implant with regeneration of the bone defect. If there is implant mobility, 
      extraction of the implant is necessary.
FAU - Wiedemann, Thomas G
AU  - Wiedemann TG
AD  - Clinical Assistant Professor, Department of Oral and Maxillofacial Surgery, New York 
      University College of Dentistry, New York, New York.
LA  - eng
PT  - Journal Article
PT  - Review
PL  - United States
TA  - Compend Contin Educ Dent
JT  - Compendium of continuing education in dentistry (Jamesburg, N.J. : 1995)
JID - 9600713
RN  - 0 (Dental Implants)
SB  - D
MH  - Bone Transplantation
MH  - *Dental Implants/adverse effects
MH  - Humans
MH  - *Peri-Implantitis/diagnosis/etiology/therapy
MH  - *Tooth
EDAT- 2021/04/24 06:00
MHDA- 2021/04/28 06:00
CRDT- 2021/04/23 17:09
PHST- 2021/04/23 17:09 [entrez]
PHST- 2021/04/24 06:00 [pubmed]
PHST- 2021/04/28 06:00 [medline]
PST - ppublish
SO  - Compend Contin Educ Dent. 2021 Apr;42(4):e5-e9.

PMID- 33443685
OWN - NLM
STAT- MEDLINE
DCOM- 20210727
LR  - 20210728
IS  - 1436-3771 (Electronic)
IS  - 1432-6981 (Print)
IS  - 1432-6981 (Linking)
VI  - 25
IP  - 7
DP  - 2021 Jul
TI  - Prevalence and treatment of retrograde peri-implantitis: a retrospective cohort 
      study covering a 20-year period.
PG  - 4553-4561
LID - 10.1007/s00784-020-03769-5 [doi]
AB  - OBJECTIVES: The aims of this retrospective study were to report data on the 
      prevalence of retrograde peri-implantitis (RPI) in a single-center in a 20-year 
      observation period and to evaluate implant survival after surgical treatment. 
      MATERIALS AND METHODS: A retrospective cohort study was conducted screening all 
      patients who underwent implant treatment in a private practice. Patients were 
      enrolled if they had one or more implants showing a radiolucency around the implant 
      apex, without implant mobility. Furthermore, clinical symptoms of RPI and days from 
      symptoms' appearance after implant placement were also collected, as well as 
      periodontal and endodontic status of nearby teeth. All patients were treated with 
      the same surgical approach: antibiotic therapy, mechanical curettage, chemical 
      decontamination and xenograft application. RESULTS: Out of the 1749 implants placed, 
      only 6 implants were classified as affected by RPI, with a prevalence of 0.34%. 
      Clinical symptoms of RPI (pain, swelling, dull percussion or fistula presence) 
      varied among patients and were reported after a mean period of 51.83 ± 52.43 days. 
      CONCLUSIONS: RPI was successfully treated with surgical curettage and bone 
      substitute application and all implants are still in place after a mean follow-up of 
      8.83 ± 5.34 years. CLINICAL RELEVANCE: Bacteria from teeth with failed endodontic 
      treatment or residual lesions might be reactivated by drilling for implant 
      osteotomy, with subsequent colonization of the implant apex and possible failure 
      before prosthetic loading. Therefore, it might be recommended to take a periapical 
      x-ray at implant placement and after 6-8 weeks in order to intercept RPI before 
      prostheses delivery.
CI  - © 2021. The Author(s).
FAU - Di Murro, Bianca
AU  - Di Murro B
AD  - Oral Surgery Unit, Department of Oral and Maxillo-Facial Sciences, 'Sapienza' 
      University of Rome, Via Caserta 6, 00161, Rome, Italy.
FAU - Canullo, Luigi
AU  - Canullo L
AD  - Private Practice, Rome, Italy.
FAU - Pompa, Giorgio
AU  - Pompa G
AD  - Oral Surgery Unit, Department of Oral and Maxillo-Facial Sciences, 'Sapienza' 
      University of Rome, Via Caserta 6, 00161, Rome, Italy.
FAU - Di Murro, Carlo
AU  - Di Murro C
AD  - Private Practice, Rome, Italy.
FAU - Papi, Piero
AU  - Papi P
AUID- ORCID: 0000-0003-2564-530X
AD  - Oral Surgery Unit, Department of Oral and Maxillo-Facial Sciences, 'Sapienza' 
      University of Rome, Via Caserta 6, 00161, Rome, Italy. piero.papi@uniroma1.it.
LA  - eng
PT  - Journal Article
DEP - 20210114
TA  - Clin Oral Investig
JT  - Clinical oral investigations
JID - 9707115
RN  - 0 (Dental Implants)
SB  - D
MH  - Dental Implantation, Endosseous
MH  - *Dental Implants
MH  - Humans
MH  - *Peri-Implantitis/diagnostic imaging/epidemiology/therapy
MH  - Prevalence
MH  - Retrospective Studies
PMC - PMC8310488
OTO - NOTNLM
OT  - Dental implants
OT  - Peri-implantitis
OT  - Periapical diseases
OT  - Periapical granuloma
OT  - Tooth extraction
COIS- The authors declare that they have no conflict of interest.
EDAT- 2021/01/15 06:00
MHDA- 2021/07/28 06:00
CRDT- 2021/01/14 12:12
PHST- 2020/11/10 00:00 [received]
PHST- 2020/12/28 00:00 [accepted]
PHST- 2021/01/15 06:00 [pubmed]
PHST- 2021/07/28 06:00 [medline]
PHST- 2021/01/14 12:12 [entrez]
AID - 10.1007/s00784-020-03769-5 [pii]
AID - 3769 [pii]
AID - 10.1007/s00784-020-03769-5 [doi]
PST - ppublish
SO  - Clin Oral Investig. 2021 Jul;25(7):4553-4561. doi: 10.1007/s00784-020-03769-5. Epub 
      2021 Jan 14.

PMID- 1520919
OWN - NLM
STAT- MEDLINE
DCOM- 19921015
LR  - 20131121
IS  - 1046-0764 (Print)
IS  - 1046-0764 (Linking)
VI  - 2
DP  - 1992 Mar
TI  - Treatment of failing dental implants.
PG  - 109-14
AB  - Recent studies show that the bacterial flora in adult periodontitis and 
      peri-implantitis are identical, but there could be a more pathogenic flora 
      (gram-negative bacteria, spirochetes) in the partially edentulous implant case than 
      in the fully edentulous implant case. These data indicate a possible seeding 
      mechanism from the natural tooth pocket to the implant crevice and may place the 
      implant in the partially edentulous case more at risk. Also, understanding of the 
      importance of loading in a progressive sense to prevent retrograde peri-implantitis 
      involving the dental implant has increased; the density of bone must be evaluated 
      more fully to determine the time frame necessary to gain a compact bone capable of 
      withstanding occlusal forces at the bone-implant interface.
FAU - Meffert, R M
AU  - Meffert RM
AD  - Louisiana State University, New Orleans.
LA  - eng
PT  - Journal Article
PT  - Review
PL  - United States
TA  - Curr Opin Dent
JT  - Current opinion in dentistry
JID - 9106559
RN  - 0 (Dental Implants)
RN  - 0 (Hydroxyapatites)
RN  - D1JT611TNE (Titanium)
SB  - D
MH  - Animals
MH  - Bone Density
MH  - Dental Implantation, Endosseous/*adverse effects
MH  - *Dental Implants
MH  - Humans
MH  - Hydroxyapatites
MH  - Osseointegration
MH  - Periodontitis/*etiology/microbiology
MH  - Prosthesis Failure
MH  - Prosthesis-Related Infections/etiology
MH  - Stress, Mechanical
MH  - Titanium
RF  - 25
EDAT- 1992/03/01 00:00
MHDA- 1992/03/01 00:01
CRDT- 1992/03/01 00:00
PHST- 1992/03/01 00:00 [pubmed]
PHST- 1992/03/01 00:01 [medline]
PHST- 1992/03/01 00:00 [entrez]
PST - ppublish
SO  - Curr Opin Dent. 1992 Mar;2:109-14.

PMID- 33960800
OWN - NLM
STAT- MEDLINE
DCOM- 20210511
LR  - 20210526
IS  - 2158-1797 (Electronic)
IS  - 1548-8578 (Linking)
VI  - 42
IP  - 4
DP  - 2021 Apr
TI  - A Clinical Approach to Treatment of Retrograde Peri-Implantitis.
PG  - 170-175; quiz 176
AB  - Retrograde peri-implantitis (RPI) is a primary microbial inflammatory condition that 
      affects only the apical portion of an osseointegrated implant, which retains normal 
      bone-to-implant contact in its coronal portion. Currently, no uniformly accepted 
      definition or classification exists for RPI. This article reviews the 
      etiopathological mechanisms, diagnostic pattern, and current treatment modalities 
      for this type of periapical implant bone loss. The prevalence of RPI is reported to 
      be relatively low, and along with a lack of an accepted classification system there 
      is no widely accepted treatment algorithm. Therapeutic options include antibiotics, 
      open-flap implant debridement, and apical resection eventually including apicoectomy 
      of endodontically affected adjacent teeth, with or without bone grafting or removal 
      of the affected implant. Implants with RPI usually remain osseointegrated. A 
      diagnostic approach is proposed.
FAU - Wiedemann, Thomas G
AU  - Wiedemann TG
AD  - Clinical Assistant Professor, Department of Oral and Maxillofacial Surgery, New York 
      University College of Dentistry, New York, New York.
LA  - eng
PT  - Journal Article
PT  - Review
PL  - United States
TA  - Compend Contin Educ Dent
JT  - Compendium of continuing education in dentistry (Jamesburg, N.J. : 1995)
JID - 9600713
RN  - 0 (Dental Implants)
SB  - D
MH  - Bone Transplantation
MH  - *Dental Implants/adverse effects
MH  - Humans
MH  - *Peri-Implantitis/diagnosis/etiology/therapy
MH  - *Tooth
EDAT- 2021/05/08 06:00
MHDA- 2021/05/12 06:00
CRDT- 2021/05/07 12:20
PHST- 2021/05/07 12:20 [entrez]
PHST- 2021/05/08 06:00 [pubmed]
PHST- 2021/05/12 06:00 [medline]
PST - ppublish
SO  - Compend Contin Educ Dent. 2021 Apr;42(4):170-175; quiz 176.

PMID- 17193933
OWN - NLM
STAT- MEDLINE
DCOM- 20070517
LR  - 20061229
IS  - 0160-6972 (Print)
IS  - 0160-6972 (Linking)
VI  - 32
IP  - 6
DP  - 2006
TI  - Management of retrograde peri-implantitis: a clinical case report.
PG  - 308-12
AB  - The term retrograde peri-implantitis has been commonly used to describe lesions in 
      the periapical region of dental implants. There are very few reports on this 
      condition, and the exact etiology and pathogenesis are subject to speculation. 
      Management of retrograde peri-implantitis is even more scarcely discussed in the 
      literature. The current article briefly reviews the literature on this subject and 
      presents a case report of retrograde peri-implantitis. Special emphasis is placed on 
      the management of the condition, and different strategies are critically evaluated. 
      If the fixture is stable despite bone loss in the periapical region, it is suggested 
      that surgical debridement be carried out with the use of a surface antiseptic like 
      chlorhexidine. Also all possible efforts should be made to prevent damage to the 
      implant surface. Bone loss due to this condition may be regenerated on the basis of 
      the principle of guided bone regeneration.
FAU - Ataullah, Khurram
AU  - Ataullah K
AD  - Department of Preventive Dentistry, Faculty of Dentistry, National University of 
      Singapore, 5-Lower Kent Ridge Road, Singapore 119074. ataullahs@gmail.com
FAU - Chee, Loh Fun
AU  - Chee LF
FAU - Peng, Lim Lum
AU  - Peng LL
FAU - Lung, Henry Ho Kim
AU  - Lung HH
LA  - eng
PT  - Case Reports
PT  - Journal Article
PT  - Review
PL  - United States
TA  - J Oral Implantol
JT  - The Journal of oral implantology
JID - 7801086
SB  - D
MH  - Dental Implantation, Endosseous/*adverse effects
MH  - Dental Implants, Single-Tooth/*adverse effects
MH  - Humans
MH  - Male
MH  - Middle Aged
MH  - Periapical Abscess/*etiology/surgery
RF  - 9
EDAT- 2006/12/30 09:00
MHDA- 2007/05/18 09:00
CRDT- 2006/12/30 09:00
PHST- 2006/12/30 09:00 [pubmed]
PHST- 2007/05/18 09:00 [medline]
PHST- 2006/12/30 09:00 [entrez]
AID - 10.1563/0-802.1 [doi]
PST - ppublish
SO  - J Oral Implantol. 2006;32(6):308-12. doi: 10.1563/0-802.1.

PMID- 28822567
OWN - NLM
STAT- MEDLINE
DCOM- 20180806
LR  - 20180806
IS  - 1878-3554 (Electronic)
IS  - 0099-2399 (Linking)
VI  - 43
IP  - 11
DP  - 2017 Nov
TI  - Classification and Clinical Management of Retrograde Peri-implantitis Associated 
      with Apical Periodontitis: A Proposed Classification System and Case Report.
PG  - 1921-1924
LID - S0099-2399(17)30821-X [pii]
LID - 10.1016/j.joen.2017.06.034 [doi]
AB  - Biological complications involving dental implants include peri-implant diseases 
      such as peri-implant mucositis and peri-implantitis. The latter presents with 
      progressive bone loss from the alveolar crest in a coronal apical direction. 
      However, a separate disease entity termed retrograde peri-implantitis (RPI), which 
      presents with progressive bone loss at the periapex of the implant, also exists and 
      may be of particular interest to endodontists because it typically presents with 
      periapical pathology of both the implant and adjacent tooth or at a site that 
      previously housed an endodontically treated tooth. The reported prevalence of 
      retrograde peri-implantitis is 0.26%, which is much lower than the prevalence of 
      marginal peri-implantitis; however, its incidence increases to 7.8% when teeth 
      adjacent to the implant exhibit an endodontic infection. It is positively correlated 
      with a shorter distance between the implant and the adjacent tooth and a shorter 
      time elapsed from the endodontically treated adjacent tooth to implant placement. 
      This case report describes a patient diagnosed with an RPI lesion (RPI) associated 
      with an adjacent endodontically treated tooth with a persistent periapical 
      radiolucent lesion. The diagnosis, possible etiology, and management of the RPI 
      lesion is thoroughly reported including follow-up visits showing complete resolution 
      after subsequent periodontal and endodontic therapy. Endodontic evaluation of teeth 
      adjacent to the implant site should be performed for primary prevention of RPI. 
      Proper classification of RPI will aid in determining the course of treatment; class 
      1 and 2 cases require endodontic therapy of the involved teeth for healing to occur.
CI  - Copyright © 2017 American Association of Endodontists. Published by Elsevier Inc. 
      All rights reserved.
FAU - Sarmast, Nima D
AU  - Sarmast ND
AD  - Department of Periodontics and Dental Hygiene, School of Dentistry, University of 
      Texas Health Science Center at Houston, Houston, Texas. Electronic address: 
      nima.d.sarmast@uth.tmc.edu.
FAU - Wang, Howard H
AU  - Wang HH
AD  - Division of Endodontics, Department of Periodontics and Endodontics, School of 
      Dental Medicine, University at Buffalo, Buffalo, New York.
FAU - Sajadi, Ali S
AU  - Sajadi AS
AD  - Department of Periodontics and Dental Hygiene, School of Dentistry, University of 
      Texas Health Science Center at Houston, Houston, Texas.
FAU - Angelov, Nikola
AU  - Angelov N
AD  - Department of Periodontics and Dental Hygiene, School of Dentistry, University of 
      Texas Health Science Center at Houston, Houston, Texas.
FAU - Dorn, Samuel O
AU  - Dorn SO
AD  - Department of Endodontics, School of Dentistry, University of Texas Health Science 
      Center at Houston, Houston, Texas.
LA  - eng
PT  - Case Reports
PT  - Journal Article
DEP - 20170816
PL  - United States
TA  - J Endod
JT  - Journal of endodontics
JID - 7511484
SB  - D
MH  - Dental Implantation, Endosseous/adverse effects
MH  - Humans
MH  - Male
MH  - Middle Aged
MH  - Peri-Implantitis/*classification/pathology/therapy
MH  - Periapical Periodontitis/complications/*surgery
OTO - NOTNLM
OT  - Bone regeneration
OT  - dental pulp necrosis
OT  - peri-implantitis
OT  - periapical diseases
EDAT- 2017/08/22 06:00
MHDA- 2018/08/07 06:00
CRDT- 2017/08/21 06:00
PHST- 2017/04/24 00:00 [received]
PHST- 2017/06/21 00:00 [revised]
PHST- 2017/06/25 00:00 [accepted]
PHST- 2017/08/22 06:00 [pubmed]
PHST- 2018/08/07 06:00 [medline]
PHST- 2017/08/21 06:00 [entrez]
AID - S0099-2399(17)30821-X [pii]
AID - 10.1016/j.joen.2017.06.034 [doi]
PST - ppublish
SO  - J Endod. 2017 Nov;43(11):1921-1924. doi: 10.1016/j.joen.2017.06.034. Epub 2017 Aug 
      16.

PMID- 30827770
OWN - NLM
STAT- MEDLINE
DCOM- 20200113
LR  - 20200113
IS  - 1878-3554 (Electronic)
IS  - 0099-2399 (Linking)
VI  - 45
IP  - 5
DP  - 2019 May
TI  - Nonsurgical Endodontic Treatment of Necrotic Teeth Resolved Apical Lesions on 
      Adjacent Implants with Retrograde/Apical Peri-implantitis: A Case Series with 2-year 
      Follow-up.
PG  - 645-650
LID - S0099-2399(19)30028-7 [pii]
LID - 10.1016/j.joen.2019.01.002 [doi]
AB  - Retrograde (or apical/periapical) peri-implantitis (RPI) presents with radiographic 
      signs of bone loss at the periapical area of endosteal implants and may also present 
      with clinical signs of abscess formation or a sinus tract traceable to the implant 
      periapex. The lesion may form days up to several years after the initial implant 
      placement. In contrast to marginal peri-implantitis, which has a prevalence of 
      19.83%, RPI may be underreported because many clinicians are currently not aware of 
      this type of lesion. The etiology, although not fully understood, may be attributed 
      to endodontic infection of an adjacent tooth or residual microorganisms present 
      after the extraction of an infected tooth at the implant site. There are several 
      treatment modalities available for the management of RPI. Nonsurgical root canal 
      treatment may be an option if the implant RPI etiology is suspected to be related to 
      an adjacent endodontically involved tooth. In a previous report, surgical treatment 
      modalities to correct RPI were described. This current case series presents 2 cases 
      of RPI in which nonsurgical treatment of the necrotic adjacent teeth resulted in 
      full radiographic and clinical resolution of the adjacent apical peri-implant 
      lesions with 18-month and 2-year follow-ups, respectively. RPI may be prevented by 
      evaluating the endodontic status of natural teeth adjacent to the implants and by 
      addressing endodontic infections near the implant sites. Certain types of implant 
      RPI may successfully be resolved nonsurgically by addressing adjacent endodontic 
      infections as shown by this case series.
CI  - Copyright © 2019 American Association of Endodontists. Published by Elsevier Inc. 
      All rights reserved.
FAU - Sarmast, Nima D
AU  - Sarmast ND
AD  - Department of Periodontics and Dental Hygiene, School of Dentistry, University of 
      Texas Health Science Center at Houston, Houston, Texas. Electronic address: 
      nima.d.sarmast@uth.tmc.edu.
FAU - Wang, Howard H
AU  - Wang HH
AD  - Department of Periodontics and Endodontics, Division of Endodontics, School of 
      Dental Medicine, University at Buffalo, Buffalo, New York.
FAU - Sajadi, Ali S
AU  - Sajadi AS
AD  - Department of Periodontics and Dental Hygiene, School of Dentistry, University of 
      Texas Health Science Center at Houston, Houston, Texas.
FAU - Munne, Anna M
AU  - Munne AM
AD  - Periodontics and Dental Implants, Houston, Texas.
FAU - Angelov, Nikola
AU  - Angelov N
AD  - Department of Periodontics and Dental Hygiene, School of Dentistry, University of 
      Texas Health Science Center at Houston, Houston, Texas.
LA  - eng
PT  - Case Reports
PT  - Journal Article
DEP - 20190301
PL  - United States
TA  - J Endod
JT  - Journal of endodontics
JID - 7511484
RN  - 0 (Dental Implants)
SB  - D
MH  - *Dental Implants/adverse effects
MH  - Follow-Up Studies
MH  - Humans
MH  - Necrosis
MH  - *Peri-Implantitis
MH  - Root Canal Therapy
OTO - NOTNLM
OT  - Bone regeneration
OT  - dental pulp necrosis
OT  - peri-implantitis
OT  - periapical diseases
EDAT- 2019/03/05 06:00
MHDA- 2020/01/14 06:00
CRDT- 2019/03/05 06:00
PHST- 2018/11/09 00:00 [received]
PHST- 2018/12/18 00:00 [revised]
PHST- 2019/01/03 00:00 [accepted]
PHST- 2019/03/05 06:00 [pubmed]
PHST- 2020/01/14 06:00 [medline]
PHST- 2019/03/05 06:00 [entrez]
AID - S0099-2399(19)30028-7 [pii]
AID - 10.1016/j.joen.2019.01.002 [doi]
PST - ppublish
SO  - J Endod. 2019 May;45(5):645-650. doi: 10.1016/j.joen.2019.01.002. Epub 2019 Mar 1.

PMID- 31088705
OWN - NLM
STAT- MEDLINE
DCOM- 20191029
LR  - 20191217
IS  - 1399-0020 (Electronic)
IS  - 0901-5027 (Linking)
VI  - 48
IP  - 11
DP  - 2019 Nov
TI  - Histopathological and microbiological findings associated with retrograde 
      peri-implantitis of extra-radicular endodontic origin: a systematic and critical 
      review.
PG  - 1475-1484
LID - S0901-5027(19)31109-9 [pii]
LID - 10.1016/j.ijom.2019.04.012 [doi]
AB  - The aim of this study was to systematically review the aetiology, in particular 
      histopathological and microbiological factors, of retrograde peri-implantitis of 
      endodontic origin. The review is registered in the PROSPERO database 
      (CRD42017063898). An electronic search for publications was performed in two 
      databases, from their inception up to October 2018. Subsequently a hand search of 
      the reference lists was conducted. Articles in English and other languages using 
      Latin characters were included. Two independent reviewers selected the studies, 
      extracted and synthesized the data, and assessed the quality. The methodology of the 
      included articles was evaluated using the relevant Joanna Briggs Institute tools. 
      Six studies fulfilled the eligibility criteria and were included in the systematic 
      review. Histopathological examination in the component studies reflected that the 
      presentation of retrograde peri-implantitis involves cyst formation or chronic 
      inflammation. Bacteria found in these lesions included Porphyromonas gingivalis, 
      Corynebacterium, Streptococcus, and Klebsiella pneumoniae. Two studies were judged 
      as having a low possibility of bias and four were judged as having a moderate 
      possibility of bias. This review determined that endodontic complications associated 
      with adjacent teeth, residual infection at the extraction site due to previous 
      apical periodontitis, or refractory apical periodontitis might be considered likely 
      aetiological factors, although the evidence is limited.
CI  - Copyright © 2019 International Association of Oral and Maxillofacial Surgeons. 
      Published by Elsevier Ltd. All rights reserved.
FAU - Marshall, G
AU  - Marshall G
AD  - Adelaide Dental School, The University of Adelaide, Adelaide, South Australia, 
      Australia.
FAU - Canullo, L
AU  - Canullo L
AD  - Private Practice, Rome, Italy.
FAU - Logan, R M
AU  - Logan RM
AD  - Adelaide Dental School, The University of Adelaide, Adelaide, South Australia, 
      Australia.
FAU - Rossi-Fedele, G
AU  - Rossi-Fedele G
AD  - Adelaide Dental School, The University of Adelaide, Adelaide, South Australia, 
      Australia. Electronic address: giampiero.rossi-fedele@adelaide.edu.au.
LA  - eng
PT  - Journal Article
PT  - Systematic Review
DEP - 20190511
PL  - Denmark
TA  - Int J Oral Maxillofac Surg
JT  - International journal of oral and maxillofacial surgery
JID - 8605826
SB  - D
SB  - IM
MH  - Humans
MH  - *Peri-Implantitis
MH  - *Periapical Periodontitis
MH  - *Periodontitis
OTO - NOTNLM
OT  - cyst
OT  - endodontics
OT  - extra-radicular
OT  - peri-implantitis
OT  - retrograde
OT  - root canal
EDAT- 2019/05/16 06:00
MHDA- 2019/10/30 06:00
CRDT- 2019/05/16 06:00
PHST- 2018/11/22 00:00 [received]
PHST- 2019/02/07 00:00 [revised]
PHST- 2019/04/17 00:00 [accepted]
PHST- 2019/05/16 06:00 [pubmed]
PHST- 2019/10/30 06:00 [medline]
PHST- 2019/05/16 06:00 [entrez]
AID - S0901-5027(19)31109-9 [pii]
AID - 10.1016/j.ijom.2019.04.012 [doi]
PST - ppublish
SO  - Int J Oral Maxillofac Surg. 2019 Nov;48(11):1475-1484. doi: 
      10.1016/j.ijom.2019.04.012. Epub 2019 May 11.

PMID- 24860973
OWN - NLM
STAT- MEDLINE
DCOM- 20170116
LR  - 20170116
IS  - 1600-0501 (Electronic)
IS  - 0905-7161 (Linking)
VI  - 26
IP  - 9
DP  - 2015 Sep
TI  - Implants failures related to endodontic treatment. An observational retrospective 
      study.
PG  - 992-5
LID - 10.1111/clr.12415 [doi]
AB  - OBJECTIVE: The aim of the study was to analyze potential etiological risk factors 
      that constitute a complex problem in the clinical management of peri-implantitis. 
      MATERIALS AND METHODS: An observational retrospective study was conducted to 
      describe the possible effect of lesions of origin pulpar and/or periapical success 
      or failure of the implant. The sample consisted of review of 800 implants, of which 
      500 were conducted at the Faculty of Dentistry of the UANL and 300 private clinics 
      of Maxillofacial surgeons experienced in the placement of those who reside in 
      Monterrey, Mexico. Five hundred and eighty cases correspond to female patients while 
      that 220 patients of the male gender. The age of patients at the time of placing the 
      implant ranged from 28 to 81 years. RESULTS: Of 800 study subjects who underwent 
      dental implant treatments, 200 cases (25%) were detected which presented endodontic 
      failure prior and/or adjacent to the placement of the implant. The 50.41% had 
      peri-implantitis, recording 62 cases in the Faculty and 18 cases (23.38%) in private 
      clinics, finding that there was a statistically significant difference between the 
      presence and absence of peri-implantitis in terms of failed endodontic prior and/or 
      adjacent to the placement of the implant. CONCLUSIONS: Within the limitations of 
      this observational retrospective study, it could be concluded that the development 
      of inflammatory changes mediated by the presence of remnant bacteria surrounding 
      hard tissues adjacent to implants might induce late failures of implants, and 
      potentially trigger pathological features of apical peri-implantitis.
CI  - © 2014 John Wiley & Sons A/S. Published by John Wiley & Sons Ltd.
FAU - López-Martínez, Fanny
AU  - López-Martínez F
AD  - Faculty of Dentistry, Autonomous University of Nuevo Leon, Monterrey, Mexico.
FAU - Gómez Moreno, Gerardo
AU  - Gómez Moreno G
AD  - Faculty of Dentistry, University of Granada, Granada, Spain.
FAU - Olivares-Ponce, Patricia
AU  - Olivares-Ponce P
AD  - Faculty of Dentistry, University of Monterrey, Monterrey, Mexico.
FAU - Eduardo Jaramillo, David
AU  - Eduardo Jaramillo D
AD  - Faculty of Dentistry, University of Texas Health Science Center Dental Branch, 
      Houston, TX, USA.
FAU - Eduardo Maté Sánchez de Val, José
AU  - Eduardo Maté Sánchez de Val J
AD  - University of Murcia, Murcia, Spain.
FAU - Calvo-Guirado, José Luis
AU  - Calvo-Guirado JL
AD  - University of Murcia, Murcia, Spain.
LA  - eng
PT  - Journal Article
PT  - Observational Study
DEP - 20140526
PL  - Denmark
TA  - Clin Oral Implants Res
JT  - Clinical oral implants research
JID - 9105713
RN  - 0 (Dental Implants)
SB  - D
MH  - Adult
MH  - Aged
MH  - Aged, 80 and over
MH  - Dental Care/*methods
MH  - Dental Implantation, Endosseous/*adverse effects
MH  - Dental Implants/*adverse effects
MH  - Dental Restoration Failure
MH  - Female
MH  - Humans
MH  - Male
MH  - Mexico
MH  - Middle Aged
MH  - *Peri-Implantitis
MH  - Retrospective Studies
OTO - NOTNLM
OT  - dental implant
OT  - implant failure
OT  - peri-implantitis
EDAT- 2014/05/28 06:00
MHDA- 2017/01/17 06:00
CRDT- 2014/05/28 06:00
PHST- 2014/04/03 00:00 [accepted]
PHST- 2014/05/28 06:00 [entrez]
PHST- 2014/05/28 06:00 [pubmed]
PHST- 2017/01/17 06:00 [medline]
AID - 10.1111/clr.12415 [doi]
PST - ppublish
SO  - Clin Oral Implants Res. 2015 Sep;26(9):992-5. doi: 10.1111/clr.12415. Epub 2014 May 
      26.

PMID- 32392719
OWN - NLM
STAT- PubMed-not-MEDLINE
LR  - 20200928
IS  - 2079-6382 (Print)
IS  - 2079-6382 (Electronic)
IS  - 2079-6382 (Linking)
VI  - 9
IP  - 5
DP  - 2020 May 7
TI  - Attitude in Radiographic Post-Operative Assessment of Dental Implants among Italian 
      Dentists: A Cross-Sectional Survey.
LID - 10.3390/antibiotics9050234 [doi]
LID - 234
AB  - There is a lack of evidence in the attitude and prescribing practice of 
      implantologists in dental implant post-operative assessment; therefore, the aims of 
      this cross-sectional study were to investigate these habits and the knowledge about 
      radiographic aspect of retrograde peri-implantitis (RPI) among Italian 
      implantologists. A questionnaire was sent via email to dentists randomly selected 
      from the register of implantology and oral surgery societies. It included three 
      questions: the preferred X-ray after implant placement, the timing of post-operative 
      assessment and the knowledge of the RPI radiographic representation. A final sample 
      of 434 implantologists was included in the study. The majority of them (84.3%) 
      perform a periapical X-ray as control radiograph and picked the correct radiographic 
      representation of RPI (74.3%), without statistically significant differences (p > 
      0.05) for sex, age, years of working practice and number of implants placed per 
      year. Just 47.7% of dentists perform a control radiograph at prostheses delivery, to 
      establish a proper baseline. A statistically significant difference (p < 0.05) was 
      detectable only for the number of implants placed per year, with dentists placing > 
      80 implants selecting the correct choice. To the best of authors' knowledge, this is 
      the first study to report data on attitude of implantologists in radiographic 
      imaging after implant placement.
FAU - Di Murro, Bianca
AU  - Di Murro B
AD  - Department of Oral and Maxillo-Facial Sciences, "Sapienza" University of Rome, 
      Caserta 6, 00161 Rome, Italy.
FAU - Papi, Piero
AU  - Papi P
AD  - Department of Oral and Maxillo-Facial Sciences, "Sapienza" University of Rome, 
      Caserta 6, 00161 Rome, Italy.
FAU - Passarelli, Pier Carmine
AU  - Passarelli PC
AD  - Division of Oral Surgery and Implantology, Department of Head and Neck, Oral 
      Surgery, and Implantology Unit, Institute of Clinical Dentistry, Fondazione 
      Policlinico Universitario A. Gemelli IRCCS-Università Cattolica del Sacro Cuore, 
      00168 Rome, Italy.
FAU - D'Addona, Antonio
AU  - D'Addona A
AD  - Division of Oral Surgery and Implantology, Department of Head and Neck, Oral 
      Surgery, and Implantology Unit, Institute of Clinical Dentistry, Fondazione 
      Policlinico Universitario A. Gemelli IRCCS-Università Cattolica del Sacro Cuore, 
      00168 Rome, Italy.
FAU - Pompa, Giorgio
AU  - Pompa G
AD  - Department of Oral and Maxillo-Facial Sciences, "Sapienza" University of Rome, 
      Caserta 6, 00161 Rome, Italy.
LA  - eng
PT  - Journal Article
DEP - 20200507
TA  - Antibiotics (Basel)
JT  - Antibiotics (Basel, Switzerland)
JID - 101637404
PMC - PMC7277755
OTO - NOTNLM
OT  - attitude
OT  - dental implants
OT  - periapical X-rays
OT  - radiographic imaging
OT  - retrograde-peri-implantitis
OT  - survey
COIS- The authors declare that they have no conflicts of interest related to this study.
EDAT- 2020/05/13 06:00
MHDA- 2020/05/13 06:01
CRDT- 2020/05/13 06:00
PHST- 2020/04/13 00:00 [received]
PHST- 2020/04/24 00:00 [revised]
PHST- 2020/05/06 00:00 [accepted]
PHST- 2020/05/13 06:00 [entrez]
PHST- 2020/05/13 06:00 [pubmed]
PHST- 2020/05/13 06:01 [medline]
AID - antibiotics9050234 [pii]
AID - antibiotics-09-00234 [pii]
AID - 10.3390/antibiotics9050234 [doi]
PST - epublish
SO  - Antibiotics (Basel). 2020 May 7;9(5):234. doi: 10.3390/antibiotics9050234.

PMID- 9477777
OWN - NLM
STAT- MEDLINE
DCOM- 19980414
LR  - 20191102
IS  - 1056-6163 (Print)
IS  - 1056-6163 (Linking)
VI  - 6
IP  - 4
DP  - 1997 Winter
TI  - Treatment of retrograde peri-implantitis: clinical report.
PG  - 287-90
AB  - Six months after implant placement to restore a maxillary lateral incisor, a 
      55-year-old patient developed a sinus tract associated with the apical area. 
      Radiographic examination revealed a periapical radiolucency at the apex of the 
      implant, and a diagnosis of retrograde peri-implantitis was made. Treatment 
      consisted of elevation of a full-thickness flap, curettage of the apical lesion, 
      irrigation with chlorhexidine gluconate, placement of demineralized freeze-dried 
      bone, and coverage of the site with an absorbable collagen would dressing before 
      primary closure of the flap. The prosthesis is functioning satisfactorily 17 months 
      after apical treatment was performed.
FAU - Bretz, W A
AU  - Bretz WA
AD  - Department of Stomatology, University of Texas Dental Branch, Houston 77030-3402, 
      USA.
FAU - Matuck, A N
AU  - Matuck AN
FAU - de Oliveira, G
AU  - de Oliveira G
FAU - Moretti, A J
AU  - Moretti AJ
FAU - Bretz, W A
AU  - Bretz WA
LA  - eng
PT  - Case Reports
PT  - Journal Article
PT  - Review
PL  - United States
TA  - Implant Dent
JT  - Implant dentistry
JID - 9206481
SB  - D
MH  - Bicuspid
MH  - Combined Modality Therapy
MH  - Dental Implantation, Endosseous/adverse effects
MH  - Dental Prosthesis, Implant-Supported/adverse effects
MH  - Dental Restoration Failure
MH  - Humans
MH  - Incisor
MH  - Male
MH  - Maxilla
MH  - Middle Aged
MH  - Periapical Periodontitis/diagnostic imaging/etiology/*therapy
MH  - Radiography
MH  - Time Factors
RF  - 22
EDAT- 1997/01/01 00:00
MHDA- 1998/04/18 00:01
CRDT- 1997/01/01 00:00
PHST- 1997/01/01 00:00 [pubmed]
PHST- 1998/04/18 00:01 [medline]
PHST- 1997/01/01 00:00 [entrez]
AID - 10.1097/00008505-199700640-00004 [doi]
PST - ppublish
SO  - Implant Dent. 1997 Winter;6(4):287-90. doi: 10.1097/00008505-199700640-00004.

PMID- 29850281
OWN - NLM
STAT- PubMed-not-MEDLINE
LR  - 20201001
IS  - 2090-6447 (Print)
IS  - 2090-6455 (Electronic)
VI  - 2018
DP  - 2018
TI  - Management of Retrograde Peri-Implantitis Using an Air-Abrasive Device, Er,Cr:YSGG 
      Laser, and Guided Bone Regeneration.
PG  - 7283240
LID - 10.1155/2018/7283240 [doi]
LID - 7283240
AB  - BACKGROUND: The placement of an implant in a previously infected site is an 
      important etiologic factor contributing to implant failure. The aim of this case 
      report is to present the management of retrograde peri-implantitis (RPI) in a first 
      maxillary molar site, 2 years after the implant placement. The RPI was treated using 
      an air-abrasive device, Er,Cr:YSGG laser, and guided bone regeneration (GBR). CASE 
      DESCRIPTION: A 65-year-old Caucasian male presented with a draining fistula 
      associated with an implant at tooth #3. Tooth #3 revealed periapical radiolucency 
      two years before the implant placement. Tooth #3 was extracted, and a ridge 
      preservation procedure was performed followed by implant rehabilitation. A 
      periapical radiograph (PA) showed lack of bone density around the implant apex. The 
      site was decontaminated with an air-abrasive device and Er,Cr:YSGG laser, and GBR 
      was performed. The patient was seen every two weeks until suture removal, followed 
      by monthly visits for 12 months. The periapical X-rays, from 6 to 13 months 
      postoperatively, showed increased bone density around the implant apex, with no 
      signs of residual clinical or radiographic pathology and probing depths ≤4 mm. 
      CONCLUSIONS: The etiology of RPI in this case was the placement of an implant in a 
      previously infected site. The use of an air-abrasive device, Er,Cr:YSGG, and GBR was 
      utilized to treat this case of RPI. The site was monitored for 13 months, and 
      increased radiographic bone density was noted.
FAU - Soldatos, Nikolaos
AU  - Soldatos N
AUID- ORCID: 0000-0002-2821-7063
AD  - Department of Periodontics and Dental Hygiene, School of Dentistry, University of 
      Texas Health Science Center at Houston, Houston, TX, USA.
FAU - Romanos, Georgios E
AU  - Romanos GE
AD  - Department of Periodontology, School of Dental Medicine, Stony Brook University, 
      Stony Brook, NY, USA.
AD  - Department of Oral Surgery and Implant Dentistry, Johann Wolfgang Goethe University 
      of Frankfurt, Frankfurt, Germany.
FAU - Michaiel, Michelle
AU  - Michaiel M
AD  - Department of Periodontics and Dental Hygiene, School of Dentistry, University of 
      Texas Health Science Center at Houston, Houston, TX, USA.
FAU - Sajadi, Ali
AU  - Sajadi A
AD  - Department of Periodontics and Dental Hygiene, School of Dentistry, University of 
      Texas Health Science Center at Houston, Houston, TX, USA.
FAU - Angelov, Nikola
AU  - Angelov N
AD  - Department of Periodontics and Dental Hygiene, School of Dentistry, University of 
      Texas Health Science Center at Houston, Houston, TX, USA.
FAU - Weltman, Robin
AU  - Weltman R
AUID- ORCID: 0000-0003-2604-7811
AD  - Department of Periodontics and Dental Hygiene, School of Dentistry, University of 
      Texas Health Science Center at Houston, Houston, TX, USA.
LA  - eng
PT  - Case Reports
DEP - 20180415
TA  - Case Rep Dent
JT  - Case reports in dentistry
JID - 101573242
PMC - PMC5925184
EDAT- 2018/06/01 06:00
MHDA- 2018/06/01 06:01
CRDT- 2018/06/01 06:00
PHST- 2017/11/27 00:00 [received]
PHST- 2018/03/19 00:00 [accepted]
PHST- 2018/06/01 06:00 [entrez]
PHST- 2018/06/01 06:00 [pubmed]
PHST- 2018/06/01 06:01 [medline]
AID - 10.1155/2018/7283240 [doi]
PST - epublish
SO  - Case Rep Dent. 2018 Apr 15;2018:7283240. doi: 10.1155/2018/7283240. eCollection 
      2018.

PMID- 34076643
OWN - NLM
STAT- MEDLINE
DCOM- 20210604
LR  - 20210604
IS  - 1945-3388 (Electronic)
IS  - 0198-7569 (Linking)
VI  - 41
IP  - 3
DP  - 2021 May-Jun
TI  - Retrograde Peri-implantitis: Report of a Case Successfully Treated by Resection of 
      the Implant Apex.
PG  - 443-448
LID - 10.11607/prd.4837 [doi]
AB  - Retrograde peri-implantitis (RPI) is a periapical lesion that develops after implant 
      insertion in which the coronal portion of the implant achieves a normal 
      bone-to-implant interface. The most common etiology of RPI is the presence of an 
      adjacent endodontic lesion. In most of the case reports available in the literature, 
      the diagnosis of RPI occurred between 1 week and 4 years after implant placement. 
      This case report illustrates the treatment of RPI that occurred more than 15 years 
      after implant loading, caused by endodontic infection of the adjacent tooth.
FAU - Franceschi, Debora
AU  - Franceschi D
FAU - Giuliani, Valentina
AU  - Giuliani V
FAU - Giuntini, Veronica
AU  - Giuntini V
FAU - Pini Prato, Giovan Paolo
AU  - Pini Prato GP
FAU - Chambrone, Leandro
AU  - Chambrone L
LA  - eng
PT  - Case Reports
PT  - Journal Article
PL  - United States
TA  - Int J Periodontics Restorative Dent
JT  - The International journal of periodontics & restorative dentistry
JID - 8200894
RN  - 0 (Dental Implants)
SB  - D
MH  - Bone-Implant Interface
MH  - *Dental Implants/adverse effects
MH  - Humans
MH  - *Peri-Implantitis/diagnostic imaging/etiology/surgery
MH  - *Tooth
EDAT- 2021/06/03 06:00
MHDA- 2021/06/05 06:00
CRDT- 2021/06/02 12:19
PHST- 2021/06/02 12:19 [entrez]
PHST- 2021/06/03 06:00 [pubmed]
PHST- 2021/06/05 06:00 [medline]
AID - 10.11607/prd.4837 [doi]
PST - ppublish
SO  - Int J Periodontics Restorative Dent. 2021 May-Jun;41(3):443-448. doi: 
      10.11607/prd.4837.

PMID- 23285472
OWN - NLM
STAT- PubMed-not-MEDLINE
DCOM- 20130104
LR  - 20211021
IS  - 2249-782X (Print)
IS  - 0973-709X (Electronic)
IS  - 0973-709X (Linking)
VI  - 6
IP  - 9
DP  - 2012 Nov
TI  - The management of retrograde peri-implantitis: a case report.
PG  - 1600-2
LID - 10.7860/JCDR/2012/4168.2575 [doi]
AB  - Peri-Implantitis is defined as an inflammatory reaction with the loss of the 
      supporting bone in the tissues which surround a functioning implant. The 
      peri-implantitis lesions are often asymptomatic and they are usually detected during 
      the routine recall appointments. Careful probing around the teeth and the implants 
      should be done routinely along with the radiologic evaluation during these check-up 
      appointments. Retrograde peri-implantitis may sometimes prove even more difficult to 
      identify, resulting in the loss of the implant. This paper presents a report of the 
      extensive and the meticulous management of retrograde peri-implantitis and the 
      implant being finally restored to health and the full functional status.
FAU - Mohamed, Jumshad B
AU  - Mohamed JB
AD  - Senior Lecturer, Department of Dentistry .
FAU - Alam, Md Nazish
AU  - Alam MN
FAU - Singh, Gurudeep
AU  - Singh G
FAU - Chandrasekaran, S C
AU  - Chandrasekaran SC
LA  - eng
PT  - Case Reports
TA  - J Clin Diagn Res
JT  - Journal of clinical and diagnostic research : JCDR
JID - 101488993
PMC - PMC3527812
OTO - NOTNLM
OT  - Peri-apical lesion
OT  - Platelet rich-fibrin
OT  - Retrograde peri-implantitis
EDAT- 2013/01/04 06:00
MHDA- 2013/01/04 06:01
CRDT- 2013/01/04 06:00
PHST- 2012/02/20 00:00 [received]
PHST- 2012/08/20 00:00 [accepted]
PHST- 2013/01/04 06:00 [entrez]
PHST- 2013/01/04 06:00 [pubmed]
PHST- 2013/01/04 06:01 [medline]
AID - 10.7860/JCDR/2012/4168.2575 [doi]
PST - ppublish
SO  - J Clin Diagn Res. 2012 Nov;6(9):1600-2. doi: 10.7860/JCDR/2012/4168.2575.

PMID- 9517330
OWN - NLM
STAT- MEDLINE
DCOM- 19980512
LR  - 20051116
IS  - 0019-6568 (Print)
IS  - 0019-6568 (Linking)
VI  - 73
IP  - 3
DP  - 1994 Fall
TI  - Maintenance and treatment of the ailing and failing implant.
PG  - 22-4; quiz 25
AB  - Due to the pathologic nature of oral bacteria, the partially edentulous implant 
      patient is at a greater risk than the fully edentulous. Peri-implantitis and/or 
      retrograde peri-implantitis can result in ultimate loss of the implant fixture. It 
      is important that the implant dentist understand the difference between the ailing 
      implant, the failing implant, and the failed implant. This article discusses the 
      pathologic diseases that affect dental implants and how to treat the "infected" 
      implant (degranulation and detoxification) for titanium and hydroxylapatite-coated 
      implants. Implant maintenance, including hand or motorized brushes, flosses, and 
      oral rinses (chlorhexidine, 0.2%) will also be presented.
FAU - Meffert, R M
AU  - Meffert RM
AD  - Department of Periodontics, University of Texas Health Science Center, San Antonio, 
      USA.
LA  - eng
PT  - Journal Article
PT  - Review
PL  - United States
TA  - J Indiana Dent Assoc
JT  - Journal (Indiana Dental Association)
JID - 8502537
RN  - 0 (Dental Implants)
SB  - D
MH  - Dental Implants/*adverse effects
MH  - Dental Prophylaxis/*methods
MH  - *Dental Restoration Failure
MH  - Humans
MH  - Jaw, Edentulous, Partially/rehabilitation
MH  - Oral Hygiene/*methods
MH  - Periodontitis/etiology/prevention & control
RF  - 6
EDAT- 1994/10/01 00:00
MHDA- 1998/12/16 00:01
CRDT- 1994/10/01 00:00
PHST- 1994/10/01 00:00 [pubmed]
PHST- 1998/12/16 00:01 [medline]
PHST- 1994/10/01 00:00 [entrez]
PST - ppublish
SO  - J Indiana Dent Assoc. 1994 Fall;73(3):22-4; quiz 25.

PMID- 23845060
OWN - NLM
STAT- MEDLINE
DCOM- 20160712
LR  - 20140722
IS  - 1600-0501 (Electronic)
IS  - 0905-7161 (Linking)
VI  - 25
IP  - 9
DP  - 2014 Sep
TI  - Implant periapical lesion--a review and a case report with histological evaluation.
PG  - 1099-104
LID - 10.1111/clr.12232 [doi]
AB  - OBJECTIVE: Information of implant periapical lesion(IPL) is insufficient by now. The 
      aim of this review is to analyze the possible causes of IPL and to find out the 
      proper treatment protocol. MATERIAL AND METHODS: A systematic literature search was 
      carried out (up to June 2012) using relevant search terms in PUBMED. And a case of 
      IPL with histological evaluation is reported. RESULTS: The IPL is accompanied by the 
      radiolucency around the apex of the implant and usually presents symptoms of red, 
      pain, tenderness, swelling, or fistulous tract. It may occur due to infection, 
      overheating, poor bone quality of the implant site, etc. Debridement is considered 
      as the crucial procedure of the treatment, and the prognosis is normally good when 
      assessed by clinical parameters and radiograph. CONCLUSION: The causes of IPL seem 
      to be multifactorial. Most of the cases are connected with pre-existing infection. 
      Elimination of the infection is the only consensus of the treatment protocols.
CI  - © 2013 John Wiley & Sons A/S. Published by John Wiley & Sons Ltd.
FAU - Qu, Chunna
AU  - Qu C
AD  - Department of Periodontology, Peking University School and Hospital of Stomatology, 
      Beijing, China.
FAU - Meng, Huanxin
AU  - Meng H
FAU - Han, Jie
AU  - Han J
LA  - eng
PT  - Case Reports
PT  - Journal Article
PT  - Review
DEP - 20130712
PL  - Denmark
TA  - Clin Oral Implants Res
JT  - Clinical oral implants research
JID - 9105713
RN  - 0 (Dental Implants)
SB  - D
MH  - Adult
MH  - Alveolar Bone Loss/diagnosis/*etiology/*therapy
MH  - Cone-Beam Computed Tomography
MH  - Debridement
MH  - Dental Implantation, Endosseous/*adverse effects
MH  - Dental Implants/*adverse effects
MH  - Female
MH  - Humans
MH  - Prognosis
MH  - Radiography, Panoramic
OTO - NOTNLM
OT  - complications
OT  - dental implant
OT  - etiology
OT  - failures
OT  - implants periapical lesion
OT  - treatment
EDAT- 2013/07/13 06:00
MHDA- 2016/07/13 06:00
CRDT- 2013/07/13 06:00
PHST- 2013/06/08 00:00 [accepted]
PHST- 2013/07/13 06:00 [entrez]
PHST- 2013/07/13 06:00 [pubmed]
PHST- 2016/07/13 06:00 [medline]
AID - 10.1111/clr.12232 [doi]
PST - ppublish
SO  - Clin Oral Implants Res. 2014 Sep;25(9):1099-104. doi: 10.1111/clr.12232. Epub 2013 
      Jul 12.

PMID- 12498452
OWN - NLM
STAT- MEDLINE
DCOM- 20030313
LR  - 20131121
IS  - 0160-6972 (Print)
IS  - 0160-6972 (Linking)
VI  - 28
IP  - 2
DP  - 2002
TI  - Apical (retrograde) peri-implantitis: a case report of an active lesion.
PG  - 92-6
FAU - Flanagan, Dennis
AU  - Flanagan D
LA  - eng
PT  - Case Reports
PT  - Journal Article
PL  - United States
TA  - J Oral Implantol
JT  - The Journal of oral implantology
JID - 7801086
RN  - 0 (Bone Substitutes)
RN  - 0 (Dental Implants)
RN  - PF5DZW74VN (Calcium Hydroxide)
SB  - D
MH  - Bone Substitutes/therapeutic use
MH  - Calcium Hydroxide/therapeutic use
MH  - Crowns
MH  - Curettage
MH  - Debridement
MH  - Dental Fistula/etiology/surgery
MH  - Dental Implantation, Endosseous/adverse effects
MH  - Dental Implants/*adverse effects
MH  - Dental Prosthesis, Implant-Supported
MH  - Female
MH  - Follow-Up Studies
MH  - Humans
MH  - Middle Aged
MH  - Osseointegration
MH  - Periapical Periodontitis/*etiology/surgery/therapy
MH  - Recurrence
MH  - Surgical Flaps
EDAT- 2002/12/25 04:00
MHDA- 2003/03/14 04:00
CRDT- 2002/12/25 04:00
PHST- 2002/12/25 04:00 [pubmed]
PHST- 2003/03/14 04:00 [medline]
PHST- 2002/12/25 04:00 [entrez]
AID - 10.1563/1548-1336(2002)028<0092:ARPACR>2.3.CO;2 [doi]
PST - ppublish
SO  - J Oral Implantol. 2002;28(2):92-6. doi: 
      10.1563/1548-1336(2002)028<0092:ARPACR>2.3.CO;2.

PMID- 18271383
OWN - NLM
STAT- MEDLINE
DCOM- 20080318
LR  - 20080214
IS  - 0882-2786 (Print)
IS  - 0882-2786 (Linking)
VI  - 22
IP  - 6
DP  - 2007 Nov-Dec
TI  - Starch-induced implant periapical lesion: a case report.
PG  - 1001-6
AB  - This paper reports an implant periapical lesion (IPL) with a previously unreported 
      etiology. The presence of an osteolytic area around the apex and around the middle 
      portion of a stable Straumann hollow-screw implant was found on periapical 
      radiographs 3.5 years after implant placement. Case management involved curettage of 
      the soft tissue surrounding the implant apex as well as resection of the 
      nonosseointegrated portion of the implant. Histopathologic examination revealed a 
      connective fibrous tissue containing a dense chronic inflammatory infiltrate with a 
      foreign-body material. Polarized light microscopy and Fourier transform infrared 
      microspectroscopy identified the foreign-body material as starch particles. Etiology 
      of this IPL was thus related to a foreign-body reaction to starch particles. This 
      exogenous contamination probably originated from starch-coated gloves during the 
      surgical procedure. This case report suggests that IPL may successfully be treated 
      by debridement and implant resection instead of implant removal. Peri-implant apical 
      soft tissue should be systematically submitted for histopathologic examination.
FAU - Nedir, Rabah
AU  - Nedir R
AD  - Department of Stomatology and Oral Surgery, School of Dental Medicine, University of 
      Geneva, Switzerland. rabah.nedir@swissdentalclinics.ch
FAU - Bischof, Mark
AU  - Bischof M
FAU - Pujol, Ollivier
AU  - Pujol O
FAU - Houriet, Raymond
AU  - Houriet R
FAU - Samson, Jacky
AU  - Samson J
FAU - Lombardi, Tommaso
AU  - Lombardi T
LA  - eng
PT  - Case Reports
PT  - Journal Article
PL  - United States
TA  - Int J Oral Maxillofac Implants
JT  - The International journal of oral & maxillofacial implants
JID - 8611905
RN  - 9005-25-8 (Starch)
SB  - D
SB  - IM
MH  - *Crowns
MH  - Debridement
MH  - Dental Implantation, Endosseous
MH  - Dental Implants, Single-Tooth/*adverse effects
MH  - Female
MH  - Foreign-Body Reaction/*etiology/immunology/pathology
MH  - Humans
MH  - Maxilla
MH  - Middle Aged
MH  - Osteolysis/*etiology/surgery
MH  - Periapical Periodontitis/*etiology/immunology/pathology/surgery
MH  - Starch/*adverse effects/immunology
MH  - Treatment Outcome
EDAT- 2008/02/15 09:00
MHDA- 2008/03/19 09:00
CRDT- 2008/02/15 09:00
PHST- 2008/02/15 09:00 [pubmed]
PHST- 2008/03/19 09:00 [medline]
PHST- 2008/02/15 09:00 [entrez]
PST - ppublish
SO  - Int J Oral Maxillofac Implants. 2007 Nov-Dec;22(6):1001-6.

PMID- 32851987
OWN - NLM
STAT- MEDLINE
DCOM- 20201103
LR  - 20201113
IS  - 1698-6946 (Electronic)
IS  - 1698-4447 (Print)
IS  - 1698-4447 (Linking)
VI  - 25
IP  - 6
DP  - 2020 Nov 1
TI  - Immediate post-extraction implants placed in acute periapical infected sites with 
      immediate prosthetic provisionalization: a 1-year prospective cohort study.
PG  - e720-e727
LID - 10.4317/medoral.23708 [doi]
AB  - BACKGROUND: Few studies have reported the outcomes of immediate placement at 
      infected post-extraction sites. The aim of this study was to compare clinical and 
      radiological outcomes of immediately placed implants with immediate prosthetic 
      provisionalization in sockets with or without acute periapical pathology. MATERIAL 
      AND METHODS: A total of 100 patients with immediately placed implants with immediate 
      provisionalization and 1- year of follow up were included (50 patients with acute 
      periapical pathology and a control group of 50 patients without acute periapical 
      pathology). Clinical parameters (bleeding on probing, buccal keratinized mucosa 
      width, clinical recession, and probing depth) and radiological parameters (distance 
      from implant shoulder to first point of bone-to-implant contact [IS-BIC]) were 
      assessed. RESULTS: Clinical parameters showed no significant differences between the 
      study and control groups after 1-year follow up (p>0.05). IS-BIC presented the 
      following values: 0.35 ± 0.51 mm (study group) and 0.15 ± 0.87 mm (control), without 
      significant differences between the groups (p=0.160). None of the 50 radiographs of 
      immediate implants placed in sockets with periapical pathology revealed retrograde 
      peri-implantitis. CONCLUSIONS: Immediate placement of implants with immediate 
      prosthetic provisionalization at sites with acute periapical pathology can be a 
      successful treatment modality for at least 1-year.
FAU - Muñoz-Cámara, D
AU  - Muñoz-Cámara D
AD  - Clínica Odontológica Universitaria, Unidad Docente de Cirugía Bucal Hospital Morales 
      Meseguer (2 planta) Avda. Marqués de los Vélez s/n, 30008, Murcia, Spain 
      fcamacho@um.es.
FAU - Gilbel-Del Águila, O
AU  - Gilbel-Del Águila O
FAU - Pardo-Zamora, G
AU  - Pardo-Zamora G
FAU - Camacho-Alonso, F
AU  - Camacho-Alonso F
LA  - eng
PT  - Journal Article
DEP - 20201101
TA  - Med Oral Patol Oral Cir Bucal
JT  - Medicina oral, patologia oral y cirugia bucal
JID - 101231694
SB  - D
SB  - IM
MH  - Dental Implantation, Endosseous
MH  - *Dental Implants, Single-Tooth
MH  - Follow-Up Studies
MH  - Humans
MH  - *Immediate Dental Implant Loading
MH  - *Peri-Implantitis
MH  - Prospective Studies
MH  - Tooth Extraction
MH  - Tooth Socket/surgery
MH  - Treatment Outcome
PMC - PMC7648927
COIS- Conflicts of interest The authors declare no conflict of interest.
EDAT- 2020/08/28 06:00
MHDA- 2020/11/04 06:00
CRDT- 2020/08/28 06:00
PHST- 2020/01/31 00:00 [received]
PHST- 2020/08/10 00:00 [accepted]
PHST- 2020/08/28 06:00 [pubmed]
PHST- 2020/11/04 06:00 [medline]
PHST- 2020/08/28 06:00 [entrez]
AID - 23708 [pii]
AID - 10.4317/medoral.23708 [doi]
PST - epublish
SO  - Med Oral Patol Oral Cir Bucal. 2020 Nov 1;25(6):e720-e727. doi: 
      10.4317/medoral.23708.

PMID- 23675952
OWN - NLM
STAT- MEDLINE
DCOM- 20161213
LR  - 20161230
IS  - 1708-8208 (Electronic)
IS  - 1523-0899 (Linking)
VI  - 17
IP  - 1
DP  - 2015 Feb
TI  - Periodontopathogen and Epstein-Barr virus-associated periapical periodontitis may be 
      the source of retrograde infectious peri-implantitis.
PG  - 199-207
LID - 10.1111/cid.12083 [doi]
AB  - BACKGROUND: Herpesviral-bacterial synergism may play a role in periodontitis and 
      peri-implantitis etiopathogenesis. Periapical periodontitis (PP) lesions can predict 
      future apical peri-implantitis complications. PURPOSE: This pilot study aimed to 
      substantiate herpesviral-bacterial coinfection in symptomatic (SP) and asymptomatic 
      (AP) PP and assess associations with periodontopathogen salivary contamination in 
      patients receiving implants. MATERIALS AND METHODS: Polymerase chain reaction 
      (PCR)-based identification was performed on PP granulation tissue (GT) from 33 SP 
      and AP patients and compared with unstimulated whole saliva. Quantitative PCR 
      evaluated Epstein-Barr virus (EBV) and cytomegalovirus copy counts. RESULTS: SP GT 
      had higher proportions of periodontopathogens. Symptomatic patients were 3.7 times 
      more likely to be infected with EBV than AP (p = .07; 95% CI: 0.8-16.2). SP were 
      2.9, 2.1, 3.6, and 1.6 times more likely to be infected with Treponema denticola, 
      Prevotella intermedia, Aggregatibacter actinomycetemcomitans, and Porphyromonas 
      gingivalis, respectively. The odds ratio of EBV infecting PP lesions was two times 
      higher in those positive for the virus in saliva. Saliva Tannerella 
      forsythia-positive patients were 15 times more likely to present this pathogen in PP 
      lesions (p = .038). Saliva EBV-positive individuals were 7 and 3.5 times more likely 
      to yield GT contamination with T. forsythia and T. denticola, respectively. EBV copy 
      counts were significantly higher in SP (p < .01). CONCLUSIONS: A causal association 
      between EBV, specific bacterial anaerobic infection, and symptomatic PP is likely. 
      EBV high prevalence underscores the viral etiological importance. Salivary EBV 
      contamination is likely to be associated with viral and bacterial GT infection. 
      Saliva PCR analysis can be a good predictor of GT specific infection and help 
      establish antimicrobial therapy. If confirmed by prospective longitudinal clinical 
      trials, antiviral therapy could possibly benefit SP and nonresponsive to treatment 
      individuals and help prevent potential peri-implant infectious complications.
CI  - © 2013 Wiley Periodicals, Inc.
FAU - Verdugo, Fernando
AU  - Verdugo F
AD  - Periodontics Department, VA Hospital Greater Los Angeles Healthcare System, Los 
      Angeles, CA, USA; private practice, Altadena, CA, USA.
FAU - Castillo, Ana
AU  - Castillo A
FAU - Simonian, Krikor
AU  - Simonian K
FAU - Castillo, Francisca
AU  - Castillo F
FAU - Farez-Vidal, Esther
AU  - Farez-Vidal E
FAU - D'Addona, Antonio
AU  - D'Addona A
LA  - eng
PT  - Journal Article
PT  - Research Support, Non-U.S. Gov't
DEP - 20130515
PL  - United States
TA  - Clin Implant Dent Relat Res
JT  - Clinical implant dentistry and related research
JID - 100888977
RN  - 0 (Dental Implants)
SB  - D
SB  - IM
MH  - Adult
MH  - Aged
MH  - Aged, 80 and over
MH  - Bacteria, Anaerobic/*isolation & purification
MH  - Coinfection
MH  - Cytomegalovirus/*isolation & purification
MH  - *Dental Implants
MH  - Female
MH  - Herpesvirus 4, Human/*isolation & purification
MH  - Humans
MH  - Male
MH  - Middle Aged
MH  - Peri-Implantitis/*microbiology/virology
MH  - Periapical Periodontitis/*microbiology/virology
MH  - Pilot Projects
MH  - Polymerase Chain Reaction
MH  - Saliva/*microbiology/virology
OTO - NOTNLM
OT  - Actinobacillus actinomycetemcomitans
OT  - Porphyromonas gingivalis
OT  - human herpesvirus 4
OT  - microbiology
OT  - periapical periodontitis
OT  - polymerase chain reaction
OT  - saliva
EDAT- 2013/05/17 06:00
MHDA- 2016/12/15 06:00
CRDT- 2013/05/17 06:00
PHST- 2013/05/17 06:00 [entrez]
PHST- 2013/05/17 06:00 [pubmed]
PHST- 2016/12/15 06:00 [medline]
AID - 10.1111/cid.12083 [doi]
PST - ppublish
SO  - Clin Implant Dent Relat Res. 2015 Feb;17(1):199-207. doi: 10.1111/cid.12083. Epub 
      2013 May 15.

PMID- 11831326
OWN - NLM
STAT- MEDLINE
DCOM- 20020305
LR  - 20061115
IS  - 0160-6972 (Print)
IS  - 0160-6972 (Linking)
VI  - 26
IP  - 2
DP  - 2000
TI  - Implant periapical lesion: a clinical and histologic case report.
PG  - 109-13
AB  - A new pathologic entity called implant periapical lesion has been recently 
      described. This lesion could be produced by contamination of the implant surface, 
      overheating of bone, overloading of the implant, presence of a pre-existing bone 
      pathology, presence of residual root fragments and foreign bodies in bone, implant 
      placement in an infected maxillary sinus, implant placement in a poor bone quality 
      site, or lack of biocompatibility. A 49-year-old female patient underwent the 
      placement of a screw-shaped titanium dental implant in the premolar region of the 
      right mandible Six months after implant insertion, the patient presented with a 
      persistent pain resistant to analgesics. No fistula was present at a clinical 
      intraoral examination. A periapical x-ray showed the presence of a radiolucency at 
      the apical portion of the implant; this image was confirmed by a CT Scan. The 
      implant was removed. After implant removal, the pain disappeared completely. The 
      specimen was processed to obtain thin ground sections. The histologic examination 
      showed the presence of necrotic bone in the external and apical portion of the 
      antirotational hole of the implant. The etiology of the implant failure in this 
      instance could be related, probably, to an implant contamination of the apical 
      portion of the implant.
FAU - Scarano, A
AU  - Scarano A
AD  - Dental School, University of Chieti, Italy.
FAU - Di Domizio, P
AU  - Di Domizio P
FAU - Petrone, G
AU  - Petrone G
FAU - Iezzi, G
AU  - Iezzi G
FAU - Piattelli, A
AU  - Piattelli A
LA  - eng
PT  - Case Reports
PT  - Journal Article
PT  - Research Support, Non-U.S. Gov't
PL  - United States
TA  - J Oral Implantol
JT  - The Journal of oral implantology
JID - 7801086
RN  - 0 (Dental Implants)
SB  - D
MH  - Dental Implantation, Endosseous/*adverse effects
MH  - Dental Implants/*adverse effects
MH  - *Dental Restoration Failure
MH  - Female
MH  - Humans
MH  - Middle Aged
MH  - Necrosis
MH  - Periapical Periodontitis/*etiology
EDAT- 2002/02/08 10:00
MHDA- 2002/03/07 10:01
CRDT- 2002/02/08 10:00
PHST- 2002/02/08 10:00 [pubmed]
PHST- 2002/03/07 10:01 [medline]
PHST- 2002/02/08 10:00 [entrez]
AID - 10.1563/1548-1336(2000)026<0109:IPLACA>2.3.CO;2 [doi]
PST - ppublish
SO  - J Oral Implantol. 2000;26(2):109-13. doi: 
      10.1563/1548-1336(2000)026<0109:IPLACA>2.3.CO;2.

PMID- 18783425
OWN - NLM
STAT- MEDLINE
DCOM- 20091116
LR  - 20090820
IS  - 1708-8208 (Electronic)
IS  - 1523-0899 (Linking)
VI  - 11
IP  - 3
DP  - 2009 Sep
TI  - Apical peri-implantitis: possible predisposing factors, case reports, and surgical 
      treatment suggestions.
PG  - 222-7
LID - 10.1111/j.1708-8208.2008.00108.x [doi]
AB  - BACKGROUND: Apical peri-implantitis is often diagnosed by clinical findings such as 
      pain, redness, tenderness, swelling, and sometimes the presence of a fistulous 
      tract. There are few theories about how such a lesion occurs. Hence, the current 
      clinical treatment protocols are scanty. PURPOSE: The aim of this report was to 
      evaluate and confer a more extended surgical protocol and to discuss possible 
      predisposing factors for the development of retrograde peri-implantitis. MATERIALS 
      AND METHODS: Two patients were extensively evaluated with regard to clinical signs, 
      implant treatment, postoperative complications, and surgical treatment. The surgical 
      protocol comprised debridement, with the additional removal of the apical portion of 
      the affected implant. Postoperative checkup included clinical examination and 
      radiographs. The follow-up period ranged from 1 to 3 years following surgical 
      debridement. The possible predisposing factors are also discussed in the article. 
      RESULTS: Both cases healed uneventfully with no further symptoms. Radiographs 
      revealed complete bone fill into the resected area and continuous stable bone levels 
      around the previously affected implants. CONCLUSIONS: It is concluded that 
      recommendations for treatment of apical peri-implantitis are still minimal. In the 
      present study, a surgical approach with resection of the apical portion of the 
      affected implants in combination with debridement is suggested. Our experience was 
      that partially resected oral implants remain osseointegrated and also function well 
      clinically with a follow-up period up to 3 years.
FAU - Dahlin, Christer
AU  - Dahlin C
AD  - Department ENT & Oral and Maxillofacial Surgery, NAL Medical Centre Hospital, 
      Trollhättan 461 85, Sweden.
FAU - Nikfarid, Hossein
AU  - Nikfarid H
FAU - Alsén, Bengt
AU  - Alsén B
FAU - Kashani, Hossein
AU  - Kashani H
LA  - eng
PT  - Case Reports
PT  - Journal Article
DEP - 20080909
PL  - United States
TA  - Clin Implant Dent Relat Res
JT  - Clinical implant dentistry and related research
JID - 100888977
SB  - D
SB  - IM
MH  - Adult
MH  - Bone Regeneration
MH  - Debridement
MH  - Dental Implantation, Endosseous/adverse effects
MH  - Dental Implants, Single-Tooth/*adverse effects
MH  - Dental Restoration Failure
MH  - Humans
MH  - Male
MH  - Periapical Periodontitis/*etiology/*surgery
MH  - Risk Factors
MH  - Young Adult
EDAT- 2008/09/12 09:00
MHDA- 2009/11/17 06:00
CRDT- 2008/09/12 09:00
PHST- 2008/09/12 09:00 [pubmed]
PHST- 2009/11/17 06:00 [medline]
PHST- 2008/09/12 09:00 [entrez]
AID - CID108 [pii]
AID - 10.1111/j.1708-8208.2008.00108.x [doi]
PST - ppublish
SO  - Clin Implant Dent Relat Res. 2009 Sep;11(3):222-7. doi: 
      10.1111/j.1708-8208.2008.00108.x. Epub 2008 Sep 9.

PMID- 24914918
OWN - NLM
STAT- MEDLINE
DCOM- 20140717
LR  - 20140611
IS  - 0160-6972 (Print)
IS  - 0160-6972 (Linking)
VI  - 40
IP  - 3
DP  - 2014 Jun
TI  - Active implant peri-apical lesion: a case report treated via guided bone 
      regeneration with a 5-year clinical and radiographic follow-up.
PG  - 313-9
LID - 10.1563/AAID-JOI-D-11-00214 [doi]
AB  - Implant peri-apical lesion (IPL) is a periapical lesion, usually asymptomatic, in 
      which the coronal portion of the implant achieves a normal bone to implant 
      interface. A case of IPL following immediate implant placement and treated with 
      guided bone regeneration (GBR) principles is described. Five-year clinical and 
      radiographic follow-up with cone-beam assessment showed complete healing of the 
      bone. GBR principles applied to IPL could completely solve the lesion.
FAU - Quaranta, Alessandro
AU  - Quaranta A
AD  - 1  School of Dentistry, Università Politecnica delle Marche, Ancona, Italy; 
      previously with Department of Prosthodontics and Implant Dentistry, University of 
      Rome "La Sapienza," Rome, Italy.
FAU - Andreana, Sebastiano
AU  - Andreana S
FAU - Pompa, Giorgio
AU  - Pompa G
FAU - Procaccini, Maurizio
AU  - Procaccini M
LA  - eng
PT  - Case Reports
PT  - Journal Article
PL  - United States
TA  - J Oral Implantol
JT  - The Journal of oral implantology
JID - 7801086
RN  - 0 (Membranes, Artificial)
SB  - D
MH  - Adult
MH  - Bicuspid/surgery
MH  - Cone-Beam Computed Tomography/methods
MH  - Dental Fistula/etiology/surgery
MH  - Dental Implantation, Endosseous/methods
MH  - *Dental Implants, Single-Tooth
MH  - Female
MH  - Follow-Up Studies
MH  - Granulation Tissue/surgery
MH  - Guided Tissue Regeneration, Periodontal/instrumentation/*methods
MH  - Humans
MH  - Membranes, Artificial
MH  - Osseointegration/physiology
MH  - Osteogenesis/physiology
MH  - Periapical Diseases/etiology/*surgery
MH  - Postoperative Complications
MH  - Radiography, Bitewing/methods
MH  - Tooth Extraction/methods
MH  - Tooth Socket/surgery
OTO - NOTNLM
OT  - GBR
OT  - dental implant
OT  - implant peri-apical lesion
OT  - retrograde peri-implantitis
EDAT- 2014/06/11 06:00
MHDA- 2014/07/18 06:00
CRDT- 2014/06/11 06:00
PHST- 2014/06/11 06:00 [entrez]
PHST- 2014/06/11 06:00 [pubmed]
PHST- 2014/07/18 06:00 [medline]
AID - 10.1563/AAID-JOI-D-11-00214 [doi]
PST - ppublish
SO  - J Oral Implantol. 2014 Jun;40(3):313-9. doi: 10.1563/AAID-JOI-D-11-00214.

PMID- 15506023
OWN - NLM
STAT- MEDLINE
DCOM- 20041202
LR  - 20191109
IS  - 0198-7569 (Print)
IS  - 0198-7569 (Linking)
VI  - 24
IP  - 5
DP  - 2004 Oct
TI  - Management and prevention of retrograde peri-implant infection from retained root 
      tips: two case reports.
PG  - 422-33
AB  - Fracture of root tips in the maxillary premolar region is not an uncommon finding 
      because of the high incidence of bifid and root dilacerations. Therefore, a retained 
      root tip may serve as a nidus of infection when a dental implant is placed. The 
      likely result is the development of an implant periapical lesion. This case report 
      shows the successful management of a rapidly developing implant periapical lesion 
      caused by an undetected retained root tip. Initially, systemic antibiotics failed to 
      subdue the infection. A retained root fragment was retrieved surgically, together 
      with the implant, and a new wide-body implant was engaged with DFDBA mixed with 
      tetracycline. A 5-month follow-up showed increased radiographic density, and 
      clinical reentry revealed the formation of bone with a hard consistency. The second 
      case demonstrates the management of a retained root tip via a guided bone 
      regeneration technique when it is detected prior to or during implant placement. 
      Finally, a systematic therapeutic approach is proposed based on 17 case reports on 
      implant periapical lesion management.
FAU - Park, Sang-Hoon
AU  - Park SH
AD  - School of Dentistry, University of Michigan, Ann Arbor 48109-1078, USA.
FAU - Sorensen, William P
AU  - Sorensen WP
FAU - Wang, Hom-Lay
AU  - Wang HL
LA  - eng
PT  - Case Reports
PT  - Journal Article
PT  - Research Support, Non-U.S. Gov't
PL  - United States
TA  - Int J Periodontics Restorative Dent
JT  - The International journal of periodontics & restorative dentistry
JID - 8200894
RN  - 0 (Anti-Bacterial Agents)
RN  - 0 (Dental Implants)
RN  - F8VB5M810T (Tetracycline)
SB  - D
MH  - Aged
MH  - Anti-Bacterial Agents/administration & dosage
MH  - Bone Regeneration/physiology
MH  - Bone Transplantation
MH  - Dental Fistula/prevention & control/therapy
MH  - *Dental Implants
MH  - Follow-Up Studies
MH  - Guided Tissue Regeneration
MH  - Humans
MH  - Male
MH  - Middle Aged
MH  - Osteolysis/prevention & control/therapy
MH  - Periapical Diseases/prevention & control/*therapy
MH  - Tetracycline/administration & dosage
MH  - Tooth Fractures/*complications/surgery
MH  - Tooth Root/*injuries/surgery
EDAT- 2004/10/28 09:00
MHDA- 2004/12/16 09:00
CRDT- 2004/10/28 09:00
PHST- 2004/10/28 09:00 [pubmed]
PHST- 2004/12/16 09:00 [medline]
PHST- 2004/10/28 09:00 [entrez]
AID - 10.11607/prd.00.0604 [doi]
PST - ppublish
SO  - Int J Periodontics Restorative Dent. 2004 Oct;24(5):422-33. doi: 
      10.11607/prd.00.0604.

PMID- 16731377
OWN - NLM
STAT- MEDLINE
DCOM- 20060614
LR  - 20060529
IS  - 1528-395X (Electronic)
IS  - 1079-2104 (Linking)
VI  - 101
IP  - 6
DP  - 2006 Jun
TI  - Diagnosis and treatment of a large periapical implant lesion associated with 
      adjacent natural tooth: a case report.
PG  - e132-8
AB  - A possible cause for dental implant failure is the periapical implant lesion (PIL). 
      In this case report we describe an apical periodontitis on a tooth adjacent to a 
      dental implant that may have communicated with the apical region of the dental 
      implant, and causing retrograde peri-implantitis. To our knowledge this is the first 
      report demonstrating the concomitant successful treatment of the periapical implant 
      pathology and the adjacent natural tooth without the removal of the implant. The 
      presence of large bony defect at the apical region of the natural tooth and the 
      implant, resulting in a sinus tract and a deep periodontal pocket, was also 
      confirmed with computerized tomography. The treatment procedure included root canal 
      treatment followed by the debridement of the apical bone lesion, and guided bone 
      regeneration. An uneventful healing with acceptable esthetic was observed.
FAU - Tözüm, Tolga F
AU  - Tözüm TF
AD  - Department of Periodontology, Faculty of Dentistry, Hacettepe University, Gülhane 
      Military Medical Academy, Center for Dental Sciences, Ankara, Turkey. 
      ttozum@hacettepe.edu.tr
FAU - Sençimen, Metin
AU  - Sençimen M
FAU - Ortakoğlu, Kerim
AU  - Ortakoğlu K
FAU - Ozdemir, Atilla
AU  - Ozdemir A
FAU - Aydin, Omer C
AU  - Aydin OC
FAU - Keleş, Mehmet
AU  - Keleş M
LA  - eng
PT  - Case Reports
PT  - Journal Article
DEP - 20060503
PL  - United States
TA  - Oral Surg Oral Med Oral Pathol Oral Radiol Endod
JT  - Oral surgery, oral medicine, oral pathology, oral radiology, and endodontics
JID - 9508562
SB  - D
SB  - IM
MH  - Adult
MH  - Bone Regeneration
MH  - Dental Fistula/*complications/etiology/surgery
MH  - Dental Implantation, Endosseous
MH  - Dental Implants, Single-Tooth/*adverse effects
MH  - Guided Tissue Regeneration, Periodontal
MH  - Humans
MH  - Incisor
MH  - Male
MH  - Maxilla
MH  - Periapical Periodontitis/*complications/surgery
MH  - Periodontitis/*etiology/surgery
MH  - Tomography, X-Ray Computed
EDAT- 2006/05/30 09:00
MHDA- 2006/06/15 09:00
CRDT- 2006/05/30 09:00
PHST- 2005/06/30 00:00 [received]
PHST- 2005/11/22 00:00 [revised]
PHST- 2005/11/29 00:00 [accepted]
PHST- 2006/05/30 09:00 [pubmed]
PHST- 2006/06/15 09:00 [medline]
PHST- 2006/05/30 09:00 [entrez]
AID - S1079-2104(05)01095-4 [pii]
AID - 10.1016/j.tripleo.2005.11.029 [doi]
PST - ppublish
SO  - Oral Surg Oral Med Oral Pathol Oral Radiol Endod. 2006 Jun;101(6):e132-8. doi: 
      10.1016/j.tripleo.2005.11.029. Epub 2006 May 3.

PMID- 12704955
OWN - NLM
STAT- MEDLINE
DCOM- 20030805
LR  - 20191107
IS  - 1056-6163 (Print)
IS  - 1056-6163 (Linking)
VI  - 12
IP  - 1
DP  - 2003
TI  - Management of the implant periapical lesion: a case report.
PG  - 41-6
AB  - The implant periapical lesion (IPL), a possible cause for implant failure, may occur 
      from the presence of pre-existing microbial pathology such as endodontic/periodontal 
      lesions. This case report presents a case history related to IPL, which was caused 
      by a pre-existing endodontic lesion. In addition, other possible causes such as 
      surgical trauma and the management strategies of IPL are suggested. For the 
      treatment of the infected form of IPL, a sequential surgical therapy can be 
      utilized. This includes surgical removal of the implant or implant apical region, 
      thorough debridement of the infected lesion, systemic antibiotics, and/or guided 
      bone regeneration. The implant therapy should be directed to minimize the occurrence 
      or consequences of IPL by careful diagnosis, systematic treatment planning, and 
      appropriate treatment procedures.
FAU - Oh, Tae-Ju
AU  - Oh TJ
AD  - Department of Periodontics/Prevention/Geriatrics, University of Michigan School of 
      Dentistry, Ann Arbor, MI, USA.
FAU - Yoon, Joongkyo
AU  - Yoon J
FAU - Wang, Hom-Lay
AU  - Wang HL
LA  - eng
PT  - Case Reports
PT  - Journal Article
PL  - United States
TA  - Implant Dent
JT  - Implant dentistry
JID - 9206481
RN  - 0 (Anti-Bacterial Agents)
RN  - 0 (Dental Implants)
SB  - D
MH  - Anti-Bacterial Agents/therapeutic use
MH  - Debridement
MH  - Dental Fistula/complications
MH  - *Dental Implants
MH  - Dental Restoration Failure
MH  - Device Removal
MH  - Female
MH  - Humans
MH  - Middle Aged
MH  - Molar/injuries/surgery
MH  - Periapical Diseases/etiology/*therapy
MH  - Tooth Fractures/surgery
MH  - Tooth Root/injuries/surgery
EDAT- 2003/04/23 05:00
MHDA- 2003/08/06 05:00
CRDT- 2003/04/23 05:00
PHST- 2003/04/23 05:00 [pubmed]
PHST- 2003/08/06 05:00 [medline]
PHST- 2003/04/23 05:00 [entrez]
AID - 00008505-200312010-00016 [pii]
AID - 10.1097/01.id.0000042508.60701.76 [doi]
PST - ppublish
SO  - Implant Dent. 2003;12(1):41-6. doi: 10.1097/01.id.0000042508.60701.76.

PMID- 25909518
OWN - NLM
STAT- MEDLINE
DCOM- 20170117
LR  - 20181023
IS  - 1945-3388 (Electronic)
IS  - 0198-7569 (Linking)
VI  - 35
IP  - 3
DP  - 2015 May-Jun
TI  - Unintentional root fragment retention in proximity to dental implants: a series of 
      six human case reports.
PG  - 305-13
LID - 10.11607/prd.2410 [doi]
AB  - There has been renewed interest in intentionally placing dental implants in 
      proximity to or in contact with tooth root fragments. In clinical practice, human 
      teeth are usually extracted due to nonrestorable caries, vertical or horizontal root 
      fractures, periodontal disease, or endodontic failure, which is commonly accompanied 
      by inflammation and bacterial contamination. The aim of this case series is to 
      present the adverse effects in humans of clinically undetected root-to-implant 
      contact (CURIC), where implants were unintentionally placed in proximity to 
      undetected retained root fragments. The adverse effects of small (3 to 5 mm) root 
      fragments were detectible 6 to 48 months post implant placement. Three out of seven 
      implants in six patients were removed due to severe coronal bone loss. This differs 
      from retrograde peri-implantitis, where only the apical area of the implant is 
      affected and the coronal portion remains integrated. The detrimental effect of root 
      fragment-to-implant contact is described along with its clinical management. Based 
      on the review of currently relevant data, mixed results have been documented 
      regarding the success of dental implants in proximity to tooth-root fragments. 
      Careful evaluation of long-term, postloading results in humans where hopeless teeth 
      have been extracted due to infection and significant bone loss are required before 
      intentional root fragment retention is considered a safe and reliable clinical 
      option for implant placement.
FAU - Langer, Laureen
AU  - Langer L
FAU - Langer, Burton
AU  - Langer B
FAU - Salem, Daliah
AU  - Salem D
LA  - eng
PT  - Case Reports
PT  - Journal Article
PT  - Review
PL  - United States
TA  - Int J Periodontics Restorative Dent
JT  - The International journal of periodontics & restorative dentistry
JID - 8200894
RN  - 0 (Dental Implants)
SB  - D
MH  - Aged
MH  - Alveolar Bone Loss/etiology
MH  - Dental Implantation, Endosseous/*adverse effects/methods
MH  - Dental Implants/*adverse effects
MH  - Device Removal
MH  - Female
MH  - Humans
MH  - Male
MH  - Middle Aged
MH  - Tooth Fractures/diagnostic imaging/*therapy
MH  - *Tooth Root/diagnostic imaging
EDAT- 2015/04/25 06:00
MHDA- 2017/01/18 06:00
CRDT- 2015/04/25 06:00
PHST- 2015/04/25 06:00 [entrez]
PHST- 2015/04/25 06:00 [pubmed]
PHST- 2017/01/18 06:00 [medline]
AID - 10.11607/prd.2410 [doi]
PST - ppublish
SO  - Int J Periodontics Restorative Dent. 2015 May-Jun;35(3):305-13. doi: 
      10.11607/prd.2410.

PMID- 9796159
OWN - NLM
STAT- MEDLINE
DCOM- 19981104
LR  - 20061115
IS  - 0882-2786 (Print)
IS  - 0882-2786 (Linking)
VI  - 13
IP  - 5
DP  - 1998 Sep-Oct
TI  - Clinical and histologic evaluation of an active "implant periapical lesion": a case 
      report.
PG  - 713-6
AB  - A new entity called "implant periapical lesion" has recently been described. This 
      lesion could be the result of, for example, bone overheating, implant overloading, 
      presence of a preexisting infection or residual root fragments and foreign bodies in 
      the bone, contamination of the implant, or implant placement in an infected 
      maxillary sinus. This case report describes a titanium implant that was placed in 
      the maxillary premolar region. A fenestration involving the middle portion of the 
      implant was present. After 7 months, the apical portion of the implant showed 
      radiolucency. This lesion rapidly increased in size and a vestibular fistula 
      appeared. A systemic course of antibiotics was not successful, and the implant was 
      then removed. The histologic examination showed the presence of necrotic bone inside 
      the antirotational hole of the implant. The etiology of the implant failure in this 
      instance could possibly be related to bone overheating associated with an excessive 
      tightening of the implant and compression of the bone chips inside the apical hole, 
      producing subsequent necrosis.
FAU - Piattelli, A
AU  - Piattelli A
AD  - Dental School, University of Chieti, Italy. apiattelli@unich.it
FAU - Scarano, A
AU  - Scarano A
FAU - Balleri, P
AU  - Balleri P
FAU - Favero, G A
AU  - Favero GA
LA  - eng
PT  - Case Reports
PT  - Journal Article
PT  - Research Support, Non-U.S. Gov't
PL  - United States
TA  - Int J Oral Maxillofac Implants
JT  - The International journal of oral & maxillofacial implants
JID - 8611905
SB  - D
SB  - IM
MH  - Adult
MH  - Dental Implantation, Endosseous/*adverse effects
MH  - Dental Implants, Single-Tooth/*adverse effects
MH  - Female
MH  - Humans
MH  - Oral Fistula/etiology/surgery
MH  - Osteonecrosis/etiology/surgery
MH  - Periapical Abscess/*etiology/surgery
MH  - Reoperation
EDAT- 1998/10/31 00:00
MHDA- 1998/10/31 00:01
CRDT- 1998/10/31 00:00
PHST- 1998/10/31 00:00 [pubmed]
PHST- 1998/10/31 00:01 [medline]
PHST- 1998/10/31 00:00 [entrez]
PST - ppublish
SO  - Int J Oral Maxillofac Implants. 1998 Sep-Oct;13(5):713-6.

PMID- 25105584
OWN - NLM
STAT- MEDLINE
DCOM- 20190325
LR  - 20190325
IS  - 1548-1336 (Electronic)
IS  - 0160-6972 (Linking)
VI  - 42
IP  - 1
DP  - 2016 Feb
TI  - Treatment of Refractory Apical Peri-Implantitis: A Case Report.
PG  - 104-9
LID - 10.1563/aaid-joi-D-13-00268 [doi]
FAU - Kutlu, Hüseyin Burak
AU  - Kutlu HB
AD  - 1  Department of Periodontology, Faculty of Dentistry, Hacettepe University, Ankara, 
      Turkey.
FAU - Genc, Tolga
AU  - Genc T
AD  - 1  Department of Periodontology, Faculty of Dentistry, Hacettepe University, Ankara, 
      Turkey.
FAU - Tozum, Tolga Fikret
AU  - Tozum TF
AD  - 2  Department of Periodontics, College of Dentistry, University of Illinois at 
      Chicago, Chicago, Ill.
LA  - eng
PT  - Case Reports
PT  - Journal Article
DEP - 20140808
PL  - United States
TA  - J Oral Implantol
JT  - The Journal of oral implantology
JID - 7801086
RN  - 0 (Dental Implants)
SB  - D
MH  - *Dental Implants
MH  - Humans
MH  - *Peri-Implantitis
EDAT- 2014/08/12 06:00
MHDA- 2019/03/26 06:00
CRDT- 2014/08/09 06:00
PHST- 2014/08/09 06:00 [entrez]
PHST- 2014/08/12 06:00 [pubmed]
PHST- 2019/03/26 06:00 [medline]
AID - 10.1563/aaid-joi-D-13-00268 [doi]
PST - ppublish
SO  - J Oral Implantol. 2016 Feb;42(1):104-9. doi: 10.1563/aaid-joi-D-13-00268. Epub 2014 
      Aug 8.

PMID- 24914920
OWN - NLM
STAT- MEDLINE
DCOM- 20140717
LR  - 20161125
IS  - 0160-6972 (Print)
IS  - 0160-6972 (Linking)
VI  - 40
IP  - 3
DP  - 2014 Jun
TI  - Active implant periapical lesions leading to implant failure: two case reports.
PG  - 325-9
LID - 10.1563/AAID-JOI-D-11-00127 [doi]
AB  - Implant periapical lesion (IPL), an inflammatory lesion surrounding the apex of a 
      dental implant, has been previously reported as a possible cause for implant 
      failure. This article describes 2 successive cases of active IPL that were diagnosed 
      early by clinical signs and radiologic findings. Lesions were treated surgically 
      with implant removal and debridement. The etiology, findings, and treatment 
      approaches for IPL are discussed in comparison with other reports.
FAU - Buhara, Oğuz
AU  - Buhara O
AD  - Department of Oral and Maxillofacial Surgery, School of Dentistry, Near East 
      University, Nicosia, North Cyprus.
FAU - Uyanık, Lokman Onur
AU  - Uyanık LO
FAU - Ayalı, Aysa
AU  - Ayalı A
FAU - Aydın, Melek
AU  - Aydın M
LA  - eng
PT  - Case Reports
PT  - Journal Article
PL  - United States
TA  - J Oral Implantol
JT  - The Journal of oral implantology
JID - 7801086
RN  - 0 (Dental Implants)
SB  - D
MH  - Cone-Beam Computed Tomography
MH  - Debridement
MH  - Dental Implantation, Endosseous/methods
MH  - *Dental Implants
MH  - *Dental Restoration Failure
MH  - Device Removal
MH  - Female
MH  - Humans
MH  - Male
MH  - Mandible/surgery
MH  - Middle Aged
MH  - Periapical Diseases/diagnostic imaging/*etiology
MH  - Radiography, Panoramic
OTO - NOTNLM
OT  - implant failure
OT  - implant periapical lesion
EDAT- 2014/06/11 06:00
MHDA- 2014/07/18 06:00
CRDT- 2014/06/11 06:00
PHST- 2014/06/11 06:00 [entrez]
PHST- 2014/06/11 06:00 [pubmed]
PHST- 2014/07/18 06:00 [medline]
AID - 10.1563/AAID-JOI-D-11-00127 [doi]
PST - ppublish
SO  - J Oral Implantol. 2014 Jun;40(3):325-9. doi: 10.1563/AAID-JOI-D-11-00127.

PMID- 19728576
OWN - NLM
STAT- MEDLINE
DCOM- 20090914
LR  - 20161125
IS  - 0347-9994 (Print)
IS  - 0347-9994 (Linking)
VI  - 33
IP  - 2
DP  - 2009
TI  - Implant periapical lesion. A case series report.
PG  - 49-58
AB  - One complication in implant dentistry is the implant periapical lesion-IPL--which is 
      a lesion around the apex of a stable implant diagnosed radiographically as a 
      radioluscency in the bone at the apical part of an implant.The IPL can perform with 
      or without clinical symptoms such as tenderness, swelling, suppuration and 
      fistulation. This report describes 4 cases of IPL which were treated surgically with 
      sectioning and removal of the affected portion of a stable implant and thorough 
      debridement of the granulomatous tissue around it. This treatment was, up to 4 years 
      after treatment, successful in all 4 cases. It can also from this report be 
      concluded that IPL is a rather rare condition and that it can occur at any stage of 
      implant treatment, in these cases from 4 months up to 11 years after implant 
      installation. Finally there is a discussion about the aetiology of IPL and a 
      comparison to findings in other reports on IPL and it is concluded that it is 
      difficult to claim that there is a single cause to IPL. Rather it is evident that 
      the condition might be a sequel of the summation of many possible causes.This 
      summation exceeds the local biological threshold for the individual patient.
FAU - Rosendahl, Kerstin
AU  - Rosendahl K
AD  - Department of Prosthetic Dentistry, Faculty of Odontology, Malmö University, Sweden.
FAU - Dahlberg, Gunnar
AU  - Dahlberg G
FAU - Kisch, Jenö
AU  - Kisch J
FAU - Nilner, Krister
AU  - Nilner K
LA  - eng
PT  - Case Reports
PT  - Journal Article
PL  - Sweden
TA  - Swed Dent J
JT  - Swedish dental journal
JID - 7706129
RN  - 0 (Dental Implants)
SB  - D
SB  - IM
MH  - Adult
MH  - Alveolar Bone Loss/diagnosis/*etiology/therapy
MH  - Debridement
MH  - Dental Implants/*adverse effects
MH  - Female
MH  - Granuloma/therapy
MH  - Humans
MH  - Incisor/abnormalities/diagnostic imaging/injuries
MH  - Male
MH  - Middle Aged
MH  - Periodontitis/diagnosis/*etiology/therapy
MH  - Radiography
MH  - Tooth Injuries/diagnostic imaging/surgery
EDAT- 2009/09/05 06:00
MHDA- 2009/09/15 06:00
CRDT- 2009/09/05 09:00
PHST- 2009/09/05 09:00 [entrez]
PHST- 2009/09/05 06:00 [pubmed]
PHST- 2009/09/15 06:00 [medline]
PST - ppublish
SO  - Swed Dent J. 2009;33(2):49-58.

PMID- 27076835
OWN - NLM
STAT- PubMed-not-MEDLINE
DCOM- 20160414
LR  - 20201001
IS  - 1735-3327 (Print)
IS  - 2008-0255 (Electronic)
IS  - 1735-3327 (Linking)
VI  - 13
IP  - 2
DP  - 2016 Mar-Apr
TI  - Successful treatment of a large implant periapical lesion that caused paraesthesia 
      and perimandibular abscess.
PG  - 188-92
AB  - Successful treatment of a large implant periapical lesion (IPL) that caused 
      paraesthesia and perimandibular abscess. IPL is a pathologic phenomenon that rarely 
      involves implants. This event first described in 1992 with an incidence rate of 
      0.26-9.9% and the origin is not well known. The most likely suggested causes are 
      presence of preexisting bone pathology, contamination of implant surface, bone 
      overheating during implant surgery, vascular ischemia, excessive tightening of the 
      implant, fenestration of the buccal plate and different implant surface designs. In 
      the present case report, we describe relatively large periapical lesions involving 
      several implants caused severe abscess accompanied by transient inferior alveolar 
      nerve paraesthesia and its successful management. A brief review of the literature 
      and a discussion of possible causes and different treatment plans are also included.
FAU - Jafarian, Mohammad
AU  - Jafarian M
AD  - Department of Oral and Maxillofacial Surgery, Dental Research Center, Dental School 
      and A. Taleghani Medical Center, Shahid Beheshti University of Medical Sciences, 
      Tehran, Iran.
FAU - Rayati, Farshid
AU  - Rayati F
AD  - Department of Oral and Maxillofacial Surgery, Dental Caries Prevention Research 
      Center, Qazvin University of Medical Sciences, Qazvin, Iran.
FAU - Najafi, Elnaz
AU  - Najafi E
AD  - Private Practice, Tehran, Iran.
LA  - eng
PT  - Case Reports
TA  - Dent Res J (Isfahan)
JT  - Dental research journal
JID - 101471186
PMC - PMC4810918
OTO - NOTNLM
OT  - Implant periapical lesion
OT  - paraesthesia
OT  - perimandibular abscess
EDAT- 2016/04/15 06:00
MHDA- 2016/04/15 06:01
CRDT- 2016/04/15 06:00
PHST- 2016/04/15 06:00 [entrez]
PHST- 2016/04/15 06:00 [pubmed]
PHST- 2016/04/15 06:01 [medline]
AID - DRJ-13-188 [pii]
AID - 10.4103/1735-3327.178211 [doi]
PST - ppublish
SO  - Dent Res J (Isfahan). 2016 Mar-Apr;13(2):188-92. doi: 10.4103/1735-3327.178211.

PMID- 11315428
OWN - NLM
STAT- MEDLINE
DCOM- 20010517
LR  - 20060417
IS  - 1534-6846 (Print)
IS  - 1534-6846 (Linking)
VI  - 13
IP  - 2
DP  - 2001 Mar
TI  - The implant periapical lesion: four case reports and review of the literature.
PG  - 107-12; quiz 114
AB  - Postoperative complications have been identified with implant failure in conjunction 
      with the increased use of root-type implant restorations. The failure of 
      osseointegrated dental implants primarily occurs as a result of peri-implantitis and 
      occlusal overload. Less frequently reported failures, however, have been attributed 
      to implant periapical lesions. The etiology and treatment modalities for such 
      lesions have been speculated throughout the literature. This article discusses 
      possible etiologies of and treatment for implant periapical lesions based on the 
      existing literature and four case reports.
FAU - Jalbout, Z N
AU  - Jalbout ZN
AD  - Department of Implant Dentistry, New York University, College of Dentistry, New 
      York, New York, USA. drjalbut@hotmail.com
FAU - Tarnow, D P
AU  - Tarnow DP
LA  - eng
PT  - Case Reports
PT  - Journal Article
PT  - Review
PL  - United States
TA  - Pract Proced Aesthet Dent
JT  - Practical procedures & aesthetic dentistry : PPAD
JID - 101089932
RN  - 0 (Bio-Oss)
RN  - 0 (Bone Substitutes)
RN  - 0 (Dental Implants)
RN  - 0 (Membranes, Artificial)
RN  - 0 (Minerals)
SB  - D
MH  - Adult
MH  - Aged
MH  - Bone Matrix/transplantation
MH  - Bone Substitutes/therapeutic use
MH  - Dental Fistula/etiology/surgery
MH  - Dental Implantation, Endosseous/adverse effects
MH  - Dental Implants/*adverse effects
MH  - Female
MH  - Follow-Up Studies
MH  - Humans
MH  - Male
MH  - Membranes, Artificial
MH  - Middle Aged
MH  - Minerals/therapeutic use
MH  - Periapical Diseases/*etiology/surgery
MH  - Periapical Periodontitis/etiology/surgery
RF  - 16
EDAT- 2001/04/24 10:00
MHDA- 2001/05/18 10:01
CRDT- 2001/04/24 10:00
PHST- 2001/04/24 10:00 [pubmed]
PHST- 2001/05/18 10:01 [medline]
PHST- 2001/04/24 10:00 [entrez]
PST - ppublish
SO  - Pract Proced Aesthet Dent. 2001 Mar;13(2):107-12; quiz 114.

PMID- 18997702
OWN - NLM
STAT- MEDLINE
DCOM- 20090304
LR  - 20131121
IS  - 1476-5373 (Electronic)
IS  - 0007-0610 (Linking)
VI  - 205
IP  - 9
DP  - 2008 Nov 8
TI  - An implant periapical lesion leading to acute osteomyelitis with isolation of 
      Staphylococcus aureus.
PG  - 489-91
LID - 10.1038/sj.bdj.2008.935 [doi]
AB  - A case of an implant periapical lesion (IPL) proceeding to acute osteomyelitis is 
      presented, most likely due to surface contamination of the implant. Five weeks post 
      placement of two anterior mandibular implants, symptoms of acute pain from one 
      implant presented. This symptom and later swelling were unresponsive to antibiotics. 
      On removal of the implant, there was a purulent discharge which, following microbial 
      analysis, proved to be a pure growth of Staphylococcus aureus. A replacement implant 
      was positioned in the site of the previously lost implant ten weeks later, with no 
      recurrence of infection. Staphylococcus aureus can be isolated commonly from the 
      mouths of denture wearers. When an IPL affects a recently placed implant its removal 
      should be accepted but its replacement also considered.
FAU - Rokadiya, S
AU  - Rokadiya S
AD  - Medical School Undergraduate Office, University of Glasgow Medical School, 
      University Avenue, Glasgow. suhail.rokadiya@gmail.com
FAU - Malden, N J
AU  - Malden NJ
LA  - eng
PT  - Case Reports
PT  - Journal Article
PL  - England
TA  - Br Dent J
JT  - British dental journal
JID - 7513219
RN  - 0 (Anti-Bacterial Agents)
RN  - 0 (Dental Implants)
RN  - 43B2M34G2V (Floxacillin)
SB  - D
SB  - IM
MH  - Acute Disease
MH  - Aged
MH  - Alveolar Process/microbiology
MH  - Anti-Bacterial Agents/therapeutic use
MH  - Dental Implants/*microbiology
MH  - Dental Prosthesis, Implant-Supported
MH  - Denture, Complete, Lower
MH  - Female
MH  - Floxacillin/therapeutic use
MH  - Humans
MH  - Mandible
MH  - Osteomyelitis/etiology/*microbiology/therapy
MH  - Periapical Abscess/*complications/microbiology/therapy
MH  - Staphylococcal Infections/complications/*microbiology
MH  - Staphylococcus aureus/*isolation & purification
MH  - Treatment Outcome
EDAT- 2008/11/11 09:00
MHDA- 2009/03/05 09:00
CRDT- 2008/11/11 09:00
PHST- 2008/07/11 00:00 [accepted]
PHST- 2008/11/11 09:00 [pubmed]
PHST- 2009/03/05 09:00 [medline]
PHST- 2008/11/11 09:00 [entrez]
AID - sj.bdj.2008.935 [pii]
AID - 10.1038/sj.bdj.2008.935 [doi]
PST - ppublish
SO  - Br Dent J. 2008 Nov 8;205(9):489-91. doi: 10.1038/sj.bdj.2008.935.

PMID- 9663096
OWN - NLM
STAT- MEDLINE
DCOM- 19980722
LR  - 20061115
IS  - 0198-7569 (Print)
IS  - 0198-7569 (Linking)
VI  - 18
IP  - 2
DP  - 1998 Apr
TI  - Implant periapical lesions: clinical, histologic, and histochemical aspects. A case 
      report.
PG  - 181-7
AB  - A new entity, the "implant periapical lesion," has recently been described. The 
      etiology of this condition could be attributed to overheating of the bone, 
      overloading of the implant, presence of a pre-existing infection or of residual root 
      particles and foreign bodies in the bone, implant contamination during production or 
      during insertion, or placement of the implant in an infected maxillary sinus. In 
      this report, a titanium plasma-sprayed implant had been inserted into the mandible 
      of a 53-year-old patient; after 5 months a fistula developed and periapical 
      radiography showed a large radiolucent image around the apical portion of the 
      implant. The implant was removed, and histologic examination showed necrotic bone 
      and an inflammatory infiltrate inside the hollow portion of the implant. The 
      etiology of the implant failure in this instance could be related to a fracture and 
      vascular impairment of the bone inside the implant during insertion, to external 
      contamination of the implant, or to the poor bone quality of the implant site.
FAU - Piattelli, A
AU  - Piattelli A
AD  - Dental School, University of Chieti, Italy.
FAU - Scarano, A
AU  - Scarano A
FAU - Piattelli, M
AU  - Piattelli M
FAU - Podda, G
AU  - Podda G
LA  - eng
PT  - Case Reports
PT  - Journal Article
PT  - Research Support, Non-U.S. Gov't
PL  - United States
TA  - Int J Periodontics Restorative Dent
JT  - The International journal of periodontics & restorative dentistry
JID - 8200894
RN  - 0 (Dental Implants)
SB  - D
MH  - Alveolar Process/*pathology
MH  - Dental Fistula/etiology
MH  - Dental Implantation, Endosseous/*adverse effects/methods
MH  - *Dental Implants/adverse effects
MH  - *Dental Restoration Failure
MH  - Humans
MH  - Male
MH  - Middle Aged
MH  - Osteonecrosis/etiology/surgery
MH  - Periapical Periodontitis/complications/*etiology/surgery
MH  - Retreatment
EDAT- 1998/07/15 00:00
MHDA- 1998/07/15 00:01
CRDT- 1998/07/15 00:00
PHST- 1998/07/15 00:00 [pubmed]
PHST- 1998/07/15 00:01 [medline]
PHST- 1998/07/15 00:00 [entrez]
PST - ppublish
SO  - Int J Periodontics Restorative Dent. 1998 Apr;18(2):181-7.

PMID- 21138359
OWN - NLM
STAT- MEDLINE
DCOM- 20120301
LR  - 20131121
IS  - 1943-3670 (Electronic)
IS  - 0022-3492 (Linking)
VI  - 82
IP  - 7
DP  - 2011 Jul
TI  - Retrograde peri-implantitis: a case report introducing an approach to its 
      management.
PG  - 1080-8
LID - 10.1902/jop.2010.100585 [doi]
AB  - BACKGROUND: Although several potential etiologic factors associated with retrograde 
      peri-implantitis (RPI) and potential treatment options have been discussed in the 
      literature, the etiology has not been fully investigated and the definitive 
      management methods remain undefined. We propose a decision-making protocol for the 
      treatment of RPI and provide new insight into the etiology of this process based on 
      the findings from two clinical cases. METHODS: The medical and dental histories of 
      two patients who developed RPI were thoroughly reviewed. Both patients were treated 
      according to the treatment guidelines proposed in this manuscript. Fluid from the 
      lesions was collected to examine the presence of 11 bacterial species by 
      molecular-based microbial testing. Biopsies were also obtained for histopathologic 
      examination. RESULTS: Patient 1, previously diagnosed with human immunodeficiency 
      virus infection, developed RPI 3 months after implant placement. Histopathologic 
      examination revealed a predominantly fibrous connective tissue response with minimal 
      inflammatory infiltrate and bone formation. Patient 2 presented histopathologically 
      with an intense acute inflammatory response. Eikenella corrodens was detected by 
      microbial testing. Three months after surgical intervention, both cases healed 
      uneventfully, and the radiodensity in the lesions significantly increased. The two 
      implants are now functional and free of further complications. CONCLUSIONS: The 
      possible role of bacterial infection from an adjacent tooth may be a potential 
      etiologic factor in the development of RPI. In addition, HIV infection may be 
      associated with RPI and deserves further investigation. A decision-making flowchart 
      was proposed after critically evaluating the currently available relevant 
      literature. Both cases presented in this manuscript were successfully treated by 
      following this protocol.
FAU - Chan, Hsun-Liang
AU  - Chan HL
AD  - Graduate Periodontics, Department of Periodontics and Oral Medicine, School of 
      Dentistry, University of Michigan, Ann Arbor, MI 48109–1078, USA.
FAU - Wang, Hom-Lay
AU  - Wang HL
FAU - Bashutski, Jill D
AU  - Bashutski JD
FAU - Edwards, Paul C
AU  - Edwards PC
FAU - Fu, Jia-Hui
AU  - Fu JH
FAU - Oh, Tae-Ju
AU  - Oh TJ
LA  - eng
PT  - Case Reports
PT  - Journal Article
PT  - Research Support, Non-U.S. Gov't
DEP - 20101207
PL  - United States
TA  - J Periodontol
JT  - Journal of periodontology
JID - 8000345
RN  - 0 (Anti-Infective Agents, Local)
RN  - R4KO0DY52L (Chlorhexidine)
SB  - D
SB  - IM
MH  - Anti-Infective Agents, Local/therapeutic use
MH  - Bacteria/classification
MH  - Biopsy
MH  - Bone Transplantation/methods
MH  - Chlorhexidine/therapeutic use
MH  - Clinical Protocols
MH  - Connective Tissue/pathology
MH  - Decision Trees
MH  - Dental Implants, Single-Tooth
MH  - Eikenella corrodens/isolation & purification
MH  - Female
MH  - Follow-Up Studies
MH  - Gram-Negative Bacterial Infections/diagnosis
MH  - HIV Infections
MH  - Humans
MH  - Immunocompromised Host
MH  - Lymphocytes/pathology
MH  - Macrophages/pathology
MH  - Male
MH  - Middle Aged
MH  - Neutrophils/pathology
MH  - Osseointegration/physiology
MH  - Osteogenesis/physiology
MH  - Peri-Implantitis/etiology/microbiology/*surgery
MH  - Periapical Diseases/etiology/microbiology/*surgery
MH  - Surgical Flaps
MH  - Therapeutic Irrigation
MH  - Tooth Socket/surgery
MH  - Wound Healing/physiology
EDAT- 2010/12/09 06:00
MHDA- 2012/03/02 06:00
CRDT- 2010/12/09 06:00
PHST- 2010/12/09 06:00 [entrez]
PHST- 2010/12/09 06:00 [pubmed]
PHST- 2012/03/02 06:00 [medline]
AID - 10.1902/jop.2010.100585 [doi]
PST - ppublish
SO  - J Periodontol. 2011 Jul;82(7):1080-8. doi: 10.1902/jop.2010.100585. Epub 2010 Dec 7.

PMID- 34726851
OWN - NLM
STAT- MEDLINE
DCOM- 20211104
LR  - 20211104
IS  - 2631-6439 (Electronic)
IS  - 2631-6420 (Linking)
VI  - 14
IP  - 4
DP  - 2021 Nov 2
TI  - Horizontal bone augmentation of the edentulous area with simultaneous endodontic 
      microsurgery of the adjacent tooth: A digitally-driven multidisciplinary case report 
      with a 1-year follow-up.
PG  - 435-451
AB  - PURPOSE: To introduce a novel and efficient procedure to solve a multidisciplinary 
      issue connected to implant-related surgery in areas near periapical lesions of 
      adjacent teeth using single-stage combined surgery while exploring a new way to 
      prevent retrograde peri-implantitis. MATERIALS AND METHODS: A 31-year-old woman 
      diagnosed with a Kennedy III dentition defect in the maxillary right central incisor 
      and posttreatment apical periodontitis in the maxillary right lateral incisor was 
      treated using a multidisciplinary procedure. First, the preoperative data were 
      collected from intraoral, extraoral facial and CBCT scans. Then, the aesthetic 
      appearance of the anterior teeth was planned digitally and implant insertion was 
      simulated. Next, virtual bone augmentation was carried out with reference to the 
      simulated implant position, and according to the virtual augmentation, the templates 
      for bone shell harvesting (also used for apical osteotomy and root tip resection 
      during endodontic microsurgery) and bone shell grafting of the edentulous area were 
      designed and fabricated. The templates for combined surgery (endodontic microsurgery 
      and horizontal bone augmentation) consisted of one basal template and multiple 
      interchangeable attachments via a plugin design to make guided endodontic 
      microsurgery and digitally guided bone augmentation more efficient. Combined surgery 
      was then carried out using the templates for guidance. During surgery, the apical 
      inflammation affecting the maxillary right lateral incisor was first removed and its 
      preserved apical bony window was prepared as an autogenous bone shell for bone 
      augmentation of the maxillary right central incisor site. Guided bone regeneration 
      of the edentulous area and guided tissue regeneration were then performed for the 
      adjacent tooth. Six months after the combined surgery, digital guided implant 
      surgery was carried out for the edentulous area. The final prosthesis was delivered 
      in accordance with the preoperative aesthetic design and achieved using an 
      implant-supported restoration for the maxillary right central incisor, full crown 
      restoration for the maxillary right lateral incisor, and ceramic veneers for the 
      maxillary left central and lateral incisors for space closure. RESULTS: The 
      horizontal bone augmentation in the edentulous area and endodontic microsurgery on 
      the neighbouring tooth were performed successfully in a single-stage surgical 
      procedure; thus, augmentation of the resorbed alveolar bone and removal of infection 
      in the adjacent site were achieved simultaneously. At the 1-year follow-up after 
      combined surgery, the healing of the natural maxillary right lateral incisor and the 
      area having undergone bone augmentation showed promising results with no 
      postoperative complications. CONCLUSIONS: This novel digital workflow appears 
      effective in addressing the problem of periapical lesions in retained teeth adjacent 
      to the edentulous area that requires horizontal bone augmentation in one surgical 
      procedure, providing an efficient way of resolving the problem using endodontics and 
      implantology, and preventing retrograde peri-implantitis.
FAU - Wang, Jing
AU  - Wang J
FAU - Luo, Yilin
AU  - Luo Y
FAU - Tan, Xuelian
AU  - Tan X
FAU - Wang, Chenbing
AU  - Wang C
FAU - Huangphattarakul, Vicha
AU  - Huangphattarakul V
FAU - Hu, Chen
AU  - Hu C
FAU - Hang, Dingming
AU  - Hang D
FAU - Man, Yi
AU  - Man Y
LA  - eng
PT  - Case Reports
PT  - Journal Article
PL  - Germany
TA  - Int J Oral Implantol (Berl)
JT  - International journal of oral implantology (Berlin, Germany)
JID - 101744702
SB  - D
SB  - IM
MH  - Adult
MH  - Female
MH  - Follow-Up Studies
MH  - Humans
MH  - Incisor/diagnostic imaging
MH  - Maxilla/diagnostic imaging
MH  - *Microsurgery
MH  - *Mouth, Edentulous
OTO - NOTNLM
OT  - aesthetics
OT  - apical periodontitis
OT  - case report
OT  - case series
OT  - guided bone regeneration
OT  - guided implant surgery
OT  - guided tissue regeneration
OT  - horizontal bone augmentation
OT  - targeted endodontic microsurgery
EDAT- 2021/11/03 06:00
MHDA- 2021/11/05 06:00
CRDT- 2021/11/02 12:35
PHST- 2021/11/02 12:35 [entrez]
PHST- 2021/11/03 06:00 [pubmed]
PHST- 2021/11/05 06:00 [medline]
AID - 2246013 [pii]
PST - ppublish
SO  - Int J Oral Implantol (Berl). 2021 Nov 2;14(4):435-451.

PMID- 21392481
OWN - NLM
STAT- MEDLINE
DCOM- 20110711
LR  - 20131022
IS  - 2309-835X (Electronic)
IS  - 2072-0939 (Linking)
VI  - 34
IP  - 1
DP  - 2011 Jan-Feb
TI  - Successful medical treatment of an implant periapical lesion: a case report.
PG  - 109-14
LID - 3401/340112 [pii]
AB  - An implant periapical lesion (IPL) is an infectious-inflammatory alteration 
      surrounding an implant apex. In the English literature, the treatments for IPL have 
      all been surgical methods. We present a case of successful treatment of an IPL with 
      medical methods. A 36-year-old man underwent placement of two implants in the molar 
      region of the right mandible. About one month later, the patient had pain at the 
      surgical site and radiolucencies at the apical portion of the two implants on 
      radiographs. Systemic antibiotic treatment with amoxicillin and acetaminophen was 
      instituted, but the symptoms did not improve. The medications were changed to 
      prednisolone, augmentin and mefenamic acid and the patient's symptoms completely 
      subsided. This case was successfully treated using medical methods. The IPL 
      disappeared on radiography and there were no symptoms or signs of recurrence at the 
      2-year follow up. We report a successful case of an IPL using medical methods. 
      However, additional data are certainly necessary for a more comprehensive 
      understanding of the etiopathologic and clinical problems related to an IPL.
FAU - Chang, Li-Ching
AU  - Chang LC
AD  - Department of Dentistry, Chang Gung Memorial Hospital at Chiayi, Chang Gung 
      University College of Medicine, Taoyuan, Taiwan, ROC. liching@ms39.hinet.net
FAU - Hsu, Chi-Sen
AU  - Hsu CS
FAU - Lee, Ying-Lin
AU  - Lee YL
LA  - eng
PT  - Case Reports
PT  - Journal Article
PL  - China (Republic : 1949- )
TA  - Chang Gung Med J
JT  - Chang Gung medical journal
JID - 101088034
RN  - 0 (Anti-Bacterial Agents)
RN  - 0 (Dental Implants)
SB  - IM
MH  - Adult
MH  - Anti-Bacterial Agents/therapeutic use
MH  - Dental Implants/*adverse effects
MH  - Humans
MH  - Male
MH  - Periapical Periodontitis/*etiology
EDAT- 2011/03/12 06:00
MHDA- 2011/07/12 06:00
CRDT- 2011/03/12 06:00
PHST- 2011/03/12 06:00 [entrez]
PHST- 2011/03/12 06:00 [pubmed]
PHST- 2011/07/12 06:00 [medline]
AID - 3401/340112 [pii]
PST - ppublish
SO  - Chang Gung Med J. 2011 Jan-Feb;34(1):109-14.

PMID- 20678132
OWN - NLM
STAT- MEDLINE
DCOM- 20110407
LR  - 20171116
IS  - 1600-0501 (Electronic)
IS  - 0905-7161 (Linking)
VI  - 22
IP  - 1
DP  - 2011 Jan
TI  - A prospective, controlled clinical trial evaluating the clinical and radiological 
      outcome after 3 years of immediately placed implants in sockets exhibiting 
      periapical pathology.
PG  - 20-7
LID - 10.1111/j.1600-0501.2010.01973.x [doi]
AB  - OBJECTIVES: the aim of the present study was to compare the clinical and 
      radiological outcome of immediately placed implants in sockets with or without 
      periapical pathology 3 years after implant placement. MATERIALS AND METHODS: 
      twenty-nine patients with immediate implant placement were clinically and 
      radiologically followed 3 years after implant placement (test group: 16 patients 
      without periapical pathology, control group: 13 patients with periapical 
      pathologies). Clinical (full-mouth bleeding score, full-mouth plaque score, clinical 
      attachment level measurements and width of keratinized mucosa buccaly of the 
      implant) and radiological parameters (vertical distance from the implant shoulder to 
      the first bone-to-implant contact [IS-BIC]) were assessed. Both 95% confidence 
      intervals, as well as results of statistical tests (one-sample, two-sample and 
      paired t-test) were provided. RESULTS: the implant survival rate was 100% for all 29 
      implants after 3 years. The clinical and radiological parameters showed no 
      statistically significant difference between the test and the control group at 3 
      years (two-sample t-test). The IS-BIC was between 1.54 ± 0.88 mm (mesial, test) and 
      1.69 ± 0.92 mm (distal, test). Between the 1- and 3-year visit the IS-BIC increased 
      in both groups significantly on one side of the implant: 0.30 ± 0.37 mm (mesial, 
      test) and 0.33 ± 0.43 mm (distal, control) (one-sample t-test). None of the 13 
      examined radiographs of implants immediately placed in sockets with periapical 
      pathologies revealed retrograde peri-implantitis after 3 years. CONCLUSION: it is 
      concluded within the limitations of this study, that after careful debridement of 
      the extraction socket, immediate placement of implants into sites with periapical 
      pathologies can be a successful treatment modality for at least 3 years with no 
      disadvantages in clinical and radiological parameters to immediately placed implants 
      into healthy sockets.
FAU - Truninger, Thomas C
AU  - Truninger TC
AD  - Clinic for Fixed & Removable Prosthodontics and Dental Material Science, University 
      of Zürich, Zürich, Switzerland.
FAU - Philipp, Alexander O H
AU  - Philipp AO
FAU - Siegenthaler, David W
AU  - Siegenthaler DW
FAU - Roos, Malgorzata
AU  - Roos M
FAU - Hämmerle, Christoph H F
AU  - Hämmerle CH
FAU - Jung, Ronald E
AU  - Jung RE
LA  - eng
PT  - Comparative Study
PT  - Controlled Clinical Trial
PT  - Journal Article
PL  - Denmark
TA  - Clin Oral Implants Res
JT  - Clinical oral implants research
JID - 9105713
SB  - D
EIN - Clin Oral Implants Res. 2011 Feb;22(2):235
MH  - Adult
MH  - Aged
MH  - Aged, 80 and over
MH  - Alveolar Bone Loss/diagnostic imaging/*etiology
MH  - Contraindications
MH  - Dental Implantation, Endosseous/adverse effects/*methods
MH  - Dental Restoration Failure
MH  - Follow-Up Studies
MH  - Guided Tissue Regeneration, Periodontal/methods
MH  - Humans
MH  - Middle Aged
MH  - *Osseointegration
MH  - Peri-Implantitis/etiology
MH  - Periapical Periodontitis/*complications/diagnostic imaging
MH  - Periodontal Index
MH  - Prospective Studies
MH  - Radiography
MH  - Root Canal Therapy/adverse effects
MH  - Statistics, Nonparametric
MH  - Time Factors
MH  - Tooth Socket/*surgery
MH  - Treatment Outcome
EDAT- 2010/08/04 06:00
MHDA- 2011/04/08 06:00
CRDT- 2010/08/04 06:00
PHST- 2010/08/04 06:00 [entrez]
PHST- 2010/08/04 06:00 [pubmed]
PHST- 2011/04/08 06:00 [medline]
AID - CLR1973 [pii]
AID - 10.1111/j.1600-0501.2010.01973.x [doi]
PST - ppublish
SO  - Clin Oral Implants Res. 2011 Jan;22(1):20-7. doi: 10.1111/j.1600-0501.2010.01973.x.

PMID- 11432661
OWN - NLM
STAT- MEDLINE
DCOM- 20010920
LR  - 20041117
IS  - 0882-2786 (Print)
IS  - 0882-2786 (Linking)
VI  - 16
IP  - 3
DP  - 2001 May-Jun
TI  - Development and treatment of retrograde peri-implantitis involving a site with a 
      history of failed endodontic and apicoectomy procedures: a series of reports.
PG  - 412-7
AB  - Osseointegrated implants provide predictable restorative support for crowns, 
      restorations, prosthesis abutments, and removable dentures. Their widespread use in 
      recent years has produced different types of complications. Retrograde 
      peri-implantitis, a lesion occurring at the periapical area of an osseointegrated 
      implant, has recently been described. This paper presents a series of reports 
      describing the occurrence and management of retrograde peri-implantitis involving 
      implants replacing teeth with histories of failed endodontic and apicoectomy 
      procedures.
FAU - Ayangco, L
AU  - Ayangco L
AD  - Department of Dental Specialities, Mayo Clinic, Rochester, Minnesota 55905, USA.
FAU - Sheridan, P J
AU  - Sheridan PJ
LA  - eng
PT  - Case Reports
PT  - Journal Article
PL  - United States
TA  - Int J Oral Maxillofac Implants
JT  - The International journal of oral & maxillofacial implants
JID - 8611905
RN  - 0 (Anti-Bacterial Agents)
RN  - 0 (Dental Implants)
RN  - 0 (Penicillins)
RN  - 0 (Tetracyclines)
SB  - D
SB  - IM
MH  - Aged
MH  - Anti-Bacterial Agents/administration & dosage/therapeutic use
MH  - *Apicoectomy/adverse effects
MH  - Bicuspid/surgery
MH  - Cuspid/surgery
MH  - Dental Abutments
MH  - Dental Caries/therapy
MH  - Dental Fistula/etiology/surgery
MH  - *Dental Implants
MH  - Dental Prosthesis, Implant-Supported
MH  - Female
MH  - Follow-Up Studies
MH  - Humans
MH  - Middle Aged
MH  - Penicillins/administration & dosage/therapeutic use
MH  - Periapical Granuloma/etiology/surgery
MH  - Periapical Periodontitis/*etiology/surgery
MH  - *Root Canal Therapy/adverse effects
MH  - Tetracyclines
MH  - Tooth Extraction
MH  - Tooth Resorption/therapy
MH  - Treatment Failure
EDAT- 2001/07/04 10:00
MHDA- 2001/09/21 10:01
CRDT- 2001/07/04 10:00
PHST- 2001/07/04 10:00 [pubmed]
PHST- 2001/09/21 10:01 [medline]
PHST- 2001/07/04 10:00 [entrez]
PST - ppublish
SO  - Int J Oral Maxillofac Implants. 2001 May-Jun;16(3):412-7.

PMID- 22672584
OWN - NLM
STAT- MEDLINE
DCOM- 20140731
LR  - 20161125
IS  - 1600-0501 (Electronic)
IS  - 0905-7161 (Linking)
VI  - 24
IP  - 8
DP  - 2013 Aug
TI  - A prospective, controlled clinical trial evaluating the clinical radiological and 
      aesthetic outcome after 5 years of immediately placed implants in sockets exhibiting 
      periapical pathology.
PG  - 839-46
LID - 10.1111/j.1600-0501.2012.02491.x [doi]
AB  - OBJECTIVE: The aim was to compare the clinical, aesthetic and radiological outcome 
      of immediately placed implants in sockets with or without periapical pathology 
      5 years after placement. MATERIALS AND METHODS: Twenty-seven patients were followed 
      5 years after immediate implant placement (test-group: 12 patients with periapical 
      pathologies; control-group: 15 patients without periapical pathology). Clinical 
      (FMBS, FMPS, CAL, keratinized mucosa), aesthetical (length of clinical crown, 
      Papilla index), and radiological (vertical distance implant shoulder to first bone 
      to implant contact (IS-BIC)) parameters were assessed. Both 95% confidence 
      intervals, as well as results of statistical tests (one-sample, two-sample, paired 
      t-test) were provided. RESULTS: After 5 years the implant survival rate was 100% for 
      all 27 implants. In the test group the width of the keratinized mucosa increased 
      significantly over the observation period (0.8 ± 1.0 mm). Concerning aesthetic 
      parameters at the 3-month as well as at the 5-year examination no statistically 
      significant difference could be found between the two groups. In the control-group 
      the papilla mesial and distal to the implant increased statistically significant 
      during the observation period by 0.5 ± 0.5 and 0.4 ± 0.6 index score points, 
      respectively. The position of the gingival margin at the implant site and the two 
      neighboring teeth remained stable. At the 5-year visit IS-BIC measured between 
      1.4 ± 0.5 mm (mesial, control) and 1.7 ± 0.7 mm (distal, test), no significant 
      difference could be found between the two groups. Over the observation period no 
      statistically significant change of IS-BIC could be found in the test- as well as in 
      the control-group. None of the examined radiographs revealed any signs of retrograde 
      peri-implantitis. CONCLUSION: The replacement of teeth exhibiting periapical 
      pathologies by implants placed immediately after tooth extraction can be a 
      successful treatment modality with no disadvantages in clinical, aesthetical and 
      radiological parameters to immediately placed implants into healthy sockets.
CI  - © 2012 John Wiley & Sons A/S.
FAU - Jung, Ronald E
AU  - Jung RE
AD  - Clinic for Fixed & Removable Prosthodontics and Dental Material Science, University 
      of Zürich, Zürich, Switzerland. ronald.jung@zzm.uzh.ch
FAU - Zaugg, Balthasar
AU  - Zaugg B
FAU - Philipp, Alexander O H
AU  - Philipp AO
FAU - Truninger, Thomas C
AU  - Truninger TC
FAU - Siegenthaler, David W
AU  - Siegenthaler DW
FAU - Hämmerle, Christoph H F
AU  - Hämmerle CH
LA  - eng
PT  - Comparative Study
PT  - Controlled Clinical Trial
PT  - Journal Article
DEP - 20120603
PL  - Denmark
TA  - Clin Oral Implants Res
JT  - Clinical oral implants research
JID - 9105713
RN  - 0 (Bio-Gide)
RN  - 0 (Bio-Oss)
RN  - 0 (Bone Substitutes)
RN  - 0 (Membranes, Artificial)
RN  - 0 (Minerals)
RN  - 9007-34-5 (Collagen)
SB  - D
MH  - Absorbable Implants
MH  - Adult
MH  - Aged
MH  - Aged, 80 and over
MH  - Alveolar Process/diagnostic imaging
MH  - Bone Substitutes/therapeutic use
MH  - Collagen
MH  - Crowns
MH  - Dental Implantation, Endosseous/*methods
MH  - Dental Plaque Index
MH  - Esthetics, Dental
MH  - Follow-Up Studies
MH  - Gingiva/pathology
MH  - Guided Tissue Regeneration, Periodontal/methods
MH  - Humans
MH  - Membranes, Artificial
MH  - Middle Aged
MH  - Minerals/therapeutic use
MH  - Osseointegration/physiology
MH  - Periapical Diseases/*complications
MH  - Periodontal Attachment Loss/complications
MH  - Periodontal Index
MH  - Prospective Studies
MH  - Radiography
MH  - Tooth Extraction
MH  - Tooth Socket/*surgery
MH  - Treatment Outcome
OTO - NOTNLM
OT  - aesthetic outcome
OT  - bone regeneration
OT  - controlled clinical trial
OT  - dental implantation
OT  - endosseus
OT  - human
OT  - immediate implant placement
OT  - periapical pathology
OT  - prospective study
OT  - treatment outcome
EDAT- 2012/06/08 06:00
MHDA- 2014/08/01 06:00
CRDT- 2012/06/08 06:00
PHST- 2012/04/10 00:00 [accepted]
PHST- 2012/06/08 06:00 [entrez]
PHST- 2012/06/08 06:00 [pubmed]
PHST- 2014/08/01 06:00 [medline]
AID - 10.1111/j.1600-0501.2012.02491.x [doi]
PST - ppublish
SO  - Clin Oral Implants Res. 2013 Aug;24(8):839-46. doi: 
      10.1111/j.1600-0501.2012.02491.x. Epub 2012 Jun 3.

PMID- 20881345
OWN - NLM
STAT- MEDLINE
DCOM- 20110118
LR  - 20191027
IS  - 1880-4926 (Electronic)
IS  - 1343-4934 (Linking)
VI  - 52
IP  - 3
DP  - 2010 Sep
TI  - Unusual presentation of active implant periapical lesions: a report of two cases.
PG  - 491-4
AB  - Active implant periapical lesion (IPL) is a rare lesion which has been reported as 
      one of the causes of dental implant failures. Usually, an affected implant shows 
      radiolucency in the apical area, while remaining clinically stable. IPL is often 
      accompanied by symptoms of pain, swelling, tenderness, and fistulation. In this 
      paper, we describe two cases of IPL with very unusual findings which led to implant 
      failure. A large IPL associated with an inflammatory cyst in the anterior maxilla, 
      and a mandibular IPL resulting in an extra-oral fistula are presented. The etiology 
      and treatment approaches for IPL are discussed.
FAU - Silva, Guilherme C
AU  - Silva GC
AD  - Department of Restorative Dentistry, School of Dentistry, Federal University of 
      Minas Gerais, Belo Horizonte, MG, Brazil. guilhermeccs@ufmg.br
FAU - Oliveira, Davidson R F
AU  - Oliveira DR
FAU - Vieira, Tainah C
AU  - Vieira TC
FAU - Magalhães, Cláudia S
AU  - Magalhães CS
FAU - Moreira, Allyson N
AU  - Moreira AN
LA  - eng
PT  - Case Reports
PT  - Journal Article
PL  - Japan
TA  - J Oral Sci
JT  - Journal of oral science
JID - 9808942
RN  - 0 (Dental Implants)
SB  - D
SB  - IM
MH  - Adult
MH  - Cutaneous Fistula/etiology/surgery
MH  - Dental Fistula/etiology/surgery
MH  - Dental Implants/*adverse effects
MH  - *Dental Restoration Failure
MH  - Female
MH  - Humans
MH  - Male
MH  - Middle Aged
MH  - Peri-Implantitis/*pathology/surgery
MH  - Periapical Periodontitis/*etiology/surgery
MH  - Radicular Cyst/etiology/surgery
EDAT- 2010/10/01 06:00
MHDA- 2011/01/19 06:00
CRDT- 2010/10/01 06:00
PHST- 2010/10/01 06:00 [entrez]
PHST- 2010/10/01 06:00 [pubmed]
PHST- 2011/01/19 06:00 [medline]
AID - JST.JSTAGE/josnusd/52.491 [pii]
AID - 10.2334/josnusd.52.491 [doi]
PST - ppublish
SO  - J Oral Sci. 2010 Sep;52(3):491-4. doi: 10.2334/josnusd.52.491.

PMID- 20657882
OWN - NLM
STAT- MEDLINE
DCOM- 20101102
LR  - 20131121
IS  - 0882-2786 (Print)
IS  - 0882-2786 (Linking)
VI  - 25
IP  - 4
DP  - 2010 Jul-Aug
TI  - Nonsurgical treatment of retrograde peri-implantitis: a case report.
PG  - 831-3
AB  - The following report presents the treatment of a 53-year-old man that developed a 
      radiolucency around the apex of the implant in the mandibular incisor region after 
      placement and immediate provisionalization (nonfunctional loading). The radiolucency 
      was detected during the final impression phase, 4 months after placement. A 
      cone-beam computed tomographic scan revealed extensive involvement of the apical one 
      third of the implant. The patient was placed on a course of antibiotics and 
      monitored periodically over the next 12 months. The radiographic lesion gradually 
      resolved over the following 9 months without further treatment. The patient remained 
      asymptomatic throughout the course of final restorative therapy.
FAU - Waasdorp, Jonathan
AU  - Waasdorp J
AD  - Department of Periodontics, University of Maryland, Dental School, Baltimore, MD 
      21201, USA.
FAU - Reynolds, Mark
AU  - Reynolds M
LA  - eng
PT  - Case Reports
PT  - Journal Article
PL  - United States
TA  - Int J Oral Maxillofac Implants
JT  - The International journal of oral & maxillofacial implants
JID - 8611905
RN  - 0 (Anti-Bacterial Agents)
RN  - 0 (Dental Implants)
RN  - 804826J2HU (Amoxicillin)
SB  - D
SB  - IM
MH  - Amoxicillin/therapeutic use
MH  - Anti-Bacterial Agents/therapeutic use
MH  - Cone-Beam Computed Tomography
MH  - *Dental Implants/adverse effects
MH  - Follow-Up Studies
MH  - Humans
MH  - Incisor
MH  - Male
MH  - Mandible
MH  - Middle Aged
MH  - Osseointegration/physiology
MH  - Periapical Periodontitis/*drug therapy
MH  - Remission Induction
EDAT- 2010/07/27 06:00
MHDA- 2010/11/03 06:00
CRDT- 2010/07/27 06:00
PHST- 2010/07/27 06:00 [entrez]
PHST- 2010/07/27 06:00 [pubmed]
PHST- 2010/11/03 06:00 [medline]
PST - ppublish
SO  - Int J Oral Maxillofac Implants. 2010 Jul-Aug;25(4):831-3.
