# Supplementary material for: A novel histopathological classification of implant periapical lesion: A systematic review and treatment decision tree
Source: PLoS One. 2022 Dec 22;17(12):e0277387. doi: 10.1371/journal.pone.0277387 (PMC9778521; doi:10.1371/journal.pone.0277387)
Supplement: S1 File — (ZIP) [file pone.0277387.s001.zip › support files/Database/web of science 367.ris]

TY  - JOUR
AU  - Di Murro, Bianca
AU  - Papi, Piero
AU  - Di Murro, Carlo
AU  - Pompa, Giorgio
AU  - Gambarini, Gianluca
TI  - Correlation between endodontic pulpal/periapical disease and retrograde peri-implantitis: A case series
T2  - AUSTRALIAN ENDODONTIC JOURNAL
M3  - Article
PU  - WILEY
PI  - HOBOKEN
PA  - 111 RIVER ST, HOBOKEN 07030-5774, NJ USA
SN  - 1329-1947
SN  - 1747-4477
DA  - 2021 AUG
PY  - 2021
VL  - 47
IS  - 2
SP  - 358
EP  - 364
DO  - 10.1111/aej.12458
AN  - WOS:000586989400001
ER  -

TY  - JOUR
AU  - Manfro, Rafael
AU  - Garcia, Gislaine Felipe
AU  - Bortoluzzi, Marcelo Carlos
AU  - Fabris, Vinicius
AU  - Bacchi, Atais
AU  - Elias, Carlos Nelson
TI  - Apicoectomy and Scanning Electron Microscopy Analysis of an Implant Infected by Apical (Retrograde) Peri-implantitis: A Case Letter
T2  - JOURNAL OF ORAL IMPLANTOLOGY
M3  - Article
PU  - ALLEN PRESS INC
PI  - LAWRENCE
PA  - 810 E 10TH ST, LAWRENCE, KS 66044 USA
SN  - 0160-6972
SN  - 1548-1336
DA  - 2018 AUG
PY  - 2018
VL  - 44
IS  - 4
SP  - 287
EP  - 291
DO  - 10.1563/aaid-joi-D-16-00162
AN  - WOS:000457680000007
ER  -

TY  - JOUR
AU  - Sarmast, Nima D.
AU  - Wang, Howard H.
AU  - Sajadi, Ali S.
AU  - Angelov, Nikola
AU  - Dorn, Samuel O.
TI  - Classification and Clinical Management of Retrograde Peri-implantitis Associated with Apical Periodontitis: A Proposed Classification System and Case Report
T2  - JOURNAL OF ENDODONTICS
M3  - Article
PU  - ELSEVIER SCIENCE INC
PI  - NEW YORK
PA  - 360 PARK AVE SOUTH, NEW YORK, NY 10010-1710 USA
SN  - 0099-2399
SN  - 1878-3554
DA  - 2017 NOV
PY  - 2017
VL  - 43
IS  - 11
SP  - 1921
EP  - 1924
DO  - 10.1016/j.joen.2017.06.034
AN  - WOS:000414889000027
ER  -

TY  - JOUR
AU  - Daubert, Diane
AU  - Black, Rachel M.
AU  - Chrepa, Vanessa
AU  - Kotsakis, Georgios A.
TI  - Endodontic Peri-implant Defects: A New Disease Entity
T2  - JOURNAL OF ENDODONTICS
M3  - Article
PU  - ELSEVIER SCIENCE INC
PI  - NEW YORK
PA  - STE 800, 230 PARK AVE, NEW YORK, NY 10169 USA
SN  - 0099-2399
SN  - 1878-3554
DA  - 2020 MAR
PY  - 2020
VL  - 46
IS  - 3
SP  - 444
EP  - 448
DO  - 10.1016/j.joen.2019.12.002
AN  - WOS:000519664400017
ER  -

TY  - JOUR
AU  - Quirynen, M
AU  - Vogels, R
AU  - Alsaadi, G
AU  - Naert, I
AU  - Jacobs, R
AU  - van Steenberghe, D
TI  - Predisposing conditions for retrograde peri-implantitis, and treatment suggestions
T2  - CLINICAL ORAL IMPLANTS RESEARCH
M3  - Article
PU  - WILEY
PI  - HOBOKEN
PA  - 111 RIVER ST, HOBOKEN 07030-5774, NJ USA
SN  - 0905-7161
SN  - 1600-0501
DA  - 2005 OCT
PY  - 2005
VL  - 16
IS  - 5
SP  - 599
EP  - 608
DO  - 10.1111/j.1600-0501.2005.01147.x
AN  - WOS:000231902600014
ER  -

TY  - JOUR
AU  - Lee, KwanJoo
AU  - Song, Young Woo
AU  - Jung, Ui-Won
AU  - CHA, Jae Kook
TI  - Diagnosis and Clinical Management of Retrograde Peri-Implantitis Associated with Adjacent Apical Periodontitis: a Case Report
T2  - The Journal of the Korean Dental Association
T2  - 대한치과의사협회지
M3  - research-article
PU  - korea dental association
SN  - 0376-4672
DA  - 2020 
PY  - 2020
VL  - 58
IS  - 6
SP  - 336
EP  - 345
AN  - KJD:ART002591144
ER  -

TY  - JOUR
AU  - Di Murro, Bianca
AU  - Pranno, Nicola
AU  - Raco, Andrea
AU  - Pistilli, Roberto
AU  - Pompa, Giorgio
AU  - Papi, Piero
TI  - Knowledge and Attitude towards Retrograde Peri-Implantitis among Italian Implantologists: A Cross-Sectional Survey
T2  - INTERNATIONAL JOURNAL OF ENVIRONMENTAL RESEARCH AND PUBLIC HEALTH
M3  - Article
PU  - MDPI
PI  - BASEL
PA  - ST ALBAN-ANLAGE 66, CH-4052 BASEL, SWITZERLAND
SN  - 1660-4601
DA  - 2020 NOV
PY  - 2020
VL  - 17
IS  - 22
DO  - 10.3390/ijerph17228356
AN  - WOS:000594712200001
ER  -

TY  - JOUR
AU  - Sarmast, Nima D.
AU  - Wang, Howard H.
AU  - Sajadi, Ali S.
AU  - Munne, Anna M.
AU  - Angelov, Nikola
TI  - Nonsurgical Endodontic Treatment of Necrotic Teeth Resolved Apical Lesions on Adjacent Implants with Retrograde/Apical Peri-implantitis: A Case Series with 2-year Follow-up
T2  - JOURNAL OF ENDODONTICS
M3  - Article
PU  - ELSEVIER SCIENCE INC
PI  - NEW YORK
PA  - STE 800, 230 PARK AVE, NEW YORK, NY 10169 USA
SN  - 0099-2399
SN  - 1878-3554
DA  - 2019 MAY
PY  - 2019
VL  - 45
IS  - 5
SP  - 645
EP  - 650
DO  - 10.1016/j.joen.2019.01.002
AN  - WOS:000467667600028
ER  -

TY  - JOUR
AU  - Penarrocha-Diago, Maria
AU  - Maestre-Ferrin, Laura
AU  - Penarrocha-Oltra, David
AU  - Canullo, Luigi
AU  - Piattelli, Adriano
AU  - Penarrocha-Diago, Miguel
TI  - Inflammatory Implant Periapical Lesion Prior to Osseointegration: A Case Series Study
T2  - INTERNATIONAL JOURNAL OF ORAL & MAXILLOFACIAL IMPLANTS
M3  - Article
PU  - QUINTESSENCE PUBLISHING CO INC
PI  - HANOVER PARK
PA  - 4350 CHANDLER DRIVE, HANOVER PARK, IL 60133 USA
SN  - 0882-2786
DA  - 2013 JAN-FEB
PY  - 2013
VL  - 28
IS  - 1
SP  - 158
EP  - 162
DO  - 10.11607/jomi.2864
AN  - WOS:000322062600025
ER  -

TY  - JOUR
AU  - Quaranta, Alessandro
AU  - Andreana, Sebastiano
AU  - Pompa, Giorgio
AU  - Procaccini, Maurizio
TI  - Active Implant Peri-Apical Lesion: A Case Report Treated Via Guided Bone Regeneration With a 5-Year Clinical and Radiographic Follow-Up
T2  - JOURNAL OF ORAL IMPLANTOLOGY
M3  - Article
PU  - ALLEN PRESS INC
PI  - LAWRENCE
PA  - 810 E 10TH ST, LAWRENCE, KS 66044 USA
SN  - 0160-6972
SN  - 1548-1336
DA  - 2014 JUN
PY  - 2014
VL  - 40
IS  - 3
SP  - 313
EP  - 319
DO  - 10.1563/AAID-JOI-D-11-00214
AN  - WOS:000337779900013
ER  -

TY  - JOUR
AU  - Burdurlu, Muammer Cagri
AU  - Dagasan, Volkan Cagri
AU  - Tunc, Oguzhan
AU  - Guler, Nurhan
TI  - Retrograde peri-implantitis: evaluation and treatment protocols of a rare lesion
T2  - QUINTESSENCE INTERNATIONAL
M3  - Article
PU  - QUINTESSENCE PUBLISHING CO INC
PI  - HANOVER PARK
PA  - 4350 CHANDLER DRIVE, HANOVER PARK, IL 60133 USA
SN  - 0033-6572
SN  - 1936-7163
DA  - 2021 FEB
PY  - 2021
VL  - 52
IS  - 2
SP  - 112
EP  - 121
DO  - 10.3290/j.qi.a45264
AN  - WOS:000613259300003
ER  -

TY  - JOUR
AU  - Penarrocha-Diago, Maria A.
AU  - Antonio Blaya-Tarraga, Juan
AU  - Menendez-Nieto, Isabel
AU  - Penarrocha-Diago, Miguel
AU  - Penarrocha-Oltra, David
TI  - Implant survival after surgical treatment of early apical peri-implantitis: An ambispective cohort study covering a 20-year period
T2  - INTERNATIONAL JOURNAL OF ORAL IMPLANTOLOGY
M3  - Article
PU  - QUINTESSENCE PUBLISHING CO INC
PI  - HANOVER PARK
PA  - 4350 CHANDLER DRIVE, HANOVER PARK, IL 60133 USA
SN  - 2631-6420
SN  - 2631-6439
DA  - 2020 SUM
PY  - 2020
VL  - 13
IS  - 2
SP  - 161
EP  - 170
AN  - WOS:000535653400005
ER  -

TY  - JOUR
AU  - Mohamed, Jumshad B
AU  - Alam, Md Nazish
AU  - Singh, Gurudeep
AU  - Chandrasekaran, S C
TI  - The management of retrograde peri-implantitis: a case report.
T2  - Journal of clinical and diagnostic research : JCDR
M3  - Case Reports
SN  - 2249-782X
DA  - 2012 Nov
PY  - 2012
VL  - 6
IS  - 9
SP  - 1600
EP  - 2
DO  - 10.7860/JCDR/2012/4168.2575
AN  - MEDLINE:23285472
ER  -

TY  - JOUR
AU  - Dahlin, Christer
AU  - Nikfarid, Hossein
AU  - Alsen, Bengt
AU  - Kashani, Hossein
TI  - Apical Peri-Implantitis: Possible Predisposing Factors, Case Reports, and Surgical Treatment Suggestions
T2  - CLINICAL IMPLANT DENTISTRY AND RELATED RESEARCH
M3  - Article
PU  - WILEY
PI  - HOBOKEN
PA  - 111 RIVER ST, HOBOKEN 07030-5774, NJ USA
SN  - 1523-0899
SN  - 1708-8208
DA  - 2009 
PY  - 2009
VL  - 11
IS  - 3
SP  - 222
EP  - 227
DO  - 10.1111/j.1708-8208.2008.00108.x
AN  - WOS:000268924400007
ER  -

TY  - JOUR
AU  - Saleh, Muhammad H. A.
AU  - Khurshid, Hadiya
AU  - Travan, Suncica
AU  - Sinjab, Khaled
AU  - Bushahri, Ali
AU  - Wang, Hom-Lay
TI  - Incidence of retrograde peri-implantitis in sites with previous apical surgeries: A retrospective study
T2  - JOURNAL OF PERIODONTOLOGY
M3  - Article
PU  - WILEY
PI  - HOBOKEN
PA  - 111 RIVER ST, HOBOKEN 07030-5774, NJ USA
SN  - 0022-3492
SN  - 1943-3670
DA  - 2021 JAN
PY  - 2021
VL  - 92
IS  - 1
SP  - 54
EP  - 61
DO  - 10.1002/JPER.20-0056
AN  - WOS:000541813400001
ER  -

TY  - JOUR
AU  - Flanagan, Dennis
TI  - Apical (retrograde) peri-implantitis: a case report of an active lesion.
T2  - The Journal of oral implantology
M3  - Case Reports
M3  - Journal Article
SN  - 0160-6972
DA  - 2002 
PY  - 2002
VL  - 28
IS  - 2
SP  - 92
EP  - 6
DO  - 10.1563/1548-1336(2002)028<0092:ARPACR>2.3.CO;2
AN  - MEDLINE:12498452
ER  -

TY  - JOUR
AU  - Shah, Rucha
AU  - Thomas, Raison
AU  - Kumar, A B Tarun
AU  - Mehta, Dhoom Singh
TI  - A Radiographic Classification for Retrograde Peri-implantitis.
T2  - The journal of contemporary dental practice
M3  - Journal Article
SN  - 1526-3711
DA  - 2016 Apr 01
PY  - 2016
VL  - 17
IS  - 4
SP  - 313
EP  - 21
AN  - MEDLINE:27340166
ER  -

TY  - JOUR
AU  - Burdurlu, Muammer Cagri
AU  - Dagasan, Volkan Cagri
AU  - Tunc, Oguzhan
AU  - Guler, Nurhan
TI  - Retrograde peri-implantitis: evaluation and treatment protocols of a rare lesion.
T2  - Quintessence international (Berlin, Germany : 1985)
M3  - Journal Article
SN  - 1936-7163
DA  - 2020 Sep 18 (Epub 2020 Sep 18)
PY  - 2020
SP  - 2
EP  - 11
DO  - 10.3290/j.qi.a45264
AN  - MEDLINE:32954386
ER  -

TY  - JOUR
AU  - Penarrocha-Oltra, David
AU  - Antonio Blaya-Tarraga, Juan
AU  - Menendez-Nieto, Isabel
AU  - Penarrocha-Diago, Miguel
AU  - Penarrocha-Diago, Maria
TI  - Factors associated with early apical peri-implantitis: A retrospective study covering a 20-year period
T2  - INTERNATIONAL JOURNAL OF ORAL IMPLANTOLOGY
M3  - Article
PU  - QUINTESSENCE PUBLISHING CO INC
PI  - HANOVER PARK
PA  - 4350 CHANDLER DRIVE, HANOVER PARK, IL 60133 USA
SN  - 2631-6420
SN  - 2631-6439
DA  - 2020 SPR
PY  - 2020
VL  - 13
IS  - 1
SP  - 65
EP  - 73
AN  - WOS:000521054500005
ER  -

TY  - JOUR
AU  - Penarrocha-Diago, Maria
AU  - Maestre-Ferrin, Laura
AU  - Cervera-Ballester, Juan
AU  - Penarrocha-Oltra, David
TI  - Implant periapical lesion: Diagnosis and treatment
T2  - MEDICINA ORAL PATOLOGIA ORAL Y CIRUGIA BUCAL
M3  - Article
PU  - MEDICINA ORAL S L
PI  - VALENCIA
PA  - CALLE DANIEL BALACIART N 4 PTA 17, VALENCIA, 46020, SPAIN
SN  - 1698-4447
DA  - 2012 NOV
PY  - 2012
VL  - 17
IS  - 6
SP  - E1023
EP  - E1027
DO  - 10.4317/medoral.17996
AN  - WOS:000314401800018
ER  -

TY  - JOUR
AU  - Chou, Ting-An
AU  - Chang, Yu-Liang
AU  - Yu, Ling-Min
AU  - Pan, Whei-Ling
AU  - Ju, Yuh-Ren
AU  - Chan, Chiu-Po
TI  - An implant periapical lesion associated with an endodontic-periodontic lesion of an adjacent molar
T2  - JOURNAL OF DENTAL SCIENCES
M3  - Article
PU  - ELSEVIER TAIWAN
PI  - TAIPEI
PA  - RM N-412, 4F, CHIA HSIN BUILDING 11, NO 96, ZHONG SHAN N ROAD SEC 2, TAIPEI, 10449, TAIWAN
SN  - 1991-7902
DA  - 2010 SEP
PY  - 2010
VL  - 5
IS  - 3
SP  - 171
EP  - 175
DO  - 10.1016/S1991-7902(10)60025-6
AN  - WOS:000282671700009
ER  -

TY  - JOUR
AU  - Verdugo, Fernando
AU  - Castillo, Ana
AU  - Simonian, Krikor
AU  - Castillo, Francisca
AU  - Farez-Vidal, Esther
AU  - D'Addona, Antonio
TI  - Periodontopathogen and Epstein-Barr Virus-Associated Periapical Periodontitis May Be the Source of Retrograde Infectious Peri-Implantitis
T2  - CLINICAL IMPLANT DENTISTRY AND RELATED RESEARCH
M3  - Article
PU  - WILEY
PI  - HOBOKEN
PA  - 111 RIVER ST, HOBOKEN 07030-5774, NJ USA
SN  - 1523-0899
SN  - 1708-8208
DA  - 2015 FEB
PY  - 2015
VL  - 17
IS  - 1
SP  - 199
EP  - 207
DO  - 10.1111/cid.12083
AN  - WOS:000349079800020
ER  -

TY  - JOUR
AU  - Waasdorp, Jonathan
AU  - Reynolds, Mark
TI  - Nonsurgical Treatment of Retrograde Peri-implantitis: A Case Report
T2  - INTERNATIONAL JOURNAL OF ORAL & MAXILLOFACIAL IMPLANTS
M3  - Article
PU  - QUINTESSENCE PUBLISHING CO INC
PI  - HANOVER PARK
PA  - 4350 CHANDLER DRIVE, HANOVER PARK, IL 60133 USA
SN  - 0882-2786
SN  - 1942-4434
DA  - 2010 JUL-AUG
PY  - 2010
VL  - 25
IS  - 4
SP  - 831
EP  - 833
AN  - WOS:000281113300023
ER  -

TY  - JOUR
AU  - Tozum, Tolga F
AU  - Sencimen, Metin
AU  - Ortakoglu, Kerim
AU  - Ozdemir, Atilla
AU  - Aydin, Omer C
AU  - Keles, Mehmet
TI  - Diagnosis and treatment of a large periapical implant lesion associated with adjacent natural tooth: a case report.
T2  - Oral surgery, oral medicine, oral pathology, oral radiology, and endodontics
M3  - Case Reports
M3  - Journal Article
SN  - 1528-395X
DA  - 2006 Jun (Epub 2006 May 03)
PY  - 2006
VL  - 101
IS  - 6
SP  - e132
EP  - 8
DO  - 10.1016/j.tripleo.2005.11.029
AN  - MEDLINE:16731377
ER  -

TY  - JOUR
AU  - Pistilli, Roberto
AU  - Canullo, Luigi
AU  - Menini, Maria
AU  - Pistilli, Valeria
AU  - Rossi-Fedele, Giampiero
AU  - Pesce, Paolo
TI  - Retrograde peri-implantitis associated with residual cysts 3 Case reports
T2  - JOURNAL OF THE AMERICAN DENTAL ASSOCIATION
M3  - Article
PU  - AMER DENTAL ASSOC
PI  - CHICAGO
PA  - 211 E CHICAGO AVE, CHICAGO, IL 60611 USA
SN  - 0002-8177
SN  - 1943-4723
DA  - 2020 DEC
PY  - 2020
VL  - 151
IS  - 12
SP  - 956
EP  - 961
DO  - 10.1016/j.adaj.2020.07.016
AN  - WOS:000592681300017
ER  -

TY  - JOUR
AU  - Zhou, Y.
AU  - Cheng, Z.
AU  - Wu, M.
AU  - Hong, Z.
AU  - Gu, Z.
TI  - Trepanation and curettage treatment for acute implant periapical lesions
T2  - INTERNATIONAL JOURNAL OF ORAL AND MAXILLOFACIAL SURGERY
M3  - Article
PU  - CHURCHILL LIVINGSTONE
PI  - EDINBURGH
PA  - JOURNAL PRODUCTION DEPT, ROBERT STEVENSON HOUSE, 1-3 BAXTERS PLACE, LEITH WALK, EDINBURGH EH1 3AF, MIDLOTHIAN, SCOTLAND
SN  - 0901-5027
DA  - 2012 FEB
PY  - 2012
VL  - 41
IS  - 2
SP  - 171
EP  - 175
DO  - 10.1016/j.ijom.2011.09.013
AN  - WOS:000301473700007
ER  -

TY  - JOUR
AU  - Shah, Rucha
AU  - Thomas, Raison
AU  - Kumar, Tarun
AU  - Mehta, Dhoom Singh
TI  - Assessment of Intraobserver and Interobserver Agreement of a New Classification System for Retrograde Periimplantitis
T2  - IMPLANT DENTISTRY
M3  - Article
PU  - LIPPINCOTT WILLIAMS & WILKINS
PI  - PHILADELPHIA
PA  - TWO COMMERCE SQ, 2001 MARKET ST, PHILADELPHIA, PA 19103 USA
SN  - 1056-6163
DA  - 2016 DEC
PY  - 2016
VL  - 25
IS  - 6
SP  - 817
EP  - 824
DO  - 10.1097/ID.0000000000000470
AN  - WOS:000388952600017
ER  -

TY  - JOUR
AU  - Kutlu, Huseyin Burak
AU  - Genc, Tolga
AU  - Tozum, Tolga Fikret
TI  - Treatment of Refractory Apical Peri-Implantitis: A Case Report
T2  - JOURNAL OF ORAL IMPLANTOLOGY
M3  - Article
PU  - ALLEN PRESS INC
PI  - LAWRENCE
PA  - 810 E 10TH ST, LAWRENCE, KS 66044 USA
SN  - 0160-6972
SN  - 1548-1336
DA  - 2016 FEB
PY  - 2016
VL  - 42
IS  - 1
SP  - 104
EP  - 109
DO  - 10.1563/AAID-JOI-D-13-00268
AN  - WOS:000370993100017
ER  -

TY  - JOUR
AU  - Ayangco, L
AU  - Sheridan, PJ
TI  - Development and treatment of retrograde peri-implantitis involving a site with a history of failed endodontic and apicoectomy procedures: A series of reports
T2  - INTERNATIONAL JOURNAL OF ORAL & MAXILLOFACIAL IMPLANTS
M3  - Article
PU  - QUINTESSENCE PUBL CO INC
PI  - CAROL STREAM
PA  - 551 NORTH KIMBERLY DR, CAROL STREAM, IL 60188-1881 USA
SN  - 0882-2786
DA  - 2001 MAY-JUN
PY  - 2001
VL  - 16
IS  - 3
SP  - 412
EP  - 417
AN  - WOS:000169438600010
ER  -

TY  - JOUR
AU  - Franceschi, Debora
AU  - Giuliani, Valentina
AU  - Giuntini, Veronica
AU  - Pini Prato, Giovan Paolo
AU  - Chambrone, Leandro
TI  - Retrograde Peri-implantitis: Report of a Case Successfully Treated by Resection of the Implant Apex
T2  - INTERNATIONAL JOURNAL OF PERIODONTICS & RESTORATIVE DENTISTRY
M3  - Article
PU  - QUINTESSENCE PUBLISHING CO INC
PI  - HANOVER PARK
PA  - 4350 CHANDLER DRIVE, HANOVER PARK, IL 60133 USA
SN  - 0198-7569
SN  - 1945-3388
DA  - 2021 MAY-JUN
PY  - 2021
VL  - 41
IS  - 3
SP  - 443
EP  - +
DO  - 10.11607/prd.4837
AN  - WOS:000656486800020
ER  -

TY  - JOUR
AU  - Wang, Jing
AU  - Luo, Yilin
AU  - Tan, Xuelian
AU  - Wang, Chenbing
AU  - Huangphattarakul, Vicha
AU  - Hu, Chen
AU  - Hang, Dingming
AU  - Man, Yi
TI  - Horizontal bone augmentation of the edentulous area with simultaneous endodontic microsurgery of the adjacent tooth: A digitally-driven multidisciplinary case report with a 1-year follow-up.
T2  - International journal of oral implantology (Berlin, Germany)
M3  - Case Reports
M3  - Journal Article
SN  - 2631-6439
DA  - 2021 Nov 02
PY  - 2021
VL  - 14
IS  - 4
SP  - 435
EP  - 451
AN  - MEDLINE:34726851
ER  -

TY  - JOUR
AU  - Lee, Juyoun
TI  - Treatment of retrograde peri-implantitis: seven-year follow-up study
TI  - 역행성 임플란트 근단병소 주위염(Retrograde Peri-implantitis) 치료의 7년 관찰
T2  - Journal of Dental Rehabilitation and Applied Science
T2  - 구강회복응용과학지
M3  - research-article
PU  - Korean academy of stomatognathic function and occlusion
SN  - 2384-4353
DA  - 2014 
PY  - 2014
VL  - 30
IS  - 3
SP  - 259
EP  - 264
DO  - 10.14368/jdras.2014.30.3.259
AN  - KJD:ART001911362
ER  -

TY  - JOUR
AU  - Lopez-Martinez, Fanny
AU  - Gomez Moreno, Gerardo
AU  - Olivares-Ponce, Patricia
AU  - Eduardo Jaramillo, David
AU  - Mate Sanchez de Val, Jose Eduardo
AU  - Luis Calvo-Guirado, Jose
TI  - Implants failures related to endodontic treatment. An observational retrospective study
T2  - CLINICAL ORAL IMPLANTS RESEARCH
M3  - Article
PU  - WILEY
PI  - HOBOKEN
PA  - 111 RIVER ST, HOBOKEN 07030-5774, NJ USA
SN  - 0905-7161
SN  - 1600-0501
DA  - 2015 SEP
PY  - 2015
VL  - 26
IS  - 9
SP  - 992
EP  - 995
DO  - 10.1111/clr.12415
AN  - WOS:000358619600002
ER  -

TY  - JOUR
AU  - Buhara, Oguz
AU  - Uyanik, Lokman Onur
AU  - Ayali, Aysa
AU  - Aydin, Melek
TI  - Active Implant Periapical Lesions Leading to Implant Failure: Two Case Reports
T2  - JOURNAL OF ORAL IMPLANTOLOGY
M3  - Article
PU  - ALLEN PRESS INC
PI  - LAWRENCE
PA  - 810 E 10TH ST, LAWRENCE, KS 66044 USA
SN  - 0160-6972
SN  - 1548-1336
DA  - 2014 JUN
PY  - 2014
VL  - 40
IS  - 3
SP  - 325
EP  - 329
DO  - 10.1563/AAID-JOI-D-11-00127
AN  - WOS:000337779900015
ER  -

TY  - JOUR
AU  - Sebring, Dan
AU  - Kvist, Thomas
AU  - Derks, Jan
TI  - Indications for Extraction before Implant Therapy: Focus on Endodontic Status
T2  - JOURNAL OF ENDODONTICS
M3  - Article
PU  - ELSEVIER SCIENCE INC
PI  - NEW YORK
PA  - STE 800, 230 PARK AVE, NEW YORK, NY 10169 USA
SN  - 0099-2399
SN  - 1878-3554
DA  - 2019 MAY
PY  - 2019
VL  - 45
IS  - 5
SP  - 532
EP  - 537
DO  - 10.1016/j.joen.2019.01.008
AN  - WOS:000467667600009
ER  -

TY  - JOUR
AU  - Di Murro, Bianca
AU  - Canullo, Luigi
AU  - Pompa, Giorgio
AU  - Di Murro, Carlo
AU  - Papi, Piero
TI  - Prevalence and treatment of retrograde peri-implantitis: a retrospective cohort study covering a 20-year period
T2  - CLINICAL ORAL INVESTIGATIONS
M3  - Article
PU  - SPRINGER HEIDELBERG
PI  - HEIDELBERG
PA  - TIERGARTENSTRASSE 17, D-69121 HEIDELBERG, GERMANY
SN  - 1432-6981
SN  - 1436-3771
DA  - 2021 JUL
PY  - 2021
VL  - 25
IS  - 7
SP  - 4553
EP  - 4561
DO  - 10.1007/s00784-020-03769-5
AN  - WOS:000607769000002
ER  -

TY  - JOUR
AU  - Flanagan, Dennis
TI  - Enterococcus faecalis and Dental Implants
T2  - JOURNAL OF ORAL IMPLANTOLOGY
M3  - Article
PU  - ALLEN PRESS INC
PI  - LAWRENCE
PA  - 810 E 10TH ST, LAWRENCE, KS 66044 USA
SN  - 0160-6972
SN  - 1548-1336
DA  - 2017 FEB
PY  - 2017
VL  - 43
IS  - 1
SP  - 8
EP  - 11
DO  - 10.1563/aaid-joi-D-16-00069
AN  - WOS:000395366200003
ER  -

TY  - JOUR
AU  - Guarnieri, Renzo
AU  - Testarelli, Luca
AU  - DeVilliers, Patricia
TI  - Features of peri-implantitis associated with luting cement extrusion: a histopathologic report in humans
T2  - QUINTESSENCE INTERNATIONAL
M3  - Article
PU  - QUINTESSENCE PUBLISHING CO INC
PI  - HANOVER PARK
PA  - 4350 CHANDLER DRIVE, HANOVER PARK, IL 60133 USA
SN  - 0033-6572
SN  - 1936-7163
DA  - 2020 MAY
PY  - 2020
VL  - 51
IS  - 5
SP  - 398
EP  - 404
DO  - 10.3290/j.qi.a44369
AN  - WOS:000529794300007
ER  -

TY  - JOUR
AU  - Silva, Guilherme C
AU  - Oliveira, Davidson R F
AU  - Vieira, Tainah C
AU  - Magalhaes, Claudia S
AU  - Moreira, Allyson N
TI  - Unusual presentation of active implant periapical lesions: a report of two cases.
T2  - Journal of oral science
M3  - Case Reports
M3  - Journal Article
SN  - 1880-4926
DA  - 2010 Sep
PY  - 2010
VL  - 52
IS  - 3
SP  - 491
EP  - 4
AN  - MEDLINE:20881345
ER  -

TY  - JOUR
AU  - Kochaji, Nabil
TI  - Inflammatory odontogenic cyst on an osseointegrated implant: A peri-implant cyst? New entity proposed
T2  - DENTAL AND MEDICAL PROBLEMS
M3  - Article
PU  - POLISH DENTAL SOC
PI  - WROCLAW
PA  - UL T CHALUBINSKIEGO 6A, WROCLAW, 50368, POLAND
SN  - 1644-387X
SN  - 2300-9020
DA  - 2017 JUL-SEP
PY  - 2017
VL  - 54
IS  - 3
SP  - 303
EP  - 306
DO  - 10.17219/dmp/75571
AN  - WOS:000417388900015
ER  -

TY  - JOUR
AU  - Mohamed, Jumshad B
AU  - Shivakumar, B
AU  - Sudarsan, Sabitha
AU  - Arun, K V
AU  - Kumar, T S S
TI  - Retrograde peri-implantitis.
T2  - Journal of Indian Society of Periodontology
M3  - Journal Article
SN  - 0975-1580
DA  - 2010 Jan
PY  - 2010
VL  - 14
IS  - 1
SP  - 57
EP  - 65
DO  - 10.4103/0972-124X.65444
AN  - MEDLINE:20922082
ER  -

TY  - JOUR
AU  - Soldatos, Nikolaos
AU  - Romanos, Georgios E.
AU  - Michaiel, Michelle
AU  - Sajadi, Ali
AU  - Angelov, Nikola
AU  - Weltman, Robin
TI  - Management of Retrograde Peri-Implantitis Using an Air-Abrasive Device, Er, Cr: YSGG Laser, and Guided Bone Regeneration
T2  - CASE REPORTS IN DENTISTRY
M3  - Article
PU  - HINDAWI LTD
PI  - LONDON
PA  - ADAM HOUSE, 3RD FLR, 1 FITZROY SQ, LONDON, W1T 5HF, ENGLAND
SN  - 2090-6447
SN  - 2090-6455
DA  - 2018 
PY  - 2018
VL  - 2018
DO  - 10.1155/2018/7283240
AN  - WOS:000431315400001
ER  -

TY  - JOUR
AU  - Nedir, Rabah
AU  - Bischof, Mark
AU  - Pujol, Ollivier
AU  - Houriet, Raymond
AU  - Samson, Jacky
AU  - Lombardi, Tommaso
TI  - Starch-induced implant periapical lesion: A case report
T2  - INTERNATIONAL JOURNAL OF ORAL & MAXILLOFACIAL IMPLANTS
M3  - Article
PU  - QUINTESSENCE PUBLISHING CO INC
PI  - HANOVER PARK
PA  - 4350 CHANDLER DRIVE, HANOVER PARK, IL 60133 USA
SN  - 0882-2786
DA  - 2007 NOV-DEC
PY  - 2007
VL  - 22
IS  - 6
SP  - 1001
EP  - 1006
AN  - WOS:000251775800017
ER  -

TY  - JOUR
AU  - Zhou, Wei
AU  - Han, Chun
AU  - Li, Dehua
AU  - Li, Yunming
AU  - Song, Yingliang
AU  - Zhao, Yimin
TI  - Endodontic treatment of teeth induces retrograde peri-implantitis
T2  - CLINICAL ORAL IMPLANTS RESEARCH
M3  - Article
PU  - WILEY
PI  - HOBOKEN
PA  - 111 RIVER ST, HOBOKEN 07030-5774, NJ USA
SN  - 0905-7161
SN  - 1600-0501
DA  - 2009 DEC
PY  - 2009
VL  - 20
IS  - 12
SP  - 1326
EP  - 1332
DO  - 10.1111/j.1600-0501.2009.01752.x
AN  - WOS:000271629000005
ER  -

TY  - JOUR
AU  - Lefever, David
AU  - Van Assche, Nele
AU  - Temmerman, Andy
AU  - Teughels, Wim
AU  - Quirynen, Marc
TI  - Aetiology, microbiology and therapy of periapical lesions around oral implants: a retrospective analysis
T2  - JOURNAL OF CLINICAL PERIODONTOLOGY
M3  - Article
PU  - WILEY-BLACKWELL
PI  - HOBOKEN
PA  - 111 RIVER ST, HOBOKEN 07030-5774, NJ USA
SN  - 0303-6979
DA  - 2013 MAR
PY  - 2013
VL  - 40
IS  - 3
SP  - 296
EP  - 302
DO  - 10.1111/jcpe.12045
AN  - WOS:000314753600010
ER  -

TY  - JOUR
AU  - Chan, Hsun-Liang
AU  - Wang, Hom-Lay
AU  - Bashutski, Jill D.
AU  - Edwards, Paul C.
AU  - Fu, Jia-Hui
AU  - Oh, Tae-Ju
TI  - Retrograde Peri-Implantitis: A Case Report Introducing an Approach to Its Management
T2  - JOURNAL OF PERIODONTOLOGY
M3  - Article
PU  - AMER ACAD PERIODONTOLOGY
PI  - CHICAGO
PA  - 737 NORTH MICHIGAN AVENUE, SUITE 800, CHICAGO, IL 60611-2690 USA
SN  - 0022-3492
DA  - 2011 JUL
PY  - 2011
VL  - 82
IS  - 7
SP  - 1080
EP  - 1088
DO  - 10.1902/jop.2010.100585
AN  - WOS:000293015100016
ER  -

TY  - JOUR
AU  - Jiang, Jianhui
AU  - Gao, Guanglin
AU  - Wang, Qingmei
TI  - Levels of SERPIN family proteins in peri-implant crevicular fluid in patients with peri-implantitis
T2  - JOURNAL OF CLINICAL LABORATORY ANALYSIS
M3  - Article
PU  - WILEY
PI  - HOBOKEN
PA  - 111 RIVER ST, HOBOKEN, NJ 07030 USA
SN  - 0887-8013
SN  - 1098-2825
DA  - 2021 SEP
PY  - 2021
VL  - 35
IS  - 9
DO  - 10.1002/jcla.23926
AN  - WOS:000680965000001
ER  -

TY  - JOUR
Z2  - 丁锋
Z2  - 王蕾
Z2  - 王悦
Z2  - 刘向东
Z2  - 乔桥
Z2  - 陈旭涛
Z2  - 宋应亮
AU  - Ding Feng
AU  - Wang Lei
AU  - Wang Yue
AU  - Liu Xiangdong
AU  - Qiao Qiao
AU  - Chen Xutao
AU  - Song Yingliang
TI  - Preliminary study on animal modeling of retrograde peri-implantitis
T2  - Journal of Practical Stomatology
M3  - Article
SN  - 1001-3733
DA  - 2019 
PY  - 2019
VL  - 35
IS  - 2
SP  - 201
EP  - 204
AN  - CSCD:6468729
ER  -

TY  - JOUR
Z2  - 宋应亮
Z2  - 周炜
Z2  - 李德华
Z2  - 赵铱民
Z2  - 刘宝林
AU  - Song Yingliang
AU  - Zhou Wei
AU  - Li Dehua
TI  - Adjacent teeth with root canal therapy cause the retrograde peri-impalntitis
T2  - Journal of Practical Stomatology
M3  - Article
SN  - 1001-3733
DA  - 2007 
PY  - 2007
VL  - 23
IS  - 4
SP  - 482
EP  - 485
AN  - CSCD:2840472
ER  -

TY  - JOUR
AU  - [Anonymous]
TI  - Does endodontic treatment of teeth induce retrograde peri-implantitis?
T2  - EUROPEAN JOURNAL OF ORAL IMPLANTOLOGY
M3  - Editorial Material
PU  - QUINTESSENCE PUBLISHING CO INC
PI  - HANOVER PARK
PA  - 4350 CHANDLER DRIVE, HANOVER PARK, IL 60133 USA
SN  - 1756-2406
DA  - 2012 FAL
PY  - 2012
VL  - 5
IS  - 3
SP  - 294
EP  - 294
AN  - WOS:000309897300009
ER  -

TY  - JOUR
AU  - Majzoub, Jad
AU  - Chen, Zhaozhao
AU  - Saleh, Islam
AU  - Askar, Houssam
AU  - Wang, Hom-Lay
TI  - Influence of restorative design on the progression of peri-implant bone loss: A retrospective study
T2  - JOURNAL OF PERIODONTOLOGY
M3  - Article
PU  - WILEY
PI  - HOBOKEN
PA  - 111 RIVER ST, HOBOKEN 07030-5774, NJ USA
SN  - 0022-3492
SN  - 1943-3670
DA  - 2021 APR
PY  - 2021
VL  - 92
IS  - 4
SP  - 536
EP  - 546
DO  - 10.1002/JPER.20-0327
AN  - WOS:000572549300001
ER  -

TY  - JOUR
AU  - Carcuac, O.
AU  - Berglundh, T.
TI  - Composition of Human Peri-implantitis and Periodontitis Lesions
T2  - JOURNAL OF DENTAL RESEARCH
M3  - Article
PU  - SAGE PUBLICATIONS INC
PI  - THOUSAND OAKS
PA  - 2455 TELLER RD, THOUSAND OAKS, CA 91320 USA
SN  - 0022-0345
SN  - 1544-0591
DA  - 2014 NOV
PY  - 2014
VL  - 93
IS  - 11
SP  - 1083
EP  - 1088
DO  - 10.1177/0022034514551754
AN  - WOS:000343975100006
ER  -

TY  - JOUR
AU  - Albouy, Jean-Pierre
AU  - Abrahamsson, Ingemar
AU  - Berglundh, Tord
TI  - Spontaneous progression of experimental peri-implantitis at implants with different surface characteristics: An experimental study in dogs
T2  - JOURNAL OF CLINICAL PERIODONTOLOGY
M3  - Article
PU  - WILEY-BLACKWELL
PI  - HOBOKEN
PA  - 111 RIVER ST, HOBOKEN 07030-5774, NJ USA
SN  - 0303-6979
DA  - 2012 FEB
PY  - 2012
VL  - 39
IS  - 2
SP  - 182
EP  - 187
DO  - 10.1111/j.1600-051X.2011.01820.x
AN  - WOS:000299070000010
ER  -

TY  - JOUR
AU  - Galarraga-Vinueza, Maria Elisa
AU  - Tangl, Stefan
AU  - Bianchini, Marco
AU  - Magini, Ricardo
AU  - Obreja, Karina
AU  - Gruber, Reinhard
AU  - Schwarz, Frank
TI  - Histological characteristics of advanced peri-implantitis bone defects in humans
T2  - INTERNATIONAL JOURNAL OF IMPLANT DENTISTRY
M3  - Article
PU  - SPRINGER JAPAN KK
PI  - TOKYO
PA  - SHIROYAMA TRUST TOWER 5F, 4-3-1 TORANOMON, MINATO-KU, TOKYO, 105-6005, JAPAN
SN  - 2198-4034
DA  - 2020 MAR 25
PY  - 2020
VL  - 6
IS  - 1
DO  - 10.1186/s40729-020-00208-8
AN  - WOS:000526045600001
ER  -

TY  - JOUR
AU  - Polak, David
AU  - Maayan, Efrat
AU  - Chackartchi, Tali
TI  - The Impact of Implant Design, Defect Size, and Type of Superstructure on the Accessibility of Nonsurgical and Surgical Approaches for the Treatment of Peri-implantitis
T2  - INTERNATIONAL JOURNAL OF ORAL & MAXILLOFACIAL IMPLANTS
M3  - Article
PU  - QUINTESSENCE PUBLISHING CO INC
PI  - HANOVER PARK
PA  - 4350 CHANDLER DRIVE, HANOVER PARK, IL 60133 USA
SN  - 0882-2786
SN  - 1942-4434
DA  - 2017 MAR-APR
PY  - 2017
VL  - 32
IS  - 2
SP  - 356
EP  - 362
DO  - 10.11607/jomi.4781
AN  - WOS:000397969300009
ER  -

TY  - JOUR
AU  - Jung, Hyun Jung
AU  - Lee, Won
AU  - Shin, Jin-Su
AU  - Lee, Sang-Kyou
AU  - Lee, Jae Hoon
TI  - The Effects of NF-kB Inhibition with p65-TMD-Linked PTD on Inflammatory Responses at Peri-implantitis Sites
T2  - INFLAMMATION
M3  - Article
M3  - Early Access
PU  - SPRINGER/PLENUM PUBLISHERS
PI  - NEW YORK
PA  - 233 SPRING ST, NEW YORK, NY 10013 USA
SN  - 0360-3997
SN  - 1573-2576
DO  - 10.1007/s10753-021-01500-4
AN  - WOS:000665808000001
ER  -

TY  - JOUR
AU  - Balshi, Stephen F.
AU  - Wolfinger, Glenn J.
AU  - Balshi, Thomas J.
TI  - A retrospective evaluation of a treatment protocol for dental implant periapical lesions: Long-term results of 39 implant apicoectomies
T2  - INTERNATIONAL JOURNAL OF ORAL & MAXILLOFACIAL IMPLANTS
M3  - Article
PU  - QUINTESSENCE PUBLISHING CO INC
PI  - HANOVER PARK
PA  - 4350 CHANDLER DRIVE, HANOVER PARK, IL 60133 USA
SN  - 0882-2786
DA  - 2007 MAR-APR
PY  - 2007
VL  - 22
IS  - 2
SP  - 267
EP  - 272
AN  - WOS:000245956800012
ER  -

TY  - JOUR
Z2  - Разина, И.Н.
Z2  - Ломиашвили, Л.М.
Z2  - Недосеко, В.Б.
AU  - Razina, I.N.
AU  - Lomiashvili, L.M.
AU  - Nedoseko, V.B.
TI  - Non-surgical treatments of complications after dental implantation. Perspectives for infrared laser light in the treatment of mucositis and peri-implantitis
T2  - Lazernaya meditsina
M3  - Article
PU  - STATE RESEARCH AND CLINICAL CENTER FOR LASER MEDICINE, Russia Ministry of Healthcare and Social Maintenance
PA  - 40 bldg.1, Studentcheskaya street,  Moscow, 121165,  Russia,
SN  - 2071-8004
DA  - 2020 
PY  - 2020
VL  - 24
IS  - 1
SP  - 49
EP  - 56
DO  - 10.37895/2071-8004-2020-24-1-49-56
AN  - RSCI:43959830
ER  -

TY  - JOUR
AU  - Galarraga-Vinueza, Maria Elisa
AU  - Obreja, Karina
AU  - Magini, Ricardo
AU  - Sculean, Anton
AU  - Sader, Robert
AU  - Schwarz, Frank
TI  - Volumetric assessment of tissue changes following combined surgical therapy of peri-implantitis: A pilot study
T2  - JOURNAL OF CLINICAL PERIODONTOLOGY
M3  - Article
PU  - WILEY
PI  - HOBOKEN
PA  - 111 RIVER ST, HOBOKEN 07030-5774, NJ USA
SN  - 0303-6979
SN  - 1600-051X
DA  - 2020 SEP
PY  - 2020
VL  - 47
IS  - 9
SP  - 1159
EP  - 1168
DO  - 10.1111/jcpe.13335
AN  - WOS:000546372200001
ER  -

TY  - JOUR
AU  - Rosendahl, Kerstin
AU  - Dahlberg, Gunnar
AU  - Kisch, Jeno
AU  - Nilner, Krister
TI  - Implant periapical lesion A case series report
T2  - SWEDISH DENTAL JOURNAL
M3  - Article
PU  - SWEDISH DENTAL JOURNAL
PI  - STOCKHOLM
PA  - BOX 1217, SE-111 82 STOCKHOLM, SWEDEN
SN  - 0347-9994
DA  - 2009 
PY  - 2009
VL  - 33
IS  - 2
SP  - 49
EP  - 58
AN  - WOS:000268098700001
ER  -

TY  - JOUR
AU  - Yamamoto, Reiko
AU  - Amano, Kaori
AU  - Takahashi, Satoko-Wada
AU  - To, Masahiro
AU  - Takahashi, Shunsuke
AU  - Matsuo, Masato
TI  - Changes in the microcirculation in periodontal tissue due to experimental peri-implantitis
T2  - JOURNAL OF ORAL BIOSCIENCES
M3  - Article
PU  - ELSEVIER
PI  - AMSTERDAM
PA  - RADARWEG 29, 1043 NX AMSTERDAM, NETHERLANDS
SN  - 1349-0079
SN  - 1880-3865
DA  - 2021 JUN
PY  - 2021
VL  - 63
IS  - 2
SP  - 153
EP  - 160
DO  - 10.1016/j.job.2021.03.002
AN  - WOS:000663421800008
ER  -

TY  - JOUR
AU  - Albouy, Jean-Pierre
AU  - Abrahamsson, Ingemar
AU  - Persson, Leif G.
AU  - Berglundh, Tord
TI  - Spontaneous progression of ligatured induced peri-implantitis at implants with different surface characteristics. An experimental study in dogs II: histological observations
T2  - CLINICAL ORAL IMPLANTS RESEARCH
M3  - Article
PU  - WILEY
PI  - HOBOKEN
PA  - 111 RIVER ST, HOBOKEN 07030-5774, NJ USA
SN  - 0905-7161
SN  - 1600-0501
DA  - 2009 APR
PY  - 2009
VL  - 20
IS  - 4
SP  - 366
EP  - 371
DO  - 10.1111/j.1600-0501.2008.01645.x
AN  - WOS:000264065300006
ER  -

TY  - JOUR
AU  - Stiller, Michael
AU  - Mengel, Rainer
AU  - Becher, Sebastian
AU  - Brinkmann, Bernhard
AU  - Peleska, Barbara
AU  - Kluk, Esther
TI  - Soft-tissue grafting for peri-implantitis-a treatment option in case of unsuitable skeletal basic morphology of the alveolar bone and lack of keratinized mucosa: a retrospective clinical cohort study
T2  - INTERNATIONAL JOURNAL OF IMPLANT DENTISTRY
M3  - Article
PU  - SPRINGER JAPAN KK
PI  - TOKYO
PA  - CHIYODA FIRST BLDG EAST, 3-8-1 NISHI-KANDA, CHIYODA-KU, TOKYO, 101-0065, JAPAN
SN  - 2198-4034
DA  - 2015 DEC
PY  - 2015
VL  - 1
IS  - 1
DO  - 10.1186/s40729-015-0029-8
AN  - WOS:000215865300027
ER  -

TY  - JOUR
AU  - Monje, Alberto
AU  - Blasi, Gonzalo
AU  - Nart, Jose
AU  - Urban, Istvan A.
AU  - Nevins, Myron
AU  - Wang, Hom-Lay
TI  - Soft Tissue Conditioning for the Surgical Therapy of Peri-implantitis: A Prospective 12-Month Study
T2  - INTERNATIONAL JOURNAL OF PERIODONTICS & RESTORATIVE DENTISTRY
M3  - Article
PU  - QUINTESSENCE PUBLISHING CO INC
PI  - HANOVER PARK
PA  - 4350 CHANDLER DRIVE, HANOVER PARK, IL 60133 USA
SN  - 0198-7569
SN  - 1945-3388
DA  - 2020 NOV-DEC
PY  - 2020
VL  - 40
IS  - 6
SP  - 899
EP  - +
DO  - 10.11607/prd.4554
AN  - WOS:000587619300017
ER  -

TY  - JOUR
AU  - Mijiritsky, Eitan
AU  - Ferroni, Letizia
AU  - Gardin, Chiara
AU  - Peleg, Oren
AU  - Gultekin, Alper
AU  - Saglanmak, Alper
AU  - Delogu, Lucia Gemma
AU  - Mitrecic, Dinko
AU  - Piattelli, Adriano
AU  - Tatullo, Marco
AU  - Zavan, Barbara
TI  - Presence of ROS in Inflammatory Environment of Peri-Implantitis Tissue: In Vitro and In Vivo Human Evidence
T2  - JOURNAL OF CLINICAL MEDICINE
M3  - Article
PU  - MDPI
PI  - BASEL
PA  - ST ALBAN-ANLAGE 66, CH-4052 BASEL, SWITZERLAND
SN  - 2077-0383
DA  - 2020 JAN
PY  - 2020
VL  - 9
IS  - 1
DO  - 10.3390/jcm9010038
AN  - WOS:000515388400038
ER  -

TY  - JOUR
AU  - Piattelli, A
AU  - Scarano, A
AU  - Piattelli, M
TI  - Histologic observations on 230 retrieved dental implants: 8 years' experience (1989-1996)
T2  - JOURNAL OF PERIODONTOLOGY
M3  - Article
PU  - AMER ACAD PERIODONTOLOGY
PI  - CHICAGO
PA  - 737 NORTH MICHIGAN AVENUE, SUITE 800, CHICAGO, IL 60611-2690 USA
SN  - 0022-3492
DA  - 1998 FEB
PY  - 1998
VL  - 69
IS  - 2
SP  - 178
EP  - 184
DO  - 10.1902/jop.1998.69.2.178
AN  - WOS:000072423700010
ER  -

TY  - JOUR
AU  - Brunelli, G.
AU  - Carinci, F.
AU  - Zollino, I.
AU  - Candotto, V.
AU  - Scarano, A.
AU  - Lauritano, D.
TI  - PERI-IMPLANTITIS: A CASE REPORT AND LITERATURE REVIEW
T2  - EUROPEAN JOURNAL OF INFLAMMATION
M3  - Article
PU  - SAGE PUBLICATIONS INC
PI  - THOUSAND OAKS
PA  - 2455 TELLER RD, THOUSAND OAKS, CA 91320 USA
SN  - 1721-727X
DA  - 2012 JAN-APR
PY  - 2012
VL  - 10
IS  - 1
SP  - 1
EP  - 5
AN  - WOS:000209251300001
ER  -

TY  - JOUR
AU  - Steiner, David R.
TI  - The resolution of a periradicular lesion involving an implant
T2  - JOURNAL OF ENDODONTICS
M3  - Article
PU  - ELSEVIER SCIENCE INC
PI  - NEW YORK
PA  - STE 800, 230 PARK AVE, NEW YORK, NY 10169 USA
SN  - 0099-2399
SN  - 1878-3554
DA  - 2008 MAR
PY  - 2008
VL  - 34
IS  - 3
SP  - 330
EP  - 335
DO  - 10.1016/j.joen.2007.12.001
AN  - WOS:000253790200019
ER  -

TY  - JOUR
AU  - Serino, Giovanni
AU  - Sato, Hirohisa
AU  - Holmes, Patrick
AU  - Turri, Alberto
TI  - Intra-surgical vs. radiographic bone level assessments in measuring peri-implant bone loss
T2  - CLINICAL ORAL IMPLANTS RESEARCH
M3  - Article
PU  - WILEY
PI  - HOBOKEN
PA  - 111 RIVER ST, HOBOKEN 07030-5774, NJ USA
SN  - 0905-7161
SN  - 1600-0501
DA  - 2017 NOV
PY  - 2017
VL  - 28
IS  - 11
SP  - 1396
EP  - 1400
DO  - 10.1111/clr.12999
AN  - WOS:000414369500016
ER  -

TY  - JOUR
AU  - Scarano, Antonio
AU  - Nardi, Gianna
AU  - Murmura, Giovanna
AU  - Rapani, Manuela
AU  - Mortellaro, Carmen
TI  - Evaluation of the Removal Bacteria on Failed Titanium Implants After Irradiation With Erbium-Doped Yttrium Aluminium Garnet Laser
T2  - JOURNAL OF CRANIOFACIAL SURGERY
M3  - Article
PU  - LIPPINCOTT WILLIAMS & WILKINS
PI  - PHILADELPHIA
PA  - TWO COMMERCE SQ, 2001 MARKET ST, PHILADELPHIA, PA 19103 USA
SN  - 1049-2275
SN  - 1536-3732
DA  - 2016 JUL
PY  - 2016
VL  - 27
IS  - 5
SP  - 1202
EP  - 1204
DO  - 10.1097/SCS.0000000000002735
AN  - WOS:000379793500056
ER  -

TY  - JOUR
AU  - Leja, Chris
AU  - Geminiani, Alessandro
AU  - Caton, Jack
AU  - Romanos, Georgios E.
TI  - Thermodynamic effects of laser irradiation of implants placed in bone: an in vitro study
T2  - LASERS IN MEDICAL SCIENCE
M3  - Article
PU  - SPRINGER LONDON LTD
PI  - LONDON
PA  - 236 GRAYS INN RD, 6TH FLOOR, LONDON WC1X 8HL, ENGLAND
SN  - 0268-8921
SN  - 1435-604X
DA  - 2013 NOV
PY  - 2013
VL  - 28
IS  - 6
SP  - 1435
EP  - 1440
DO  - 10.1007/s10103-012-1215-z
AN  - WOS:000325561200002
ER  -

TY  - JOUR
AU  - Garzon, Hernan
AU  - Camilo, Alfonso
AU  - Camilo, Tocora
AU  - Johana, Castro
AU  - Javier, Cifuentes
AU  - Jefferson, Cuellar
AU  - Nidia, Torres
TI  - Relationship Between Dental Cement Materials of Implant-Supported Crowns with Peri-Implantitis Development in Humans: A Systematic Review of Literature.
T2  - Journal of long-term effects of medical implants
M3  - Journal Article
M3  - Systematic Review
SN  - 1940-4379
DA  - 2018 
PY  - 2018
VL  - 28
IS  - 3
SP  - 223
EP  - 232
DO  - 10.1615/JLongTermEffMedImplants.2018027223
AN  - MEDLINE:30806281
ER  -

TY  - JOUR
AU  - Di Murro, Bianca
AU  - Papi, Piero
AU  - Passarelli, Pier Carmine
AU  - D'Addona, Antonio
AU  - Pompa, Giorgio
TI  - Attitude in Radiographic Post-Operative Assessment of Dental Implants among Italian Dentists: A Cross-Sectional Survey
T2  - ANTIBIOTICS-BASEL
M3  - Article
PU  - MDPI
PI  - BASEL
PA  - ST ALBAN-ANLAGE 66, CH-4052 BASEL, SWITZERLAND
SN  - 2079-6382
DA  - 2020 MAY
PY  - 2020
VL  - 9
IS  - 5
DO  - 10.3390/antibiotics9050234
AN  - WOS:000540850100067
ER  -

TY  - JOUR
AU  - Kutlu, H Burak
AU  - Goyushov, Samir
AU  - Tozum, Tolga F
TI  - An alternative treatment for hopeless implants: Coronal resection.
T2  - Journal of oral biology and craniofacial research
M3  - Case Reports
SN  - 2212-4268
DA  - 2020  (Epub 2020 Mar 13)
PY  - 2020
VL  - 10
IS  - 2
SP  - 104
EP  - 109
DO  - 10.1016/j.jobcr.2020.03.005
AN  - MEDLINE:32211286
ER  -

TY  - JOUR
AU  - Garcia-Garcia, Marta
AU  - Mir-Mari, Javier
AU  - Benic, Goran I.
AU  - Figueiredo, Rui
AU  - Valmaseda-Castellon, Eduard
TI  - Accuracy of periapical radiography in assessing bone level in implants affected by peri-implantitis: a cross-sectional study
T2  - JOURNAL OF CLINICAL PERIODONTOLOGY
M3  - Article
PU  - WILEY
PI  - HOBOKEN
PA  - 111 RIVER ST, HOBOKEN 07030-5774, NJ USA
SN  - 0303-6979
SN  - 1600-051X
DA  - 2016 JAN
PY  - 2016
VL  - 43
IS  - 1
SP  - 85
EP  - 91
DO  - 10.1111/jcpe.12491
AN  - WOS:000370846900010
ER  -

TY  - JOUR
AU  - Lopez Castro, Gonzalo
AU  - Gallas, Mercedes
AU  - Rodroguez Nunez, Ignacio
AU  - Leyes Borrajo, Jose Luis
AU  - Cuevas Alvarez, Juan
AU  - Garcia Varela, Luis
TI  - Scanning electron microscopic analysis of diode laser-treated titanium implant surfaces
T2  - PHOTOMEDICINE AND LASER SURGERY
M3  - Article
PU  - MARY ANN LIEBERT, INC
PI  - NEW ROCHELLE
PA  - 140 HUGUENOT STREET, 3RD FL, NEW ROCHELLE, NY 10801 USA
SN  - 1549-5418
SN  - 1557-8550
DA  - 2007 APR
PY  - 2007
VL  - 25
IS  - 2
SP  - 124
EP  - 128
DO  - 10.1089/pho.2006.1086
AN  - WOS:000247717500011
ER  -

TY  - JOUR
AU  - Stavaru Marinescu, Bogdan
AU  - Naval Gías, Luis
AU  - Herrera Calvo, Gonzalo
T2  - Revista Española de Cirugía Oral y Maxilofacial
M3  - research-article
PU  - Sociedad Española de Cirugía Oral y Maxilofacial
SN  - 1130-0558
DA  - 2015 12
PY  - 2015
VL  - 37
IS  - 4
SP  - 188
EP  - 195
DO  - 10.1016/j.maxilo.2014.03.006
AN  - SCIELO:S1130-05582015000400003
ER  -

TY  - JOUR
AU  - Sisli, Selen Nihal
AU  - Pektas, Zafer Ozgur
TI  - What Is the Role of Endodontic Predisposing Factors in Early Implant Failure?
T2  - JOURNAL OF ORAL IMPLANTOLOGY
M3  - Article
PU  - ALLEN PRESS INC
PI  - LAWRENCE
PA  - 810 E 10TH ST, LAWRENCE, KS 66044 USA
SN  - 0160-6972
SN  - 1548-1336
DA  - 2020 OCT
PY  - 2020
VL  - 46
IS  - 5
SP  - 491
EP  - 495
DO  - 10.1563/aaid-joi-D-19-00141
AN  - WOS:000608042500006
ER  -

TY  - JOUR
AU  - Tzerbos, Fotios
AU  - Bountaniotis, Fotios
AU  - Theologie-Lygidakis, Nadia
AU  - Fakitsas, Dimitrios
AU  - Fakitsas, Loannis
TI  - Complications of Zygomatic Implants: Our Clinical Experience with 4 Cases
T2  - ACTA STOMATOLOGICA CROATICA
M3  - Article
PU  - UNIV ZAGREB, SCH DENTAL MEDICINE
PI  - ZAGREB
PA  - GUNDULICEVA 5, ZAGREB, HR-10 000, CROATIA
SN  - 0001-7019
SN  - 1846-0410
DA  - 2016 SEP
PY  - 2016
VL  - 50
IS  - 3
SP  - 251
EP  - 257
DO  - 10.15644/asc50/3/8
AN  - WOS:000447294300008
ER  -

TY  - JOUR
AU  - Berglundh, T
AU  - Gislason, O
AU  - Lekholm, U
AU  - Sennerby, L
AU  - Lindhe, J
TI  - Histopathological observations of human periimplantitis lesions
T2  - JOURNAL OF CLINICAL PERIODONTOLOGY
M3  - Article
PU  - WILEY
PI  - HOBOKEN
PA  - 111 RIVER ST, HOBOKEN 07030-5774, NJ USA
SN  - 0303-6979
SN  - 1600-051X
DA  - 2004 MAY
PY  - 2004
VL  - 31
IS  - 5
SP  - 341
EP  - 347
DO  - 10.1111/j.1600-051X.2004.00486.x
AN  - WOS:000220839500003
ER  -

TY  - JOUR
AU  - Gundogar, Hasan
AU  - Uzunkaya, Meral
TI  - Investigation of surface element properties in explanted implants due to peri-implantitis: An in vitro study
T2  - JOURNAL OF ORAL HEALTH AND ORAL EPIDEMIOLOGY
M3  - Article
PU  - KERMAN UNIV MEDICAL SCIENCES
PI  - KERMAN
PA  - JAHAD BLVD, KERMAN, 7619813159, IRAN
SN  - 2322-1372
DA  - 2020 SPR
PY  - 2020
VL  - 9
IS  - 2
SP  - 80
EP  - 84
DO  - 10.22122/johoe.v9i2.1071
AN  - WOS:000608118300004
ER  -

TY  - JOUR
AU  - Scarano, A.
AU  - Sinjari, B.
AU  - di Iorio, D.
AU  - Murmura, G.
AU  - Carinci, F.
AU  - Lauritano, D.
TI  - SURFACE ANALYSIS OF FAILED ORAL TITANIUM IMPLANTS AFTER IRRADIATED WITH ErCR:YSGG 2780 LASER
T2  - EUROPEAN JOURNAL OF INFLAMMATION
M3  - Article
PU  - SAGE PUBLICATIONS INC
PI  - THOUSAND OAKS
PA  - 2455 TELLER RD, THOUSAND OAKS, CA 91320 USA
SN  - 1721-727X
DA  - 2012 JAN-APR
PY  - 2012
VL  - 10
IS  - 1
SP  - 49
EP  - 54
AN  - WOS:000209251300009
ER  -

TY  - JOUR
AU  - Monzavi, Abbas
AU  - Shahabi, Sima
AU  - Fekrazad, Reza
AU  - Behruzi, Roohollah
AU  - Chiniforush, Nasim
TI  - Implant Surface Temperature Changes during Er:YAG Laser Irradiation with Different Cooling Systems.
T2  - Journal of dentistry (Tehran, Iran)
M3  - Journal Article
SN  - 1735-2150
DA  - 2014 Mar (Epub 2014 Mar 31)
PY  - 2014
VL  - 11
IS  - 2
SP  - 210
EP  - 5
AN  - MEDLINE:24910697
ER  -

TY  - JOUR
AU  - Sahrmann, Philipp
AU  - Ronay, Valerie
AU  - Sener, Beatrice
AU  - Jung, Ronald E.
AU  - Attin, Thomas
AU  - Schmidlin, Patrick R.
TI  - Cleaning potential of glycine air-flow application in an in vitro peri-implantitis model
T2  - CLINICAL ORAL IMPLANTS RESEARCH
M3  - Article
PU  - WILEY
PI  - HOBOKEN
PA  - 111 RIVER ST, HOBOKEN 07030-5774, NJ USA
SN  - 0905-7161
SN  - 1600-0501
DA  - 2013 JUN
PY  - 2013
VL  - 24
IS  - 6
SP  - 666
EP  - 670
DO  - 10.1111/j.1600-0501.2012.02445.x
AN  - WOS:000317301700011
ER  -

TY  - JOUR
AU  - Li, Ruiliu
AU  - Meng, Zhaoqiang
AU  - Zhang, Yi
AU  - Shan, Xiaofeng
AU  - Wang, Yang
AU  - He, Yang
TI  - Soft Tissue Management: A Critical Part of Implant Rehabilitation After Vascularized Free-Flap Reconstruction
T2  - JOURNAL OF ORAL AND MAXILLOFACIAL SURGERY
M3  - Article
PU  - W B SAUNDERS CO-ELSEVIER INC
PI  - PHILADELPHIA
PA  - 1600 JOHN F KENNEDY BOULEVARD, STE 1800, PHILADELPHIA, PA 19103-2899 USA
SN  - 0278-2391
SN  - 1531-5053
DA  - 2021 MAR
PY  - 2021
VL  - 79
IS  - 3
SP  - 560
EP  - 574
DO  - 10.1016/j.joms.2020.11.006
AN  - WOS:000632247500015
ER  -

TY  - JOUR
AU  - Al-Khureif, Abdulaziz Abdullah
AU  - Mohamed, Badreldin A.
AU  - Siddiqui, Adel Zia
AU  - Hashem, Mohamed
AU  - Khan, Aftab Ahmed
AU  - Divakar, Darshan Devang
TI  - Clinical, host-derived immune biomarkers and microbiological outcomes with adjunctive photochemotherapy compared with local antimicrobial therapy in the treatment of peri-implantitis in cigarette smokers
T2  - PHOTODIAGNOSIS AND PHOTODYNAMIC THERAPY
M3  - Article
PU  - ELSEVIER
PI  - AMSTERDAM
PA  - RADARWEG 29, 1043 NX AMSTERDAM, NETHERLANDS
SN  - 1572-1000
SN  - 1873-1597
DA  - 2020 JUN
PY  - 2020
VL  - 30
DO  - 10.1016/j.pdpdt.2020.101684
AN  - WOS:000540895900029
ER  -

TY  - JOUR
AU  - Roos-Jansaker, AM
AU  - Lindahl, C
AU  - Renvert, H
AU  - Renvert, S
TI  - Nine- to fourteen-year follow-up of implant treatment. Part II: presence of peri-implant lesions
T2  - JOURNAL OF CLINICAL PERIODONTOLOGY
M3  - Article
PU  - WILEY
PI  - HOBOKEN
PA  - 111 RIVER ST, HOBOKEN 07030-5774, NJ USA
SN  - 0303-6979
SN  - 1600-051X
DA  - 2006 APR
PY  - 2006
VL  - 33
IS  - 4
SP  - 290
EP  - 295
DO  - 10.1111/j.1600-051X.2006.00906.x
AN  - WOS:000236848400006
ER  -

TY  - JOUR
AU  - Nohra, Johnny
AU  - Kassir, Abdel Rahman
AU  - Mokbel, Nadim
AU  - Naaman, Nada
TI  - Long-Term Follow-up of latrogenic Implant Endodontitis: A Case Report
T2  - INTERNATIONAL JOURNAL OF PERIODONTICS & RESTORATIVE DENTISTRY
M3  - Article
PU  - QUINTESSENCE PUBLISHING CO INC
PI  - HANOVER PARK
PA  - 4350 CHANDLER DRIVE, HANOVER PARK, IL 60133 USA
SN  - 0198-7569
SN  - 1945-3388
DA  - 2019 MAR-APR
PY  - 2019
VL  - 39
IS  - 2
SP  - 239
EP  - 244
DO  - 10.11607/prd.3517
AN  - WOS:000459290900014
ER  -

TY  - JOUR
AU  - Suomalainen, A. K.
AU  - Salo, A.
AU  - Robinson, S.
AU  - Peltola, J. S.
TI  - The 3DX multi image micro-CT device in clinical dental practice
T2  - DENTOMAXILLOFACIAL RADIOLOGY
M3  - Article
PU  - BRITISH INST RADIOLOGY
PI  - LONDON
PA  - 36 PORTLAND PLACE, LONDON W1N 4AT, ENGLAND
SN  - 0250-832X
DA  - 2007 FEB
PY  - 2007
VL  - 36
IS  - 2
SP  - 80
EP  - 85
DO  - 10.1259/dmfr/30358216
AN  - WOS:000245917800004
ER  -

TY  - JOUR
AU  - Jordan, Rachael P. C.
AU  - Marsh, Lucy
AU  - Ayre, Wayne Nishio
AU  - Jones, Quentin
AU  - Parkes, Matthew
AU  - Austin, Bryan
AU  - Sloan, Alastair J.
AU  - Waddington, Rachel J.
TI  - An assessment of early colonisation of implant-abutment metal surfaces by single species and co-cultured bacterial periodontal pathogens
T2  - JOURNAL OF DENTISTRY
M3  - Article
PU  - ELSEVIER SCI LTD
PI  - OXFORD
PA  - THE BOULEVARD, LANGFORD LANE, KIDLINGTON, OXFORD OX5 1GB, OXON, ENGLAND
SN  - 0300-5712
SN  - 1879-176X
DA  - 2016 OCT
PY  - 2016
VL  - 53
SP  - 64
EP  - 72
DO  - 10.1016/j.jdent.2016.07.013
AN  - WOS:000384869600009
ER  -

TY  - JOUR
AU  - Leitao-Almeida, Bruno
AU  - Camps-Font, Octavi
AU  - Correia, Andre
AU  - Mir-Mari, Javier
AU  - Figueiredo, Rui
AU  - Valmaseda-Castellon, Eduard
TI  - Effect of bone loss on the fracture resistance of narrow dental implants after implantoplasty. An in vitro study
T2  - MEDICINA ORAL PATOLOGIA ORAL Y CIRUGIA BUCAL
M3  - Article
PU  - MEDICINA ORAL S L
PI  - VALENCIA
PA  - CALLE DANIEL BALACIART N 4 PTA 17, VALENCIA, 46020, SPAIN
SN  - 1698-6946
DA  - 2021 SEP
PY  - 2021
VL  - 26
IS  - 5
SP  - E611
EP  - E618
DO  - 10.4317/medoral.24624
AN  - WOS:000691774300010
ER  -

TY  - JOUR
AU  - Romanos, Georgios E.
AU  - Motwani, Sonia, V
AU  - Montanaro, Nicholas J.
AU  - Javed, Fawad
AU  - Delgado-Ruiz, Rafael
TI  - Photothermal Effects of Defocused Initiated Versus Noninitiated Diode Implant Irradiation
T2  - PHOTOBIOMODULATION PHOTOMEDICINE AND LASER SURGERY
M3  - Article
PU  - MARY ANN LIEBERT, INC
PI  - NEW ROCHELLE
PA  - 140 HUGUENOT STREET, 3RD FL, NEW ROCHELLE, NY 10801 USA
SN  - 2578-5478
DA  - 2019 JUN
PY  - 2019
VL  - 37
IS  - 6
SP  - 356
EP  - 361
DO  - 10.1089/photob.2018.4545
AN  - WOS:000487282500006
ER  -

TY  - JOUR
AU  - Spinato, Sergio
AU  - Bernardello, Fabio
AU  - Sassatelli, Paolo
AU  - Zaffe, Davide
TI  - Hybrid Implants in Healthy and Periodontally Compromised Patients: A Preliminary Clinical and Radiographic Study
T2  - INTERNATIONAL JOURNAL OF PERIODONTICS & RESTORATIVE DENTISTRY
M3  - Article
PU  - QUINTESSENCE PUBLISHING CO INC
PI  - HANOVER PARK
PA  - 4350 CHANDLER DRIVE, HANOVER PARK, IL 60133 USA
SN  - 0198-7569
SN  - 1945-3388
DA  - 2017 MAR-APR
PY  - 2017
VL  - 37
IS  - 2
SP  - 195
EP  - 202
DO  - 10.11607/prd.3140
AN  - WOS:000398056800008
ER  -

TY  - JOUR
AU  - Khademi, Abbasali
AU  - Shadmehr, Elham
AU  - Ajami, Majid
AU  - Rismanchian, Mansour
AU  - Razavi, Seied Mohammad
TI  - Histologic and Histomorphometric Assessment of Implants and Periapical Tissues When Placed in the Sockets of Extracted Teeth, Teeth With Periapical Lesions, and Healed Lesions: A Canine Study
T2  - JOURNAL OF ORAL IMPLANTOLOGY
M3  - Article
PU  - ALLEN PRESS INC
PI  - LAWRENCE
PA  - 810 E 10TH ST, LAWRENCE, KS 66044 USA
SN  - 0160-6972
SN  - 1548-1336
DA  - 2013 DEC
PY  - 2013
VL  - 39
IS  - 6
SP  - 709
EP  - 713
DO  - 10.1563/AAID-JOI-D-11-00137
AN  - WOS:000329562400012
ER  -

TY  - JOUR
AU  - Rios, F. G.
AU  - Viana, E. R.
AU  - Ribeiro, G. M.
AU  - Gonzalez, J. C.
AU  - Abelenda, A.
AU  - Peruzzo, D. C.
TI  - Temperature evaluation of dental implant surface irradiated with high-power diode laser
T2  - LASERS IN MEDICAL SCIENCE
M3  - Article
PU  - SPRINGER LONDON LTD
PI  - LONDON
PA  - 236 GRAYS INN RD, 6TH FLOOR, LONDON WC1X 8HL, ENGLAND
SN  - 0268-8921
SN  - 1435-604X
DA  - 2016 SEP
PY  - 2016
VL  - 31
IS  - 7
SP  - 1309
EP  - 1316
DO  - 10.1007/s10103-016-1974-z
AN  - WOS:000386368600005
ER  -

TY  - JOUR
AU  - Munoz-Camara, Daniel
AU  - Gilbel-Del Aguila, Osmundo
AU  - Pardo-Zamora, Guillermo
AU  - Camacho-Alonso, Fabio
TI  - Immediate post-extraction implants placed in acute periapical infected sites with immediate prosthetic provisionalization: a 1-year prospective cohort study
T2  - MEDICINA ORAL PATOLOGIA ORAL Y CIRUGIA BUCAL
M3  - Article
PU  - MEDICINA ORAL S L
PI  - VALENCIA
PA  - CALLE DANIEL BALACIART N 4 PTA 17, VALENCIA, 46020, SPAIN
SN  - 1698-6946
DA  - 2020 NOV
PY  - 2020
VL  - 25
IS  - 6
SP  - E720
EP  - E727
DO  - 10.4317/medoral.23708
AN  - WOS:000585090200002
ER  -

TY  - JOUR
AU  - Chan, Hsun-Liang
AU  - Oh, Won-Suck
AU  - Ong, Hwei Sze
AU  - Fu, Jia-Hui
AU  - Steigmann, Marius
AU  - Sierraalta, Marianella
AU  - Wang, Hom-Lay
TI  - Impact of Implantoplasty on Strength of the Implant-Abutment Complex
T2  - INTERNATIONAL JOURNAL OF ORAL & MAXILLOFACIAL IMPLANTS
M3  - Article
PU  - QUINTESSENCE PUBLISHING CO INC
PI  - HANOVER PARK
PA  - 4350 CHANDLER DRIVE, HANOVER PARK, IL 60133 USA
SN  - 0882-2786
SN  - 1942-4434
DA  - 2013 NOV-DEC
PY  - 2013
VL  - 28
IS  - 6
SP  - 1530
EP  - 1535
DO  - 10.11607/jomi.3227
AN  - WOS:000328125900035
ER  -

TY  - JOUR
AU  - Hong, Ji-Youn
AU  - Yon, Jeyoung
AU  - Lee, Jung-Seok
AU  - Lee, In-Kyeong
AU  - Yang, Cheryl
AU  - Kim, Min-Soo
AU  - Choi, Seong-Ho
AU  - Jung, Ui-Won
TI  - Effects of epigallocatechin-3-gallate on the healing of extraction sockets with a periapical lesion: A pilot study in dogs
T2  - JOURNAL OF BIOMEDICAL MATERIALS RESEARCH PART B-APPLIED BIOMATERIALS
M3  - Article
PU  - WILEY-BLACKWELL
PI  - HOBOKEN
PA  - 111 RIVER ST, HOBOKEN 07030-5774, NJ USA
SN  - 1552-4973
SN  - 1552-4981
DA  - 2015 MAY
PY  - 2015
VL  - 103
IS  - 4
SP  - 727
EP  - 734
DO  - 10.1002/jbm.b.33238
AN  - WOS:000353336800001
ER  -

TY  - JOUR
AU  - Lu, Shin-Yu
AU  - Huang, Chih-Cheng
TI  - Resolution of an active peri-implantitis in a chronic steroid user by bone augmentation with PepGen P-15 and a barrier membrane.
T2  - The Journal of oral implantology
M3  - Case Reports
M3  - Journal Article
SN  - 0160-6972
DA  - 2007 
PY  - 2007
VL  - 33
IS  - 5
SP  - 280
EP  - 7
DO  - 10.1563/1548-1336(2007)33[280:ROAAPI]2.0.CO;2
AN  - MEDLINE:17987860
ER  -

TY  - JOUR
AU  - Persson, LG
AU  - Ericsson, I
AU  - Berglundh, T
AU  - Lindhe, J
TI  - Osseintegration following treatment of peri-implantitis and replacement of implant components - An experimental study in the dog
T2  - JOURNAL OF CLINICAL PERIODONTOLOGY
M3  - Article
PU  - MUNKSGAARD INT PUBL LTD
PI  - COPENHAGEN
PA  - 35 NORRE SOGADE, PO BOX 2148, DK-1016 COPENHAGEN, DENMARK
SN  - 0303-6979
DA  - 2001 MAR
PY  - 2001
VL  - 28
IS  - 3
SP  - 258
EP  - 263
DO  - 10.1034/j.1600-051x.2001.028003258.x
AN  - WOS:000167242400010
ER  -

TY  - JOUR
AU  - Jung, Soong-Ryong
AU  - Bashutski, Jill D.
AU  - Jandali, Rami
AU  - Prasad, Hari
AU  - Rohrer, Michael
AU  - Wang, Hom-Lay
TI  - Histological Analysis of Soft and Hard Tissues in a Periimplantitis Lesion: A Human Case Report
T2  - IMPLANT DENTISTRY
M3  - Article
PU  - LIPPINCOTT WILLIAMS & WILKINS
PI  - PHILADELPHIA
PA  - TWO COMMERCE SQ, 2001 MARKET ST, PHILADELPHIA, PA 19103 USA
SN  - 1056-6163
DA  - 2012 JUN
PY  - 2012
VL  - 21
IS  - 3
SP  - 186
EP  - 189
DO  - 10.1097/ID.0b013e31824eec0a
AN  - WOS:000304318400006
ER  -

TY  - JOUR
AU  - Jafarian, Mohammad
AU  - Rayati, Farshid
AU  - Najafi, Elnaz
TI  - Successful treatment of a large implant periapical lesion that caused paraesthesia and perimandibular abscess.
T2  - Dental research journal
M3  - Case Reports
SN  - 1735-3327
DA  - 2016 
PY  - 2016
VL  - 13
IS  - 2
SP  - 188
EP  - 92
AN  - MEDLINE:27076835
ER  -

TY  - JOUR
AU  - Neiva, Rodrigo
AU  - Tovar, Nick
AU  - Jimbo, Ryo
AU  - Gil, Luiz F.
AU  - Goldberg, Paula
AU  - Barbosa, Joao P. M.
AU  - Lilin, Thomas
AU  - Coelho, Paulo G.
TI  - The Effect of Laser-Etched Surface Design on Soft Tissue Healing of Two Different Implant Abutment Systems: An Experimental Study in Dogs
T2  - INTERNATIONAL JOURNAL OF PERIODONTICS & RESTORATIVE DENTISTRY
M3  - Article
PU  - QUINTESSENCE PUBLISHING CO INC
PI  - HANOVER PARK
PA  - 4350 CHANDLER DRIVE, HANOVER PARK, IL 60133 USA
SN  - 0198-7569
SN  - 1945-3388
DA  - 2016 SEP-OCT
PY  - 2016
VL  - 36
IS  - 5
SP  - 673
EP  - 679
DO  - 10.11607/prd.2940
AN  - WOS:000387127100009
ER  -

TY  - JOUR
AU  - Sussman, H I
TI  - Periapical implant pathology.
T2  - The Journal of oral implantology
M3  - Journal Article
SN  - 0160-6972
DA  - 1998 
PY  - 1998
VL  - 24
IS  - 3
SP  - 133
EP  - 8
DO  - 10.1563/1548-1336(1998)024<0133:PIP>2.3.CO;2
AN  - MEDLINE:9893519
ER  -

TY  - JOUR
AU  - MARINELLO, CP
AU  - BERGLUNDH, T
AU  - ERICSSON, I
AU  - KLINGE, B
AU  - GLANTZ, PO
AU  - LINDHE, J
TI  - RESOLUTION OF LIGATURE-INDUCED PERI-IMPLANTITIS LESIONS IN THE DOG
T2  - JOURNAL OF CLINICAL PERIODONTOLOGY
M3  - Article
PU  - WILEY
PI  - HOBOKEN
PA  - 111 RIVER ST, HOBOKEN 07030-5774, NJ USA
SN  - 0303-6979
SN  - 1600-051X
DA  - 1995 JUN
PY  - 1995
VL  - 22
IS  - 6
SP  - 475
EP  - 479
DO  - 10.1111/j.1600-051X.1995.tb00180.x
AN  - WOS:A1995RF05500009
ER  -

TY  - JOUR
AU  - Kim, Hyun Ju
AU  - beomseok, chang
AU  - 박세환
AU  - 엄흥식
AU  - 이재관
TI  - Clinical managements of implant periapical lesions: a report of three cases with five to twelve years of follow-up
TI  - 임플란트 근단 병소의 임상적 접근 방법: 5 - 12년간의 증례 보고
T2  - Journal of Dental Rehabilitation and Applied Science
T2  - 구강회복응용과학지
M3  - research-article
PU  - Korean academy of stomatognathic function and occlusion
SN  - 2384-4353
DA  - 2015 
PY  - 2015
VL  - 31
IS  - 2
SP  - 150
EP  - 157
DO  - 10.14368/jdras.2015.31.2.150
AN  - KJD:ART002002254
ER  -

TY  - JOUR
AU  - Gaetani, Paolo
TI  - Role and utility of the keratinized mucosa around dental implants
T2  - DENTAL CADMOS
M3  - Article
PU  - EDIZIONI EDRA
PI  - MILAN
PA  - VIA SPADOLINI 7, MILAN, LOMBARDY, ITALY
SN  - 0011-8524
DA  - 2020 MAY
PY  - 2020
VL  - 88
IS  - 5
SP  - 280
EP  - 293
DO  - 10.19256/d.cadmos.05.2020.04
AN  - WOS:000529380400005
ER  -

TY  - JOUR
AU  - Oh, Tae-Ju
AU  - Yoon, Joongkyo
AU  - Wang, Hom-Lay
TI  - Management of the implant periapical lesion: a case report.
T2  - Implant dentistry
M3  - Case Reports
M3  - Journal Article
SN  - 1056-6163
DA  - 2003 
PY  - 2003
VL  - 12
IS  - 1
SP  - 41
EP  - 6
AN  - MEDLINE:12704955
ER  -

TY  - JOUR
AU  - Lindeboom, Jerome A. H.
AU  - Tjiook, Yang
AU  - Kroon, Frans H. M.
TI  - Immediate placement of implants in periapical infected sites: A prospective randomized study in 50 patients
T2  - ORAL SURGERY ORAL MEDICINE ORAL PATHOLOGY ORAL RADIOLOGY AND ENDODONTOLOGY
M3  - Article
PU  - MOSBY-ELSEVIER
PI  - NEW YORK
PA  - 360 PARK AVENUE SOUTH, NEW YORK, NY 10010-1710 USA
SN  - 1079-2104
SN  - 1528-395X
DA  - 2006 JUN
PY  - 2006
VL  - 101
IS  - 6
SP  - 705
EP  - 710
DO  - 10.1016/j.tripleo.2005.08.022
AN  - WOS:000238207900005
ER  -

TY  - JOUR
AU  - Hita-Iglesias, Cristina
AU  - Sanchez-Sanchez, Francisco J.
AU  - Montero, Javier
AU  - Galindo-Moreno, Pablo
AU  - Mesa, Francisco
AU  - Martinez-Lara, Ildefonso
AU  - Sanchez-Fernandez, Elena
TI  - Immediate Implants Placed in Fresh Sockets Associated with Periapical Pathology: A Split-Mouth Design and Survival Evaluation after 1-Year Follow-Up
T2  - CLINICAL IMPLANT DENTISTRY AND RELATED RESEARCH
M3  - Article
PU  - WILEY-BLACKWELL
PI  - HOBOKEN
PA  - 111 RIVER ST, HOBOKEN 07030-5774, NJ USA
SN  - 1523-0899
SN  - 1708-8208
DA  - 2016 DEC
PY  - 2016
VL  - 18
IS  - 6
SP  - 1075
EP  - 1083
DO  - 10.1111/cid.12387
AN  - WOS:000389407200002
ER  -

TY  - JOUR
AU  - Park, SH
AU  - Sorensen, WP
AU  - Wang, HL
TI  - Management and prevention of retrograde peri-implant infection from retained root tips: Two case reports
T2  - INTERNATIONAL JOURNAL OF PERIODONTICS & RESTORATIVE DENTISTRY
M3  - Article
PU  - QUINTESSENCE PUBLISHING CO INC
PI  - HANOVER PARK
PA  - 4350 CHANDLER DRIVE, HANOVER PARK, IL 60133 USA
SN  - 0198-7569
SN  - 1945-3388
DA  - 2004 OCT
PY  - 2004
VL  - 24
IS  - 5
SP  - 422
EP  - 433
DO  - 10.11607/prd.00.0604
AN  - WOS:000224738400003
ER  -

TY  - JOUR
AU  - Cho, Young-Dan
AU  - Seol, Yang-Jo
AU  - Lee, Yong-Moo
AU  - Heo, Seong-Joo
AU  - Ku, Young
TI  - Immediate Implant Placement at a Periapical Lesion Site: A Case Series
T2  - JOURNAL OF ORAL IMPLANTOLOGY
M3  - Article
PU  - ALLEN PRESS INC
PI  - LAWRENCE
PA  - 810 E 10TH ST, LAWRENCE, KS 66044 USA
SN  - 0160-6972
SN  - 1548-1336
DA  - 2018 AUG
PY  - 2018
VL  - 44
IS  - 4
SP  - 281
EP  - 286
DO  - 10.1563/aaid-joi-D-17-00225
AN  - WOS:000457680000006
ER  -

TY  - JOUR
AU  - Tseng, CC
AU  - Chen, YHM
AU  - Pang, IC
AU  - Weber, HP
TI  - Peri-implant pathology caused by periapical lesion of an adjacent natural tooth: A case report
T2  - INTERNATIONAL JOURNAL OF ORAL & MAXILLOFACIAL IMPLANTS
M3  - Article
PU  - QUINTESSENCE PUBL CO INC
PI  - CAROL STREAM
PA  - 551 NORTH KIMBERLY DR, CAROL STREAM, IL 60188-1881 USA
SN  - 0882-2786
DA  - 2005 JUL-AUG
PY  - 2005
VL  - 20
IS  - 4
SP  - 632
EP  - 635
AN  - WOS:000231073700017
ER  -

TY  - JOUR
AU  - Lombardo, Giorgio
AU  - Signoriello, Annarita
AU  - Marincola, Mauro
AU  - Liboni, Pietro
AU  - Bonfante, Estevam A
AU  - Nocini, Pier F
TI  - Survival rates of ultra-short (<6mm) compared with short locking-taper implants supporting single crowns in posterior areas: A 5-year retrospective study.
T2  - Clinical implant dentistry and related research
M3  - Journal Article
SN  - 1708-8208
DA  - 2021 Nov 18 (Epub 2021 Nov 18)
PY  - 2021
DO  - 10.1111/cid.13054
AN  - MEDLINE:34796619
ER  -

TY  - JOUR
AU  - Smidt, Ami
AU  - Keinan, David
TI  - Accelerated healing of endodontically treated teeth with a periapical lesion as a result of orthodontic extrusion: evaluation and rationale.
T2  - Quintessence international (Berlin, Germany : 1985)
M3  - Journal Article
SN  - 1936-7163
DA  - 2021 Oct 01 (Epub 2021 Oct 01)
PY  - 2021
VL  - 0
IS  - 0
SP  - 2
EP  - 8
DO  - 10.3290/j.qi.b2091197
AN  - MEDLINE:34595908
ER  -

TY  - JOUR
AU  - Casado, Priscilla L.
AU  - Donner, Marcelo
AU  - Pascarelli, Bernardo
AU  - Derocy, Clebio
AU  - Duarte, Maria Eugenia L.
AU  - Barboza, Eliane P.
TI  - Immediate dental implant failure associated with nasopalatine duct cyst
T2  - IMPLANT DENTISTRY
M3  - Article
PU  - LIPPINCOTT WILLIAMS & WILKINS
PI  - PHILADELPHIA
PA  - TWO COMMERCE SQ, 2001 MARKET ST, PHILADELPHIA, PA 19103 USA
SN  - 1056-6163
DA  - 2008 JUN
PY  - 2008
VL  - 17
IS  - 2
SP  - 169
EP  - 171
DO  - 10.1097/ID.0b013e3181776c52
AN  - WOS:000256703600007
ER  -

TY  - JOUR
AU  - Laimer, Johannes
AU  - Hechenberger, Martin
AU  - Mueller, Daniela
AU  - Walch, Benjamin
AU  - Kolk, Andreas
AU  - Schnabl, Dagmar
AU  - Schomaker, Michael
AU  - Bruckmoser, Emanuel
TI  - Dental pathologies in tumor patients with bone metastases or multiple myeloma scheduled for antiresorptive therapy
T2  - FUTURE ONCOLOGY
M3  - Article
PU  - FUTURE MEDICINE LTD
PI  - LONDON
PA  - UNITEC HOUSE, 3RD FLOOR, 2 ALBERT PLACE, FINCHLEY CENTRAL, LONDON, N3 1QB, ENGLAND
SN  - 1479-6694
SN  - 1744-8301
DA  - 2021 JUL
PY  - 2021
VL  - 17
IS  - 21
SP  - 2705
EP  - 2711
DO  - 10.2217/fon-2020-1240
AN  - WOS:000641733000001
ER  -

TY  - JOUR
AU  - Fugazzotto, Paul
TI  - A Retrospective Analysis of Immediately Placed Implants in 418 Sites Exhibiting Periapical Pathology: Results and Clinical Considerations
T2  - INTERNATIONAL JOURNAL OF ORAL & MAXILLOFACIAL IMPLANTS
M3  - Article
PU  - QUINTESSENCE PUBLISHING CO INC
PI  - HANOVER PARK
PA  - 4350 CHANDLER DRIVE, HANOVER PARK, IL 60133 USA
SN  - 0882-2786
SN  - 1942-4434
DA  - 2012 JAN-FEB
PY  - 2012
VL  - 27
IS  - 1
SP  - 194
EP  - 202
AN  - WOS:000300389700024
ER  -

TY  - JOUR
AU  - McAllister, B S
AU  - Masters, D
AU  - Meffert, R M
TI  - Treatment of implants demonstrating periapical radiolucencies.
T2  - Practical periodontics and aesthetic dentistry : PPAD
M3  - Case Reports
M3  - Journal Article
SN  - 1042-2722
DA  - 1992 
PY  - 1992
VL  - 4
IS  - 9
SP  - 37
EP  - 41
AN  - MEDLINE:1308162
ER  -

TY  - JOUR
AU  - Guler, Berceste
AU  - Uraz, Ahu
AU  - Hatipoglu, Hasan
AU  - Yalim, Mehmet
TI  - Chemical Evaluation of Energy Dispersive X-ray Spectroscopy Analysis of Different Failing Dental Implant Surfaces: A Comparative Clinical Trial
T2  - MATERIALS
M3  - Article
PU  - MDPI
PI  - BASEL
PA  - ST ALBAN-ANLAGE 66, CH-4052 BASEL, SWITZERLAND
SN  - 1996-1944
DA  - 2021 FEB
PY  - 2021
VL  - 14
IS  - 4
DO  - 10.3390/ma14040986
AN  - WOS:000624102000001
ER  -

TY  - JOUR
AU  - Piattelli, A
AU  - Scarano, A
AU  - Balleri, P
AU  - Favero, GA
TI  - Clinical and histologic evaluation of an active "implant periapical lesion": A case report
T2  - INTERNATIONAL JOURNAL OF ORAL & MAXILLOFACIAL IMPLANTS
M3  - Article
PU  - QUINTESSENCE PUBLISHING CO INC
PI  - HANOVER PARK
PA  - 4350 CHANDLER DRIVE, HANOVER PARK, IL 60133 USA
SN  - 0882-2786
DA  - 1998 SEP-OCT
PY  - 1998
VL  - 13
IS  - 5
SP  - 713
EP  - 716
AN  - WOS:000076478800018
ER  -

TY  - JOUR
AU  - Astrand, P
AU  - Anzen, B
AU  - Karlsson, U
AU  - Sahlholm, S
AU  - Svardstrom, P
AU  - Hellem, S
TI  - Nonsubmerged implants in the treatment of the edentulous upper jaw: a prospective clinical and radiographic study of ITI implants--results after 1 year.
T2  - Clinical implant dentistry and related research
M3  - Clinical Trial
M3  - Journal Article
SN  - 1523-0899
DA  - 2000 
PY  - 2000
VL  - 2
IS  - 3
SP  - 166
EP  - 74
DO  - 10.1111/j.1708-8208.2000.tb00008.x
AN  - MEDLINE:11359262
ER  -

TY  - JOUR
AU  - Kahler, Bill
TI  - Healing of a Cyst-like Lesion Involving an Implant with Nonsurgical Management
T2  - JOURNAL OF ENDODONTICS
M3  - Article
PU  - ELSEVIER SCIENCE INC
PI  - NEW YORK
PA  - STE 800, 230 PARK AVE, NEW YORK, NY 10169 USA
SN  - 0099-2399
SN  - 1878-3554
DA  - 2015 MAY
PY  - 2015
VL  - 41
IS  - 5
SP  - 749
EP  - 752
DO  - 10.1016/j.joen.2014.12.013
AN  - WOS:000354597200031
ER  -

TY  - JOUR
AU  - Alqutaibi, Ahmed Yaseen
TI  - LIMITED EVIDENCE SUGGESTS THAT THE IMMEDIATE PLACEMENT OF DENTAL IMPLANTS INTO INFECTED SITES VERSUS NONINFECTED SITES IN THE ESTHETIC ZONE SHOW COMPARABLE CLINICAL RESULTS
T2  - JOURNAL OF EVIDENCE-BASED DENTAL PRACTICE
M3  - Editorial Material
PU  - ELSEVIER INC
PI  - SAN DIEGO
PA  - 525 B STREET, STE 1900, SAN DIEGO, CA 92101-4495 USA
SN  - 1532-3382
SN  - 1532-3390
DA  - 2019 JUN
PY  - 2019
VL  - 19
IS  - 2
SP  - 180
EP  - 182
DO  - 10.1016/j.jebdp.2019.05.002
AN  - WOS:000475853500010
ER  -

TY  - JOUR
AU  - Scarano, A
AU  - Di Domizio, P
AU  - Petrone, G
AU  - Iezzi, G
AU  - Piattelli, A
TI  - Implant periapical lesion: a clinical and histologic case report.
T2  - The Journal of oral implantology
M3  - Case Reports
M3  - Journal Article
M3  - Research Support, Non-U.S. Gov't
SN  - 0160-6972
DA  - 2000 
PY  - 2000
VL  - 26
IS  - 2
SP  - 109
EP  - 13
DO  - 10.1563/1548-1336(2000)026<0109:IPLACA>2.3.CO;2
AN  - MEDLINE:11831326
ER  -

TY  - JOUR
AU  - Sun, Chun-Xiao
AU  - Henkin, Jeffrey M.
AU  - Ririe, Craig
AU  - Javadi, Elham
TI  - Implant Failure Associated With Actinomycosis in a Medically Compromised Patient
T2  - JOURNAL OF ORAL IMPLANTOLOGY
M3  - Article
PU  - ALLEN PRESS INC
PI  - LAWRENCE
PA  - 810 E 10TH ST, LAWRENCE, KS 66044 USA
SN  - 0160-6972
DA  - 2013 APR
PY  - 2013
VL  - 39
IS  - 2
SP  - 206
EP  - 209
DO  - 10.1563/AAID-JOI-D-11-00028
AN  - WOS:000318202000014
ER  -

TY  - JOUR
AU  - Lanza, A.
AU  - Di Francesco, F.
AU  - Grassia, V
AU  - Vitale, M.
AU  - Nucci, L.
AU  - Femiano, R.
AU  - Femiano, L.
AU  - De Marco, G.
AU  - Femiano, F.
TI  - IMPLANT-PROSTHODONTIC REHABILITATION OF A PATIENT WITH A LARGE CYST-LIKE PERIAPICAL LESION: 2-YEAR CLINICAL AND RADIOLOGIC FOLLOW-UP
T2  - JOURNAL OF BIOLOGICAL REGULATORS AND HOMEOSTATIC AGENTS
M3  - Article
PU  - BIOLIFE SAS
PI  - SILVA MARINA (TE)
PA  - VIA S STEFANO 39 BIS, 64029 SILVA MARINA (TE), ITALY
SN  - 0393-974X
SN  - 1724-6083
DA  - 2019 SEP-OCT
PY  - 2019
VL  - 33
IS  - 5
SP  - 1597
EP  - 1602
AN  - WOS:000494263700037
ER  -

TY  - JOUR
AU  - Piattelli, A
AU  - Scarano, A
AU  - Piattelli, M
AU  - Podda, G
TI  - Implant periapical lesions: Clinical, histologic, and histochemical aspects. A case report
T2  - INTERNATIONAL JOURNAL OF PERIODONTICS & RESTORATIVE DENTISTRY
M3  - Article
PU  - QUINTESSENCE PUBLISHING CO INC
PI  - HANOVER PARK
PA  - 4350 CHANDLER DRIVE, HANOVER PARK, IL 60133 USA
SN  - 0198-7569
DA  - 1998 APR
PY  - 1998
VL  - 18
IS  - 2
SP  - 181
EP  - 187
AN  - WOS:000073623900008
ER  -

TY  - JOUR
AU  - Novaes, AB
AU  - Vidigal, GM
AU  - Novaes, AB
AU  - Grisi, MFM
AU  - Polloni, S
AU  - Rosa, A
TI  - Immediate implants placed into infected sites: A histomorphometric study in dogs
T2  - INTERNATIONAL JOURNAL OF ORAL & MAXILLOFACIAL IMPLANTS
M3  - Article
PU  - QUINTESSENCE PUBLISHING CO INC
PI  - HANOVER PARK
PA  - 4350 CHANDLER DRIVE, HANOVER PARK, IL 60133 USA
SN  - 0882-2786
SN  - 1942-4434
DA  - 1998 MAY-JUN
PY  - 1998
VL  - 13
IS  - 3
SP  - 422
EP  - 427
AN  - WOS:000074214000016
ER  -

TY  - JOUR
AU  - Rokadiya, S.
AU  - Malden, N. J.
TI  - An implant periapical lesion leading to acute osteomyelitis with isolation of Staphylococcus aureus
T2  - BRITISH DENTAL JOURNAL
M3  - Article
PU  - NATURE PUBLISHING GROUP
PI  - LONDON
PA  - MACMILLAN BUILDING, 4 CRINAN ST, LONDON N1 9XW, ENGLAND
SN  - 0007-0610
DA  - 2008 NOV
PY  - 2008
VL  - 205
IS  - 9
SP  - 489
EP  - 491
DO  - 10.1038/sj.bdj.2008.935
AN  - WOS:000260750800012
ER  -

TY  - JOUR
AU  - Podda, G
AU  - Scarano, A
AU  - Piattelli, M
AU  - DiAlberti, L
AU  - Piattelli, A
TI  - Clinical, histologic and histochemical aspects of an implant periapical lesion.
T2  - JOURNAL OF DENTAL RESEARCH
M3  - Meeting Abstract
PU  - AMER ASSOC DENTAL RESEARCH
PI  - ALEXANDRIA
PA  - 1619 DUKE ST, ALEXANDRIA, VA 22314
SN  - 0022-0345
DA  - 1997 MAY
PY  - 1997
VL  - 76
IS  - 5
SP  - 1137
EP  - 1137
AN  - WOS:A1997WW07501453
ER  -

TY  - JOUR
AU  - de Souza Batista, Victor Eduardo
AU  - Rodolfo Ferreira, Jean Paulo
AU  - Santiago, Joel Ferreira, Jr.
AU  - de Faria Almeida, Daniel Augusto
AU  - Verri, Fellippo Ramos
AU  - Pellizzer, Eduardo Piza
TI  - Existence of and Predisposing Factors for Implant Periapical Lesions
T2  - JOURNAL OF CRANIOFACIAL SURGERY
M3  - Letter
PU  - LIPPINCOTT WILLIAMS & WILKINS
PI  - PHILADELPHIA
PA  - TWO COMMERCE SQ, 2001 MARKET ST, PHILADELPHIA, PA 19103 USA
SN  - 1049-2275
SN  - 1536-3732
DA  - 2015 JAN
PY  - 2015
VL  - 26
IS  - 1
SP  - 319
EP  - 322
DO  - 10.1097/SCS.0000000000001214
AN  - WOS:000347954400110
ER  -

TY  - JOUR
AU  - Hegde, Rakshith
AU  - Krishna Prasad, D
AU  - Shetty, Divya Vinay
AU  - Shetty, Manoj
TI  - Immediate Placement and Restoration of Implant in Periapical Infected Site in the Maxillary Esthetic Zone: A Case Report.
T2  - Journal of Indian Prosthodontic Society
M3  - Case Reports
SN  - 0972-4052
DA  - 2014 Dec (Epub 2014 Apr 04)
PY  - 2014
VL  - 14
IS  - Suppl 1
SP  - 299
EP  - 302
DO  - 10.1007/s13191-014-0357-z
AN  - MEDLINE:26199535
ER  -

TY  - JOUR
AU  - Araujo, Michel V. Furtado
AU  - Sommerville, Donald
AU  - Dhingra, Ajay
AU  - Schincaglia, Gian Pietro
TI  - Immediate Placement and Restoration of an Implant in an Infected Socket in the Esthetic Zone
T2  - CLINICAL ADVANCES IN PERIODONTICS
M3  - Article
PU  - AMER ACAD PERIODONTOLOGY
PI  - CHICAGO
PA  - 737 NORTH MICHIGAN AVENUE, SUITE 800, CHICAGO, IL 60611-2690 USA
SN  - 2163-0097
DA  - 2015 MAY
PY  - 2015
VL  - 5
IS  - 2
SP  - 83
EP  - 89
DO  - 10.1902/cap.2013.130010
AN  - WOS:000219587000001
ER  -

TY  - JOUR
AU  - Ahmed, Nizar A.
AU  - Jacob, Caroline Annette
AU  - Nittla, Preetham Prasad
TI  - Immediate Placement of Zirconia Implants in Teeth with Periapical Lesions: A Case Report
T2  - JOURNAL OF CLINICAL AND DIAGNOSTIC RESEARCH
M3  - Article
PU  - PREMCHAND SHANTIDEVI RESEARCH FOUNDATION
PI  - DELHI
PA  - 71 JAIN COLONY, VEER NAGAR, DELHI, 110 007, INDIA
SN  - 2249-782X
SN  - 0973-709X
DA  - 2017 MAR
PY  - 2017
VL  - 11
IS  - 3
SP  - ZD26
EP  - ZD28
DO  - 10.7860/JCDR/2017/23552.9628
AN  - WOS:000397995000167
ER  -

TY  - JOUR
AU  - Ferreira Silva, Gabrielle Alencar
AU  - Faot, Fernanda
AU  - da Silva, Wander Jose
AU  - Del Bel Cury, Altair Antoninha
TI  - Does implant surface hydrophilicity influence the maintenance of surface integrity after insertion into low-density artificial bone?
T2  - DENTAL MATERIALS
M3  - Article
PU  - ELSEVIER SCI LTD
PI  - OXFORD
PA  - THE BOULEVARD, LANGFORD LANE, KIDLINGTON, OXFORD OX5 1GB, OXON, ENGLAND
SN  - 0109-5641
SN  - 1879-0097
DA  - 2021 FEB
PY  - 2021
VL  - 37
IS  - 2
SP  - E69
EP  - E84
DO  - 10.1016/j.dental.2020.10.024
AN  - WOS:000613561700004
ER  -

TY  - JOUR
AU  - Crespi, Roberto
AU  - Cappare, Paolo
AU  - Gherlone, Enrico
TI  - Fresh-Socket Implants in Periapical Infected Sites in Humans
T2  - JOURNAL OF PERIODONTOLOGY
M3  - Article
PU  - WILEY
PI  - HOBOKEN
PA  - 111 RIVER ST, HOBOKEN 07030-5774, NJ USA
SN  - 0022-3492
SN  - 1943-3670
DA  - 2010 MAR
PY  - 2010
VL  - 81
IS  - 3
SP  - 378
EP  - 383
DO  - 10.1902/jop.2009.090505
AN  - WOS:000283020500010
ER  -

TY  - JOUR
AU  - Prati, Carlo
AU  - Zamparini, Fausto
AU  - Pirani, Chiara
AU  - Gatto, Maria Rosaria
AU  - Piattelli, Adriano
AU  - Gandolfi, Maria Giovanna
TI  - Immediate Early and Delayed Implants: A 2-Year Prospective Cohort Study of 131 Transmucosal Flapless Implants Placed in Sites With Different Pre-extractive Endodontic Infections
T2  - IMPLANT DENTISTRY
M3  - Article
PU  - LIPPINCOTT WILLIAMS & WILKINS
PI  - PHILADELPHIA
PA  - TWO COMMERCE SQ, 2001 MARKET ST, PHILADELPHIA, PA 19103 USA
SN  - 1056-6163
DA  - 2017 OCT
PY  - 2017
VL  - 26
IS  - 5
SP  - 654
EP  - 663
DO  - 10.1097/ID.0000000000000666
AN  - WOS:000411682300002
ER  -

TY  - JOUR
AU  - Rea, Massimiliano
AU  - Bengazi, Franco
AU  - Velez, Joaquin Urbizo
AU  - Federico De Rossi, Ermenegildo
AU  - Mainetti, Tomaso
AU  - Botticelli, Daniele
TI  - Implants placed into alveoli with periapical lesions: an experimental study in dogs
T2  - ORAL AND MAXILLOFACIAL SURGERY-HEIDELBERG
M3  - Article
PU  - SPRINGER HEIDELBERG
PI  - HEIDELBERG
PA  - TIERGARTENSTRASSE 17, D-69121 HEIDELBERG, GERMANY
SN  - 1865-1550
SN  - 1865-1569
DA  - 2021 SEP
PY  - 2021
VL  - 25
IS  - 3
SP  - 351
EP  - 357
DO  - 10.1007/s10006-020-00926-8
AN  - WOS:000591332300001
ER  -

TY  - JOUR
AU  - Geminiani, Alessandro
AU  - Caton, Jack G.
AU  - Romanos, Georgios E.
TI  - Temperature change during non-contact diode laser irradiation of implant surfaces
T2  - LASERS IN MEDICAL SCIENCE
M3  - Article
PU  - SPRINGER LONDON LTD
PI  - LONDON
PA  - 236 GRAYS INN RD, 6TH FLOOR, LONDON WC1X 8HL, ENGLAND
SN  - 0268-8921
SN  - 1435-604X
DA  - 2012 MAR
PY  - 2012
VL  - 27
IS  - 2
SP  - 339
EP  - 342
DO  - 10.1007/s10103-010-0876-8
AN  - WOS:000300588500011
ER  -

TY  - JOUR
AU  - Mailoa, James
AU  - Fu, Jia-Hui
AU  - Chan, Hsun-Liang
AU  - Khoshkam, Vahid
AU  - Li, Jeff
AU  - Wang, Hom-Lay
TI  - The Effect of Vertical Implant Position in Relation to Adjacent Teeth on Marginal Bone Loss in Posterior Arches: A Retrospective Study
T2  - INTERNATIONAL JOURNAL OF ORAL & MAXILLOFACIAL IMPLANTS
M3  - Article
PU  - QUINTESSENCE PUBLISHING CO INC
PI  - HANOVER PARK
PA  - 4350 CHANDLER DRIVE, HANOVER PARK, IL 60133 USA
SN  - 0882-2786
SN  - 1942-4434
DA  - 2015 JUL-AUG
PY  - 2015
VL  - 30
IS  - 4
SP  - 931
EP  - 936
DO  - 10.11607/jomi.4067
AN  - WOS:000369629200024
ER  -

TY  - JOUR
AU  - Krithika, C.
AU  - Kota, S.
AU  - Gopal, K. S.
AU  - Koteeswaran, D.
TI  - Mixed periapical lesion: differential diagnosis of a case
T2  - DENTOMAXILLOFACIAL RADIOLOGY
M3  - Article
PU  - BRITISH INST RADIOLOGY
PI  - LONDON
PA  - 36 PORTLAND PLACE, LONDON W1N 4AT, ENGLAND
SN  - 0250-832X
DA  - 2011 MAR
PY  - 2011
VL  - 40
IS  - 3
SP  - 191
EP  - 194
DO  - 10.1259/dmfr/89370676
AN  - WOS:000287649000010
ER  -

TY  - JOUR
AU  - Park, Won-Bae
AU  - Kim, Young-Jin
AU  - Kang, Kyung Lhi
AU  - Lim, Hyun-Chang
AU  - Han, Ji-Young
TI  - Long-term outcomes of the implants accidentally protruding into nasal cavity extended to posterior maxilla due to inferior meatus pneumatization
T2  - CLINICAL IMPLANT DENTISTRY AND RELATED RESEARCH
M3  - Article
PU  - WILEY
PI  - HOBOKEN
PA  - 111 RIVER ST, HOBOKEN 07030-5774, NJ USA
SN  - 1523-0899
SN  - 1708-8208
DA  - 2020 FEB
PY  - 2020
VL  - 22
IS  - 1
SP  - 105
EP  - 111
DO  - 10.1111/cid.12877
AN  - WOS:000514307600013
ER  -

TY  - JOUR
AU  - Baruwa, Abayomi O.
AU  - Martins, Jorge N. R.
AU  - Pereira, Beatriz
AU  - Meirinhos, Joao
AU  - Ordinola-Zapata, Ronald
AU  - Souza, Erick M.
AU  - Ginjeira, Antonio
TI  - Prevalence of periapical lesions, root canal treatments and restorations in teeth adjacent to implant- or tooth-supported crowns: A multi-centre cross-sectional study
T2  - INTERNATIONAL ENDODONTIC JOURNAL
M3  - Article
M3  - Early Access
PU  - WILEY
PI  - HOBOKEN
PA  - 111 RIVER ST, HOBOKEN 07030-5774, NJ USA
SN  - 0143-2885
SN  - 1365-2591
DO  - 10.1111/iej.13651
AN  - WOS:000714523200001
ER  -

TY  - JOUR
AU  - Yoon, Junghoon
AU  - Ahn, Sang-Gun
TI  - Osteoblastoma Presenting as A Periapical Pathosis
TI  - 치근단 병소로 나타난 골모세포종
T2  - The Korean Journal of Oral and Maxillofacial Pathology
T2  - 대한구강악안면병리학회지
M3  - research-article
PU  - Korean Academy Of Oral And Maxillofacial Pathology
SN  - 1225-1577
DA  - 2007 
PY  - 2007
VL  - 31
IS  - 4
SP  - 221
EP  - 224
AN  - KJD:ART001076278
ER  -

TY  - JOUR
AU  - LUDLOW, JB
AU  - GATES, W
AU  - NASON, R
TI  - RADIOGRAPHIC EVALUATION OF IMPLANT-OBSCURED BONE - COMPARISON OF DIGITALLY SUBTRACTED TOMOGRAPHIC AND PERIAPICAL TECHNIQUES
T2  - ORAL SURGERY ORAL MEDICINE ORAL PATHOLOGY ORAL RADIOLOGY AND ENDODONTOLOGY
M3  - Article
PU  - MOSBY-ELSEVIER
PI  - NEW YORK
PA  - 360 PARK AVENUE SOUTH, NEW YORK, NY 10010-1710 USA
SN  - 1079-2104
SN  - 1528-395X
DA  - 1995 SEP
PY  - 1995
VL  - 80
IS  - 3
SP  - 351
EP  - 357
DO  - 10.1016/S1079-2104(05)80394-4
AN  - WOS:A1995RV60600018
ER  -

TY  - JOUR
AU  - Chang, Li-Ching
AU  - Hsu, Chi-Sen
AU  - Lee, Ying-Lin
TI  - Successful medical treatment of an implant periapical lesion: a case report.
T2  - Chang Gung medical journal
M3  - Case Reports
M3  - Journal Article
SN  - 2309-835X
DA  - 2011 
PY  - 2011
VL  - 34
IS  - 1
SP  - 109
EP  - 14
AN  - MEDLINE:21392481
ER  -

TY  - JOUR
AU  - Won-Pyo, Lee
AU  - Kwon, Young-Sun
TI  - Vestibuloplasty around Dental Implants Using Modified Periosteal Fenestration (mPF): Case Series
TI  - 변형된 골막천공술을 사용한 임플란트 주위 전정성형
T2  - Implantology
T2  - 대한구강악안면임플란트학회지
M3  - research-article
PU  - The Korean Academy of Oral & Maxillofacial Implantology
SN  - 1229-5418
DA  - 2020 
PY  - 2020
VL  - 24
IS  - 1
SP  - 22
EP  - 30
AN  - KJD:ART002576706
ER  -

TY  - JOUR
AU  - McCracken, Michael S.
AU  - Chavali, Ramakiran V.
AU  - Al-Naief, Nasser Said
AU  - Eleazer, Paul D.
TI  - A Residual Granuloma in Association With a Dental Implant
T2  - IMPLANT DENTISTRY
M3  - Article
PU  - LIPPINCOTT WILLIAMS & WILKINS
PI  - PHILADELPHIA
PA  - 530 WALNUT ST, PHILADELPHIA, PA 19106-3621 USA
SN  - 1056-6163
DA  - 2012 APR
PY  - 2012
VL  - 21
IS  - 2
SP  - 87
EP  - 90
DO  - 10.1097/ID.0b013e31824c2b52
AN  - WOS:000302140700003
ER  -

TY  - JOUR
AU  - Truninger, Thomas C.
AU  - Philipp, Alexander O. H.
AU  - Siegenthaler, David W.
AU  - Roos, Malgorzata
AU  - Hammerle, Christoph H. F.
AU  - Jung, Ronald E.
TI  - A prospective, controlled clinical trial evaluating the clinical and radiological outcome after 3 years of immediately placed implants in sockets exhibiting periapical pathology
T2  - CLINICAL ORAL IMPLANTS RESEARCH
M3  - Article
PU  - WILEY
PI  - HOBOKEN
PA  - 111 RIVER ST, HOBOKEN 07030-5774, NJ USA
SN  - 0905-7161
SN  - 1600-0501
DA  - 2011 JAN
PY  - 2011
VL  - 22
IS  - 1
SP  - 20
EP  - 27
DO  - 10.1111/j.1600-0501.2010.01973.x
AN  - WOS:000285390700004
ER  -

TY  - JOUR
AU  - Shaffer, MD
AU  - Juruaz, DA
AU  - Haggerty, PC
TI  - The effect of periradicular endodontic pathosis on the apical region of adjacent implants
T2  - ORAL SURGERY ORAL MEDICINE ORAL PATHOLOGY ORAL RADIOLOGY AND ENDODONTICS
M3  - Article
PU  - MOSBY-YEAR BOOK INC
PI  - ST LOUIS
PA  - 11830 WESTLINE INDUSTRIAL DR, ST LOUIS, MO 63146-3318 USA
SN  - 1079-2104
DA  - 1998 NOV
PY  - 1998
VL  - 86
IS  - 5
SP  - 578
EP  - 581
DO  - 10.1016/S1079-2104(98)90349-3
AN  - WOS:000077031800017
ER  -

TY  - JOUR
AU  - Dingsdag, Simon
AU  - Nelson, Stephen
AU  - Coleman, Nicholas V
TI  - Bacterial communities associated with apical periodontitis and dental implant failure.
T2  - Microbial ecology in health and disease
M3  - Journal Article
SN  - 0891-060X
DA  - 2016 
PY  - 2016
VL  - 27
SP  - 31307
EP  - 31307
DO  - 10.3402/mehd.v27.31307
AN  - MEDLINE:27834171
ER  -

TY  - JOUR
AU  - Kohal, Ralf-Joachim
AU  - Schwindling, Franz Sebastian
AU  - Baechle, Maria
AU  - Spies, Benedikt Christopher
TI  - Peri-implant bone response to retrieved human zirconia oral implants after a 4-year loading period: A histologic and histomorphometric evaluation of 22 cases
T2  - JOURNAL OF BIOMEDICAL MATERIALS RESEARCH PART B-APPLIED BIOMATERIALS
M3  - Article
PU  - WILEY
PI  - HOBOKEN
PA  - 111 RIVER ST, HOBOKEN 07030-5774, NJ USA
SN  - 1552-4973
SN  - 1552-4981
DA  - 2016 NOV
PY  - 2016
VL  - 104
IS  - 8
SP  - 1622
EP  - 1631
DO  - 10.1002/jbm.b.33512
AN  - WOS:000391808000012
ER  -

TY  - JOUR
AU  - Naves, Marina de Melo
AU  - Horbylon, Bruna Zacharias
AU  - Gomes, Camila de Freitas
AU  - Menezes, Helder Henrique Machado de
AU  - Bataglion, Cesar
AU  - Magalhaes, Denildo de
TI  - Immediate implants placed into infected sockets: a case report with 3-year follow-up.
T2  - Brazilian dental journal
M3  - Case Reports
M3  - Journal Article
SN  - 1806-4760
DA  - 2009 
PY  - 2009
VL  - 20
IS  - 3
SP  - 254
EP  - 8
AN  - MEDLINE:19784474
ER  -

TY  - JOUR
AU  - Stuani, Victor de Toledo
AU  - Manfredi, Gustavo Goncalves do Prado
AU  - Sant'Ana, Adriana Campos Passanezi
AU  - de Rezende, Maria Lucia Rubo
TI  - Periapical Lesion on an Implant after Socket Shield Technique: A Case Report.
T2  - Journal of the International Academy of Periodontology
M3  - Case Reports
M3  - Journal Article
SN  - 2518-3745
DA  - 2019 01 31
PY  - 2019
VL  - 21
IS  - 1
SP  - 29
EP  - 35
AN  - MEDLINE:31522160
ER  -

TY  - JOUR
AU  - Wiskott, H W Anselm
AU  - Dubrez, Bertrand
AU  - Scherrer, Susanne S
AU  - Belser, Urs C
TI  - Reversible and irreversible peri-implant lesions: report and etiopathogenic analysis of 7 cases.
T2  - The Journal of oral implantology
M3  - Case Reports
M3  - Journal Article
SN  - 0160-6972
DA  - 2004 
PY  - 2004
VL  - 30
IS  - 4
SP  - 255
EP  - 66
DO  - 10.1563/1548-1336(2004)30<255:RAIPLR>2.0.CO;2
AN  - MEDLINE:15453225
ER  -

TY  - JOUR
AU  - Guler, Berceste
AU  - Uraz, Ahu
AU  - Cetiner, Deniz
TI  - The chemical surface evaluation of black and white porous titanium granules and different commercial dental implants with energy-dispersive x-ray spectroscopy analysis
T2  - CLINICAL IMPLANT DENTISTRY AND RELATED RESEARCH
M3  - Article
PU  - WILEY
PI  - HOBOKEN
PA  - 111 RIVER ST, HOBOKEN 07030-5774, NJ USA
SN  - 1523-0899
SN  - 1708-8208
DA  - 2019 APR
PY  - 2019
VL  - 21
IS  - 2
SP  - 352
EP  - 359
DO  - 10.1111/cid.12727
AN  - WOS:000462798900017
ER  -

TY  - JOUR
AU  - Kadkhodazadeh, Mahdi
AU  - Amid, Reza
TI  - A New Classification for the Relationship between Periodontal, Periapical, and Peri-implant Complications.
T2  - Iranian endodontic journal
M3  - Journal Article
SN  - 1735-7497
DA  - 2013  (Epub 2013 Aug 01)
PY  - 2013
VL  - 8
IS  - 3
SP  - 103
EP  - 8
AN  - MEDLINE:23922570
ER  -

TY  - JOUR
AU  - Bencharit, S
AU  - Schardt-Sacco, D
AU  - Zuniga, JR
AU  - Minsley, GE
TI  - Surgical and prosthodontic rehabilitation for a patient with aggressive florid cemento-osseous dysplasia: A clinical report
T2  - JOURNAL OF PROSTHETIC DENTISTRY
M3  - Article
M3  - Proceedings Paper
CP  - Meeting of the American-Academy-of-Maxillofacial-Prosthetics
PU  - MOSBY-ELSEVIER
PI  - NEW YORK
PA  - 360 PARK AVENUE SOUTH, NEW YORK, NY 10010-1710 USA
SN  - 0022-3913
SN  - 1097-6841
DA  - 2003 SEP
PY  - 2003
VL  - 90
IS  - 3
SP  - 220
EP  - 224
DO  - 10.1016/S0022-3913(03)00431-1
AN  - WOS:000185209800002
ER  -

TY  - JOUR
AU  - Naeini, Emitis N.
AU  - Dierens, Melissa
AU  - Atashkadeh, Mandana
AU  - De Bruyn, Hugo
TI  - Long-term clinical outcome of single implants inserted flaplessly or conventionally
T2  - CLINICAL IMPLANT DENTISTRY AND RELATED RESEARCH
M3  - Article
PU  - WILEY
PI  - HOBOKEN
PA  - 111 RIVER ST, HOBOKEN 07030-5774, NJ USA
SN  - 1523-0899
SN  - 1708-8208
DA  - 2018 OCT
PY  - 2018
VL  - 20
IS  - 5
SP  - 829
EP  - 837
DO  - 10.1111/cid.12654
AN  - WOS:000446981800021
ER  -

TY  - JOUR
Z2  - 郭晓霞
Z2  - 王燕煌
Z2  - 黄晓晶
Z2  - 卢冰玲
Z2  - 张明
AU  - Guo Xiaoxia
AU  - Wang Yanhuang
AU  - Huang Xiaojing
AU  - Lu Bingling
AU  - Zhang Ming
TI  - Progression analysis of periapical periodontitis caused by repeated root canal infection with Enterococcus faecalis
T2  - Academic Journal of Second Military Medical University
M3  - Article
SN  - 0258-879X
DA  - 2013 
PY  - 2013
VL  - 34
IS  - 8
SP  - 914
EP  - 918
AN  - CSCD:4927259
ER  -

TY  - JOUR
AU  - dos Reis, Andrea Candido
AU  - Leon, Jorge Esquiche
AU  - Ribeiro, Adriana Barbosa
AU  - Della Vecchia, Maria Paula
AU  - Cunha, Tatiana Ramirez
AU  - de Souza, Raphael Freitas
TI  - Traumatic Ulcerative Granuloma with Stromal Eosinophilia around Mini Dental Implants without the Protection of a Denture Base
T2  - JOURNAL OF PROSTHODONTICS-IMPLANT ESTHETIC AND RECONSTRUCTIVE DENTISTRY
M3  - Article
PU  - WILEY
PI  - HOBOKEN
PA  - 111 RIVER ST, HOBOKEN 07030-5774, NJ USA
SN  - 1059-941X
SN  - 1532-849X
DA  - 2015 JAN
PY  - 2015
VL  - 24
IS  - 1
SP  - 83
EP  - 86
DO  - 10.1111/jopr.12184
AN  - WOS:000350151700013
ER  -

TY  - JOUR
AU  - Kim, jee hwan
AU  - HAN, DONG HOO
AU  - 이재영
TI  - Immediate implant placement into extraction sites with periapical lesions in the esthetic zone: a case report
TI  - 치근단 병소를 가진 치아의 발치 후 즉시 임플란트 식립 및 보철을 통한 심미성 회복
T2  - The Journal of Korean Academy of Prosthodontics
T2  - 대한치과보철학회지
M3  - research-article
PU  - The Korean Academy Of Prosthodontics
SN  - 0301-2875
DA  - 2012 
PY  - 2012
VL  - 50
IS  - 3
SP  - 191
EP  - 197
DO  - 10.4047/jkap.2012.50.3.191
AN  - KJD:ART001683778
ER  -

TY  - JOUR
AU  - Celebi, Nukhet
AU  - Gonen, Zeynep Burcin
AU  - Kilic, Erdem
AU  - Etoz, Osman
AU  - Alkan, Alper
TI  - Maxillary sinus floor augmentation in patients with maxillary sinus pseudocyst: case report
T2  - ORAL SURGERY ORAL MEDICINE ORAL PATHOLOGY ORAL RADIOLOGY AND ENDODONTOLOGY
M3  - Article
PU  - MOSBY-ELSEVIER
PI  - NEW YORK
PA  - 360 PARK AVENUE SOUTH, NEW YORK, NY 10010-1710 USA
SN  - 1079-2104
SN  - 1528-395X
DA  - 2011 DEC
PY  - 2011
VL  - 112
IS  - 6
SP  - E97
EP  - E102
DO  - 10.1016/j.tripleo.2011.06.001
AN  - WOS:000297248900018
ER  -

TY  - JOUR
AU  - Kim, Jong-Eun
AU  - Shim, Ji-Suk
AU  - Huh, Jung-Bo
AU  - Rim, Jae-Suk
AU  - Lee, Jeong-Yol
AU  - Shin, Sang-Wan
TI  - Altered sensation caused by peri-implantitis: a case report
T2  - ORAL SURGERY ORAL MEDICINE ORAL PATHOLOGY ORAL RADIOLOGY
M3  - Article
PU  - ELSEVIER SCIENCE INC
PI  - NEW YORK
PA  - 360 PARK AVE SOUTH, NEW YORK, NY 10010-1710 USA
SN  - 2212-4403
DA  - 2013 JUL
PY  - 2013
VL  - 116
IS  - 1
SP  - E9
EP  - E13
DO  - 10.1016/j.oooo.2011.10.042
AN  - WOS:000320369200002
ER  -

TY  - JOUR
AU  - Siegenthaler, David W.
AU  - Jung, Ronald E.
AU  - Holderegger, Claudia
AU  - Roos, Malgorzata
AU  - Haemmerle, Christoph H. F.
TI  - Replacement of teeth exhibiting periapical pathology by immediate implants - A prospective, controlled clinical trial
T2  - CLINICAL ORAL IMPLANTS RESEARCH
M3  - Article
PU  - WILEY
PI  - HOBOKEN
PA  - 111 RIVER ST, HOBOKEN 07030-5774, NJ USA
SN  - 0905-7161
SN  - 1600-0501
DA  - 2007 DEC
PY  - 2007
VL  - 18
IS  - 6
SP  - 727
EP  - 737
DO  - 10.1111/j.1600-0501.2007.01411.x
AN  - WOS:000250727600008
ER  -

TY  - JOUR
AU  - Reiser, GM
AU  - Manwaring, JD
AU  - Damoulis, PD
TI  - Clinical significance of the structural integrity of the superior aspect of the mandibular canal
T2  - JOURNAL OF PERIODONTOLOGY
M3  - Article
PU  - WILEY
PI  - HOBOKEN
PA  - 111 RIVER ST, HOBOKEN 07030-5774, NJ USA
SN  - 0022-3492
SN  - 1943-3670
DA  - 2004 FEB
PY  - 2004
VL  - 75
IS  - 2
SP  - 322
EP  - 326
DO  - 10.1902/jop.2004.75.2.322
AN  - WOS:000220076600016
ER  -

TY  - JOUR
AU  - Palmer, Richard
TI  - Evidence for survival of implants placed into infected sites is limited.
T2  - The journal of evidence-based dental practice
M3  - Comment
M3  - Journal Article
SN  - 1532-3390
DA  - 2012 Sep
PY  - 2012
VL  - 12
IS  - 3 Suppl
SP  - 187
EP  - 8
DO  - 10.1016/S1532-3382(12)70034-9
AN  - MEDLINE:23253844
ER  -

TY  - JOUR
AU  - Lang, Melissa S.
AU  - Miyamoto, Takanari
AU  - Nunn, Martha E.
TI  - Validity of fractal analysis of implants in individuals with healthy and diseased peri-implant mucosa
T2  - CLINICAL ORAL IMPLANTS RESEARCH
M3  - Article
PU  - WILEY
PI  - HOBOKEN
PA  - 111 RIVER ST, HOBOKEN 07030-5774, NJ USA
SN  - 0905-7161
SN  - 1600-0501
DA  - 2020 NOV
PY  - 2020
VL  - 31
IS  - 11
SP  - 1039
EP  - 1046
DO  - 10.1111/clr.13650
AN  - WOS:000564863200001
ER  -

TY  - JOUR
AU  - Kuoch, Pierre
AU  - Bonte, Eric
TI  - Endoperiodontal Lesions and Chicago's New Classification of Periodontal and Peri-implant Diseases and Conditions.
T2  - The journal of contemporary dental practice
M3  - Journal Article
SN  - 1526-3711
DA  - 2020 Jul 01
PY  - 2020
VL  - 21
IS  - 7
SP  - 798
EP  - 802
AN  - MEDLINE:33020366
ER  -

TY  - JOUR
AU  - Montoya-Salazar, Vanessa
AU  - Castillo-Oyaguee, Raquel
AU  - Torres-Sanchez, Carlos
AU  - Lynch, Christopher D.
AU  - Gutierrez-Perez, Jose-Luis
AU  - Torres-Lagares, Daniel
TI  - Outcome of single immediate implants placed in post-extraction infected and non-infected sites, restored with cemented crowns: A 3-year prospective study
T2  - JOURNAL OF DENTISTRY
M3  - Article
PU  - ELSEVIER SCI LTD
PI  - OXFORD
PA  - THE BOULEVARD, LANGFORD LANE, KIDLINGTON, OXFORD OX5 1GB, OXON, ENGLAND
SN  - 0300-5712
SN  - 1879-176X
DA  - 2014 JUN
PY  - 2014
VL  - 42
IS  - 6
SP  - 645
EP  - 652
DO  - 10.1016/j.jdent.2014.03.008
AN  - WOS:000336484200002
ER  -

TY  - JOUR
AU  - Del Fabbro, Massimo
AU  - Boggian, Cristiano
AU  - Taschieri, Silvio
TI  - Immediate Implant Placement Into Fresh Extraction Sites With Chronic Periapical Pathologic Features Combined With Plasma Rich in Growth Factors: Preliminary Results of Single-Cohort Study
T2  - JOURNAL OF ORAL AND MAXILLOFACIAL SURGERY
M3  - Article
PU  - W B SAUNDERS CO-ELSEVIER INC
PI  - PHILADELPHIA
PA  - 1600 JOHN F KENNEDY BOULEVARD, STE 1800, PHILADELPHIA, PA 19103-2899 USA
SN  - 0278-2391
SN  - 1531-5053
DA  - 2009 NOV
PY  - 2009
VL  - 67
IS  - 11
SP  - 2476
EP  - 2484
DO  - 10.1016/j.joms.2009.04.063
AN  - WOS:000271243100025
ER  -

TY  - JOUR
AU  - Wolgin, Michael
AU  - Tschoppe, Peter
AU  - Kielbassa, Andrej M.
TI  - Conservative, Surgical, and Prosthetic Treatment of a Patient with a Periapical Lesion Associated with an Atypical Intraoral Sinus Tract
T2  - CASE REPORTS IN DENTISTRY
M3  - Article
PU  - HINDAWI LTD
PI  - LONDON
PA  - ADAM HOUSE, 3RD FLR, 1 FITZROY SQ, LONDON, W1T 5HF, ENGLAND
SN  - 2090-6447
SN  - 2090-6455
DA  - 2015 
PY  - 2015
VL  - 2015
DO  - 10.1155/2015/495206
AN  - WOS:000420054100056
ER  -

TY  - JOUR
AU  - Jin, Chengbiao
AU  - Lee, Gayoung
AU  - Oh, Changseok
AU  - Kim, Hyun Jung
AU  - Kim, Hyun-Man
TI  - Substrate roughness induces the development of defective E-cadherin junctions in human gingival keratinocytes
T2  - JOURNAL OF PERIODONTAL AND IMPLANT SCIENCE
M3  - Article
PU  - KOREAN ACAD PERIODONTOLOGY
PI  - SEOUL
PA  - OFFICIAL B-D 2212, 163 SINMUNRO 1-GA, JONGNO-GU, SEOUL, 110-990, SOUTH KOREA
SN  - 2093-2278
SN  - 2093-2286
DA  - 2017 APR
PY  - 2017
VL  - 47
IS  - 2
SP  - 116
EP  - 131
DO  - 10.5051/jpis.2017.47.2.116
AN  - WOS:000401096000007
ER  -

TY  - JOUR
AU  - Kim，, Yong-Gun
AU  - Jae-Mok, Lee ，
TI  - The effective diagnosis of peri-implant diseases
TI  - 임플란트 주위질환의 효과적 진단
T2  - The Journal of the Korean Dental Association
T2  - 대한치과의사협회지
M3  - research-article
PU  - korea dental association
SN  - 0376-4672
DA  - 2014 
PY  - 2014
VL  - 52
IS  - 7
SP  - 408
EP  - 415
AN  - KJD:ART001888841
ER  -

TY  - JOUR
AU  - Pinheiro, Lucas Rodrigues
AU  - Scarfe, William C.
AU  - de Oliveira Sales, Marcelo Augusto
AU  - Gaia, Bruno Felipe
AU  - Gonzalez Cortes, Arthur Rodriguez
AU  - Paraiso Cavalcanti, Marcelo Gusmao
TI  - Effectiveness of Periapical Radiography Versus Cone Beam Computed Tomography with Different Kilovoltage Settings in the Detection of Chemically Created Peri-implant Bone Defects: An In Vitro Study
T2  - INTERNATIONAL JOURNAL OF ORAL & MAXILLOFACIAL IMPLANTS
M3  - Article
PU  - QUINTESSENCE PUBLISHING CO INC
PI  - HANOVER PARK
PA  - 4350 CHANDLER DRIVE, HANOVER PARK, IL 60133 USA
SN  - 0882-2786
SN  - 1942-4434
DA  - 2017 JUL-AUG
PY  - 2017
VL  - 32
IS  - 4
SP  - 741
EP  - 750
DO  - 10.11607/jomi.5311
AN  - WOS:000413186500013
ER  -

TY  - JOUR
AU  - Fobbe, Hannah
AU  - Rammelsberg, Peter
AU  - Bermejo, Justo Lorenzo
AU  - Kappel, Stefanie
TI  - The up-to-11-year survival and success of implants and abutment teeth under solely implant-supported and combined tooth-implant-supported double crown-retained removable dentures
T2  - CLINICAL ORAL IMPLANTS RESEARCH
M3  - Article
PU  - WILEY
PI  - HOBOKEN
PA  - 111 RIVER ST, HOBOKEN 07030-5774, NJ USA
SN  - 0905-7161
SN  - 1600-0501
DA  - 2019 NOV
PY  - 2019
VL  - 30
IS  - 11
SP  - 1134
EP  - 1141
DO  - 10.1111/clr.13527
AN  - WOS:000485638000001
ER  -

TY  - JOUR
AU  - Bornstein, Michael M.
AU  - Wiest, Roland
AU  - Balsiger, Roman
AU  - Reichart, Peter A.
TI  - Anterior Stafne's Bone Cavity Mimicking a Periapical Lesion of Endodontic Origin: Report of Two Cases
T2  - JOURNAL OF ENDODONTICS
M3  - Article
PU  - ELSEVIER SCIENCE INC
PI  - NEW YORK
PA  - STE 800, 230 PARK AVE, NEW YORK, NY 10169 USA
SN  - 0099-2399
SN  - 1878-3554
DA  - 2009 NOV
PY  - 2009
VL  - 35
IS  - 11
SP  - 1598
EP  - 1602
DO  - 10.1016/j.joen.2009.08.008
AN  - WOS:000271730900024
ER  -

TY  - JOUR
AU  - Fujioka, Masaki
AU  - Oka, Kiyoshi
AU  - Kitamura, Riko
AU  - Yakabe, Aya
AU  - Endoh, Hidehiko
TI  - Extra-Oral Fistula Caused by a Dental Implant
T2  - JOURNAL OF ORAL IMPLANTOLOGY
M3  - Article
PU  - ALLEN PRESS INC
PI  - LAWRENCE
PA  - 810 E 10TH ST, LAWRENCE, KS 66044 USA
SN  - 0160-6972
DA  - 2011 AUG
PY  - 2011
VL  - 37
IS  - 4
SP  - 477
EP  - 479
DO  - 10.1563/AAID-JOI-D-09-00008.1
AN  - WOS:000294311700012
ER  -

TY  - JOUR
AU  - Wang, Hanchi
AU  - Wang, Jia
AU  - Guo, Tianqi
AU  - Ding, Xinxin
AU  - Yu, Wang
AU  - Zhao, Jinghui
AU  - Zhou, Yanmin
TI  - The endoscopically assisted transcrestal sinus floor elevation with platelet-rich fibrin at an immediate implantation of periapical lesion site A case report
T2  - MEDICINE
M3  - Article
PU  - LIPPINCOTT WILLIAMS & WILKINS
PI  - PHILADELPHIA
PA  - TWO COMMERCE SQ, 2001 MARKET ST, PHILADELPHIA, PA 19103 USA
SN  - 0025-7974
SN  - 1536-5964
DA  - 2019 JUL
PY  - 2019
VL  - 98
IS  - 27
DO  - 10.1097/MD.0000000000016251
AN  - WOS:000480735700058
ER  -

TY  - JOUR
AU  - Bencharit, Sompop
AU  - Schardt-Sacco, Debra
AU  - Border, Michael B
AU  - Barbaro, Colin P
TI  - Full mouth rehabilitation with implant-supported prostheses for severe periodontitis: a case report.
T2  - The open dentistry journal
M3  - Journal Article
SN  - 1874-2106
DA  - 2010 Aug 13
PY  - 2010
VL  - 4
SP  - 165
EP  - 71
DO  - 10.2174/1874210601004010165
AN  - MEDLINE:21339901
ER  -

TY  - JOUR
AU  - Abou Rass, Marwan
TI  - Interim Endodontic Therapy for Alveolar Socket Bone Regeneration of Infected Hopeless Teeth Prior to Implant Therapy
T2  - JOURNAL OF ORAL IMPLANTOLOGY
M3  - Article
PU  - ALLEN PRESS INC
PI  - LAWRENCE
PA  - 810 E 10TH ST, LAWRENCE, KS 66044 USA
SN  - 0160-6972
SN  - 1548-1336
DA  - 2010 
PY  - 2010
VL  - 36
IS  - 1
SP  - 37
EP  - 59
DO  - 10.1563/AAID-JOI-D-09-00040
AN  - WOS:000275984300006
ER  -

TY  - JOUR
AU  - George, Roy
AU  - Cameron, Andrew
AU  - Meer, Mohammed
TI  - Streamlining and simplification of surgical stent fabrication for micro-endodontic surgery
T2  - AUSTRALIAN ENDODONTIC JOURNAL
M3  - Article
PU  - WILEY
PI  - HOBOKEN
PA  - 111 RIVER ST, HOBOKEN 07030-5774, NJ USA
SN  - 1329-1947
SN  - 1747-4477
DA  - 2020 DEC
PY  - 2020
VL  - 46
IS  - 3
SP  - 445
EP  - 451
DO  - 10.1111/aej.12448
AN  - WOS:000577574300001
ER  -

TY  - JOUR
AU  - Aoki, Eduardo Massaharu
AU  - Abdala-Junior, Reinaldo
AU  - de Oliveira, Jefferson Xavier
AU  - Arita, Emiko Saito
AU  - Gonzalez Cortes, Arthur Rodriguez
TI  - Reliability and Reproducibility of Manual and Automated Volumetric Measurements of Periapical Lesions
T2  - JOURNAL OF ENDODONTICS
M3  - Article
PU  - ELSEVIER SCIENCE INC
PI  - NEW YORK
PA  - 360 PARK AVE SOUTH, NEW YORK, NY 10010-1710 USA
SN  - 0099-2399
SN  - 1878-3554
DA  - 2015 SEP
PY  - 2015
VL  - 41
IS  - 9
SP  - 1555
EP  - 1559
DO  - 10.1016/j.joen.2015.06.015
AN  - WOS:000361082300031
ER  -

TY  - JOUR
AU  - de Souza-Nunes, Lilian Azevedo
AU  - Verner, Francielle Silvestre
AU  - Lopes Rosado, Lucas de Paula
AU  - de Aquino, Sibele Nascimento
AU  - Pires Carvalho, Antonio Carlos
AU  - Junqueira, Rafael Binato
TI  - Periapical and Endodontic Status Scale for Endodontically Treated Teeth and Their Association with Maxillary Sinus Abnormalities: A Cone-beam Computed Tomographic Study
T2  - JOURNAL OF ENDODONTICS
M3  - Article
PU  - ELSEVIER SCIENCE INC
PI  - NEW YORK
PA  - STE 800, 230 PARK AVE, NEW YORK, NY 10169 USA
SN  - 0099-2399
SN  - 1878-3554
DA  - 2019 DEC
PY  - 2019
VL  - 45
IS  - 12
SP  - 1479
EP  - 1488
DO  - 10.1016/j.joen.2019.09.005
AN  - WOS:000501939200005
ER  -

TY  - JOUR
AU  - McCrea, Shane Joseph
TI  - Nasopalatine Duct Cyst, a Delayed Complication to Successful Dental Implant Placement: Diagnosis and Surgical Management
T2  - JOURNAL OF ORAL IMPLANTOLOGY
M3  - Article
PU  - ALLEN PRESS INC
PI  - LAWRENCE
PA  - 810 E 10TH ST, LAWRENCE, KS 66044 USA
SN  - 0160-6972
SN  - 1548-1336
DA  - 2014 APR
PY  - 2014
VL  - 40
IS  - 2
SP  - 189
EP  - 194
DO  - 10.1563/AAID-JOI-D-12-00011
AN  - WOS:000335631400012
ER  -

TY  - JOUR
AU  - Stavropoulos, Andreas
AU  - Wenzel, Ann
TI  - Accuracy of cone beam dental CT, intraoral digital and conventional film radiography for the detection of periapical lesions. An ex vivo study in pig jaws
T2  - CLINICAL ORAL INVESTIGATIONS
M3  - Article
PU  - SPRINGER HEIDELBERG
PI  - HEIDELBERG
PA  - TIERGARTENSTRASSE 17, D-69121 HEIDELBERG, GERMANY
SN  - 1432-6981
DA  - 2007 MAR
PY  - 2007
VL  - 11
IS  - 1
SP  - 101
EP  - 106
DO  - 10.1007/s00784-006-0078-8
AN  - WOS:000244186100013
ER  -

TY  - JOUR
AU  - Valentini, P
AU  - Abensur, D
AU  - Missika, P
TI  - Membrane exposure during bone regeneration before implant placement: management and results. A report of two cases.
T2  - The Journal of oral implantology
M3  - Case Reports
M3  - Journal Article
SN  - 0160-6972
DA  - 1993 
PY  - 1993
VL  - 19
IS  - 4
SP  - 364
EP  - 8
AN  - MEDLINE:8007029
ER  -

TY  - JOUR
AU  - Chung, Shin Hye
AU  - Park, Young-Seok
AU  - Bae, Kwang-Shik
AU  - Baek, Seung-Ho
AU  - Kum, Kee-Yeon
AU  - Lee, Woocheol
AU  - Shon, Won-Jun
TI  - Saving an Integrating Implant Involved with Endodontic Implant Pathology Using Surgical Treatment
T2  - INTERNATIONAL JOURNAL OF PERIODONTICS & RESTORATIVE DENTISTRY
M3  - Article
PU  - QUINTESSENCE PUBLISHING CO INC
PI  - HANOVER PARK
PA  - 4350 CHANDLER DRIVE, HANOVER PARK, IL 60133 USA
SN  - 0198-7569
SN  - 1945-3388
DA  - 2016 NOV-DEC
PY  - 2016
VL  - 36
IS  - 6
SP  - 893
EP  - 898
DO  - 10.11607/prd.1995
AN  - WOS:000387129800019
ER  -

TY  - JOUR
AU  - Marin-Botero, ML
AU  - Dominguez-Mejia, JS
AU  - Arismendi-Echavarria, JA
AU  - Mesa-Jaramillo, AL
AU  - Florez-Moreno, GA
AU  - Tobon-Arroyave, SI
TI  - Healing response of apicomarginal defects to two guided tissue regeneration techniques in periradicular surgery: a double-blind, randomized-clinical trial
T2  - INTERNATIONAL ENDODONTIC JOURNAL
M3  - Article
PU  - WILEY
PI  - HOBOKEN
PA  - 111 RIVER ST, HOBOKEN 07030-5774, NJ USA
SN  - 0143-2885
SN  - 1365-2591
DA  - 2006 MAY
PY  - 2006
VL  - 39
IS  - 5
SP  - 368
EP  - 377
DO  - 10.1111/j.1365-2591.2006.01081.x
AN  - WOS:000236549500004
ER  -

TY  - JOUR
AU  - Horton, RA
AU  - Ludlow, JB
AU  - Webber, RL
AU  - Gates, W
AU  - Nason, RH
AU  - Reboussin, D
TI  - Detection of peri-implant bone changes with axial tomosynthesis
T2  - ORAL SURGERY ORAL MEDICINE ORAL PATHOLOGY ORAL RADIOLOGY AND ENDODONTOLOGY
M3  - Article
PU  - MOSBY-ELSEVIER
PI  - NEW YORK
PA  - 360 PARK AVENUE SOUTH, NEW YORK, NY 10010-1710 USA
SN  - 1079-2104
SN  - 1528-395X
DA  - 1996 JAN
PY  - 1996
VL  - 81
IS  - 1
SP  - 124
EP  - 129
DO  - 10.1016/S1079-2104(96)80159-4
AN  - WOS:A1996TT16400023
ER  -

TY  - JOUR
AU  - Dave, Meetal
AU  - Davies, Jonathan
AU  - Wilson, Ron
AU  - Palmer, Richard
TI  - A comparison of cone beam computed tomography and conventional periapical radiography at detecting peri-implant bone defects
T2  - CLINICAL ORAL IMPLANTS RESEARCH
M3  - Article
PU  - WILEY
PI  - HOBOKEN
PA  - 111 RIVER ST, HOBOKEN 07030-5774, NJ USA
SN  - 0905-7161
SN  - 1600-0501
DA  - 2013 JUN
PY  - 2013
VL  - 24
IS  - 6
SP  - 671
EP  - 678
DO  - 10.1111/j.1600-0501.2012.02473.x
AN  - WOS:000317301700012
ER  -

TY  - JOUR
AU  - Gerlach, Robert C.
AU  - Dixon, Douglas R.
AU  - Goksel, Tamer
AU  - Castle, James T.
AU  - Henry, Walter A.
TI  - Case presentation of florid cemento-osseous dysplasia with concomitant cemento-ossifying fibroma discovered during implant explantation
T2  - ORAL SURGERY ORAL MEDICINE ORAL PATHOLOGY ORAL RADIOLOGY
M3  - Article
PU  - ELSEVIER SCIENCE INC
PI  - NEW YORK
PA  - STE 800, 230 PARK AVE, NEW YORK, NY 10169 USA
SN  - 2212-4403
SN  - 1528-395X
DA  - 2013 MAR
PY  - 2013
VL  - 115
IS  - 3
SP  - E44
EP  - E52
DO  - 10.1016/j.oooo.2012.05.020
AN  - WOS:000316345500008
ER  -

TY  - JOUR
AU  - Strbac, Georg D.
AU  - Schnappauf, Albrecht
AU  - Giannis, Katharina
AU  - Moritz, Andreas
AU  - Ulm, Christian
TI  - Guided Modern Endodontic Surgery: A Novel Approach for Guided Osteotomy and Root Resection
T2  - JOURNAL OF ENDODONTICS
M3  - Article
PU  - ELSEVIER SCIENCE INC
PI  - NEW YORK
PA  - 360 PARK AVE SOUTH, NEW YORK, NY 10010-1710 USA
SN  - 0099-2399
SN  - 1878-3554
DA  - 2017 MAR
PY  - 2017
VL  - 43
IS  - 3
SP  - 496
EP  - 501
DO  - 10.1016/j.joen.2016.11.001
AN  - WOS:000395971900025
ER  -

TY  - JOUR
AU  - Romanos, Georgios E.
AU  - Davis, Ryan
AU  - Gallagher, Brendan
AU  - Hou, Wei
AU  - Delgado-Ruiz, Rafael
TI  - Thermal Transfer on Splinted Implants During Diode Laser Irradiation In Vitro
T2  - PHOTOBIOMODULATION PHOTOMEDICINE AND LASER SURGERY
M3  - Article
PU  - MARY ANN LIEBERT, INC
PI  - NEW ROCHELLE
PA  - 140 HUGUENOT STREET, 3RD FL, NEW ROCHELLE, NY 10801 USA
SN  - 2578-5478
DA  - 2021 JUL 1
PY  - 2021
VL  - 39
IS  - 7
SP  - 471
EP  - 479
DO  - 10.1089/photob.2020.4944
AN  - WOS:000651847000001
ER  -

TY  - JOUR
AU  - Dagassan-Berndt, Dorothea C
AU  - Zitzmann, Nicola U
AU  - Lambrecht, J Thomas
AU  - Weiger, Roland
AU  - Walter, Clemens
TI  - Is the Schneiderian membrane thickness affected by periodontal disease? A cone beam computed tomography-based extended case series.
T2  - Journal of the International Academy of Periodontology
M3  - Journal Article
SN  - 1466-2094
DA  - 2013 Jul
PY  - 2013
VL  - 15
IS  - 3
SP  - 75
EP  - 82
AN  - MEDLINE:24079099
ER  -

TY  - JOUR
AU  - Medikeri, Raghavendra S.
AU  - Meharwade, Vnayak
AU  - Wate, Parikshit M.
AU  - Lele, Suresh, V
TI  - Effect of PRF and Allograft Use on Immediate Implants at Extraction Sockets with Periapical Infection -Clinical and Cone Beam CT Findings-
T2  - BULLETIN OF TOKYO DENTAL COLLEGE
M3  - Article
PU  - TOKYO DENTAL COLL
PI  - TOKYO
PA  - 2-9-18, MISAKI-CHO, CHIYODA-KU, TOKYO, 101-0061, JAPAN
SN  - 0040-8891
DA  - 2018 
PY  - 2018
VL  - 59
IS  - 2
SP  - 97
EP  - 109
DO  - 10.2209/tdcpublication.2017-0021
AN  - WOS:000468646300004
ER  -

TY  - JOUR
AU  - Esfahrood, Z Rezaei
AU  - Kadkhodazadeh, M
AU  - Amid, R
AU  - Rokn, Ar
TI  - Is The Periapical lesion a Risk For Periimplantitis? (A review).
T2  - Journal of dentistry (Tehran, Iran)
M3  - Journal Article
SN  - 2008-2185
DA  - 2012  (Epub 2012 Jun 30)
PY  - 2012
VL  - 9
IS  - 2
SP  - 162
EP  - 73
AN  - MEDLINE:23066482
ER  -

TY  - JOUR
AU  - Kim, Hyun Young
AU  - Lim, Younggap
AU  - An, Sun-Jin
AU  - Choi, Bong-Kyu
TI  - Characterization and immunostimulatory activity of extracellular vesicles from Filifactor alocis
T2  - MOLECULAR ORAL MICROBIOLOGY
M3  - Article
PU  - WILEY
PI  - HOBOKEN
PA  - 111 RIVER ST, HOBOKEN 07030-5774, NJ USA
SN  - 2041-1006
SN  - 2041-1014
DA  - 2020 JAN
PY  - 2020
VL  - 35
IS  - 1
SP  - 1
EP  - 9
DO  - 10.1111/omi.12272
AN  - WOS:000500163600001
ER  -

TY  - JOUR
AU  - Bilginaylar, Kani
AU  - Orhan, Kaan
AU  - Uyanik, Lokman Onur
TI  - Mandibular incisive canal in relation to periapical surgery
T2  - CONTEMPORARY CLINICAL DENTISTRY
M3  - Article
PU  - WOLTERS KLUWER MEDKNOW PUBLICATIONS
PI  - MUMBAI
PA  - WOLTERS KLUWER INDIA PVT LTD , A-202, 2ND FLR, QUBE, C T S  NO 1498A-2 VILLAGE MAROL, ANDHERI EAST, MUMBAI, 400059, INDIA
SN  - 0976-237X
SN  - 0976-2361
DA  - 2016 JAN-MAR
PY  - 2016
VL  - 7
IS  - 1
SP  - 79
EP  - 81
DO  - 10.4103/0976-237X.177095
AN  - WOS:000373113800017
ER  -

TY  - JOUR
AU  - Corsalini, Massimo
AU  - D'Agostino, Silvia
AU  - Favia, Gianfranco
AU  - Dolci, Marco
AU  - Tempesta, Angela
AU  - Di Venere, Daniela
AU  - Limongelli, Luisa
AU  - Capodiferro, Saverio
TI  - A Minimally Invasive Technique for Short Spiral Implant Insertion with Contextual Crestal Sinus Lifting in the Atrophic Maxilla: A Preliminary Report
T2  - HEALTHCARE
M3  - Article
PU  - MDPI
PI  - BASEL
PA  - ST ALBAN-ANLAGE 66, CH-4052 BASEL, SWITZERLAND
SN  - 2227-9032
DA  - 2021 JAN
PY  - 2021
VL  - 9
IS  - 1
DO  - 10.3390/healthcare9010011
AN  - WOS:000610270000001
ER  -

TY  - JOUR
AU  - Kutan, Esma
AU  - Bolukbasi, Nilufer
AU  - Yildirim-Ondur, Esra
AU  - Ozdemir, Tayfun
TI  - Clinical and Radiographic Evaluation of Marginal Bone Changes around Platform-Switching Implants Placed in Crestal or Subcrestal Positions: A Randomized Controlled Clinical Trial
T2  - CLINICAL IMPLANT DENTISTRY AND RELATED RESEARCH
M3  - Article
PU  - WILEY
PI  - HOBOKEN
PA  - 111 RIVER ST, HOBOKEN 07030-5774, NJ USA
SN  - 1523-0899
SN  - 1708-8208
DA  - 2015 OCT
PY  - 2015
VL  - 17
SP  - E364
EP  - E375
DO  - 10.1111/cid.12248
AN  - WOS:000362433400003
ER  -

TY  - JOUR
AU  - Monzavi, Abbas
AU  - Fekrazad, Reza
AU  - Chinipardaz, Zahra
AU  - Shahabi, Sima
AU  - Behruzi, Roohollah
AU  - Chiniforush, Nasim
TI  - Effect of Various Laser Wavelengths on Temperature Changes During Periimplantitis Treatment: An in vitro Study
T2  - IMPLANT DENTISTRY
M3  - Article
PU  - LIPPINCOTT WILLIAMS & WILKINS
PI  - PHILADELPHIA
PA  - TWO COMMERCE SQ, 2001 MARKET ST, PHILADELPHIA, PA 19103 USA
SN  - 1056-6163
DA  - 2018 JUN
PY  - 2018
VL  - 27
IS  - 3
SP  - 311
EP  - 316
DO  - 10.1097/ID.0000000000000751
AN  - WOS:000440893800008
ER  -

TY  - JOUR
AU  - Zafiropoulos, Gregor-Georg
AU  - Parashis, Andreas
AU  - Abdullah, Taha
AU  - Sotiropoulos, Evangelos
AU  - John, Gordon
TI  - Comprehensive Treatment of Severe Periodontal and Periimplant Bone Destruction Caused by Iatrogenic Factors
T2  - CASE REPORTS IN DENTISTRY
M3  - Article
PU  - HINDAWI LTD
PI  - LONDON
PA  - ADAM HOUSE, 3RD FLR, 1 FITZROY SQ, LONDON, W1T 5HF, ENGLAND
SN  - 2090-6447
SN  - 2090-6455
DA  - 2018 
PY  - 2018
VL  - 2018
DO  - 10.1155/2018/7174608
AN  - WOS:000424929500001
ER  -

TY  - JOUR
AU  - Wenteler, G. L.
AU  - Sathorn, C.
AU  - Parashos, P.
TI  - Factors influencing root canal retreatment strategies by general practitioners and specialists in Australia
T2  - INTERNATIONAL ENDODONTIC JOURNAL
M3  - Article
PU  - WILEY
PI  - HOBOKEN
PA  - 111 RIVER ST, HOBOKEN 07030-5774, NJ USA
SN  - 0143-2885
SN  - 1365-2591
DA  - 2015 MAY
PY  - 2015
VL  - 48
IS  - 5
SP  - 417
EP  - 427
DO  - 10.1111/iej.12330
AN  - WOS:000352632100002
ER  -

TY  - JOUR
AU  - Beitlitum, L
AU  - Artzi, Z
AU  - Tsesis, I
AU  - Nemcovsky, C E
TI  - [Clinical dilemmas concerning immediate implants in the esthetic zone].
T2  - Refu'at ha-peh veha-shinayim (1993)
M3  - Case Reports
M3  - English Abstract
M3  - Journal Article
SN  - 0792-9935
DA  - 2011 Jan
PY  - 2011
VL  - 28
IS  - 1
SP  - 20
EP  - 77
AN  - MEDLINE:21667562
ER  -

TY  - JOUR
AU  - Casap, Nardy
AU  - Zeltser, Chassiel
AU  - Wexler, Alon
AU  - Tarazi, Eyal
AU  - Zeltser, Rephael
TI  - Immediate placement of dental implants into debrided infected dentoalveolar sockets
T2  - JOURNAL OF ORAL AND MAXILLOFACIAL SURGERY
M3  - Article
PU  - W B SAUNDERS CO-ELSEVIER INC
PI  - PHILADELPHIA
PA  - 1600 JOHN F KENNEDY BOULEVARD, STE 1800, PHILADELPHIA, PA 19103-2899 USA
SN  - 0278-2391
DA  - 2007 MAR
PY  - 2007
VL  - 65
IS  - 3
SP  - 384
EP  - 392
DO  - 10.1016/j.joms.2006.02.031
AN  - WOS:000244830600004
ER  -

TY  - JOUR
AU  - Orsini, G
AU  - Fanali, S
AU  - Scarano, A
AU  - Petrone, G
AU  - di Silvestro, S
AU  - Piattelli, A
TI  - Tissue reactions, fluids, and bacterial infiltration in implants retrieved at autopsy: A case report
T2  - INTERNATIONAL JOURNAL OF ORAL & MAXILLOFACIAL IMPLANTS
M3  - Article
PU  - QUINTESSENCE PUBLISHING CO INC
PI  - HANOVER PARK
PA  - 4350 CHANDLER DRIVE, HANOVER PARK, IL 60133 USA
SN  - 0882-2786
DA  - 2000 MAR-APR
PY  - 2000
VL  - 15
IS  - 2
SP  - 283
EP  - 286
AN  - WOS:000086656700016
ER  -

TY  - JOUR
AU  - Sukegawa, Shintaro
AU  - Kanno, Takahiro
AU  - Kawai, Hotaka
AU  - Shibata, Akane
AU  - Matsumoto, Kenichi
AU  - Sukegawa-Takahashi, Yuka
AU  - Sakaida, Kyosuke
AU  - Nagatsuka, Hitoshi
AU  - Furuki, Yoshihiko
TI  - Surgical Treatment and Dental Implant Rehabilitation after the Resection of an Osseous Dysplasia
T2  - JOURNAL OF HARD TISSUE BIOLOGY
M3  - Article
PU  - JOURNAL HARD TISSUE BIOLOGY
PI  - MINATO KU
PA  - NIHON GAKUKUTSU KYORYOKU ZAIDAN, 3- 24- 20, NISHIAZABU, MINATO KU, TOKYO 106-0031, JAPAN
SN  - 1341-7649
DA  - 2016 OCT
PY  - 2016
VL  - 25
IS  - 4
SP  - 437
EP  - 441
DO  - 10.2485/jhtb.25.437
AN  - WOS:000385056500014
ER  -

TY  - JOUR
AU  - Garrett, K
AU  - Kerr, M
AU  - Hartwell, G
AU  - O'Sullivan, S
AU  - Mayer, P
TI  - The effect of a bioresorbable matrix barrier in endodontic surgery on the rate of periapical healing: An in vivo study
T2  - JOURNAL OF ENDODONTICS
M3  - Article
PU  - ELSEVIER SCIENCE INC
PI  - NEW YORK
PA  - 360 PARK AVE SOUTH, NEW YORK, NY 10010-1710 USA
SN  - 0099-2399
DA  - 2002 JUL
PY  - 2002
VL  - 28
IS  - 7
SP  - 503
EP  - 506
DO  - 10.1097/00004770-200207000-00003
AN  - WOS:000176589700003
ER  -

TY  - JOUR
AU  - Naert, IE
AU  - Duyck, JAJ
AU  - Hosny, MMF
AU  - van Steenberghe, D
TI  - Freestanding and tooth-implant connected prostheses in the treatment of partially edentulous patients Part I: An up to 15-years clinical evaluation
T2  - CLINICAL ORAL IMPLANTS RESEARCH
M3  - Article
PU  - WILEY
PI  - HOBOKEN
PA  - 111 RIVER ST, HOBOKEN 07030-5774, NJ USA
SN  - 0905-7161
SN  - 1600-0501
DA  - 2001 JUN
PY  - 2001
VL  - 12
IS  - 3
SP  - 237
EP  - 244
DO  - 10.1034/j.1600-0501.2001.012003237.x
AN  - WOS:000168905000008
ER  -

TY  - JOUR
AU  - Hamdoon, Zaid
AU  - Talaat, Wael
AU  - Aziz, Ahmed
AU  - Sattar, Abier Abdul
AU  - Kheder, Waad
AU  - Jerjes, Waseem
TI  - The consequences and outcomes associated with dental implants encroaching on adjacent teeth
T2  - CLINICAL IMPLANT DENTISTRY AND RELATED RESEARCH
M3  - Article
M3  - Early Access
PU  - WILEY
PI  - HOBOKEN
PA  - 111 RIVER ST, HOBOKEN 07030-5774, NJ USA
SN  - 1523-0899
SN  - 1708-8208
DO  - 10.1111/cid.13047
AN  - WOS:000704904000001
ER  -

TY  - JOUR
AU  - Rodríguez-Ortega, L.
AU  - Velasco-Ortega, V.
AU  - Castellanos-Cosano, L.
AU  - Martín-González, L.
AU  - López-Frías, F.J.
AU  - Segura-Egea, J.J.
T2  - Avances en Periodoncia e Implantología Oral
M3  - research-article
PU  - Ediciones Avances, S.L.
PI  - Madrid
PA  - Madrid
SN  - 1699-6585
DA  - 2013 08
PY  - 2013
VL  - 25
IS  - 2
SP  - 83
EP  - 90
DO  - 10.4321/s1699-65852013000200003
AN  - SCIELO:S1699-65852013000200003
ER  -

TY  - JOUR
AU  - Janiszewska-Olszowska, Joanna
AU  - Socha, Alina
AU  - Binczak, Paulina
TI  - The use of cortical screw anchorage for closing a space resulting from the loss of a lower molar--a case report.
T2  - Annales Academiae Medicae Stetinensis
M3  - Case Reports
M3  - Journal Article
SN  - 1427-440X
DA  - 2013 
PY  - 2013
VL  - 59
IS  - 2
SP  - 90
EP  - 3
AN  - MEDLINE:25026758
ER  -

TY  - JOUR
AU  - Quirynen, Marc
AU  - Herrera, David
AU  - Teughels, Wim
AU  - Sanz, Mariano
TI  - Implant therapy: 40 years of experience
T2  - PERIODONTOLOGY 2000
M3  - Article
PU  - WILEY
PI  - HOBOKEN
PA  - 111 RIVER ST, HOBOKEN 07030-5774, NJ USA
SN  - 0906-6713
SN  - 1600-0757
DA  - 2014 OCT
PY  - 2014
VL  - 66
IS  - 1
SP  - 7
EP  - 12
DO  - 10.1111/prd.12060
AN  - WOS:000340680300001
ER  -

TY  - JOUR
AU  - Park, Jun-Beom
TI  - Healing of Extraction Socket Grafted With Deproteinized Bovine Bone and Acellular Dermal Matrix: Histomorphometric Evaluation
T2  - IMPLANT DENTISTRY
M3  - Article
PU  - LIPPINCOTT WILLIAMS & WILKINS
PI  - PHILADELPHIA
PA  - TWO COMMERCE SQ, 2001 MARKET ST, PHILADELPHIA, PA 19103 USA
SN  - 1056-6163
DA  - 2010 AUG
PY  - 2010
VL  - 19
IS  - 4
SP  - 307
EP  - 313
DO  - 10.1097/ID.0b013e3181e5abbc
AN  - WOS:000280551400006
ER  -

TY  - JOUR
AU  - Marconcini, Simone
AU  - Barone, Antonio
AU  - Gelpi, Federico
AU  - Briguglio, Francesco
AU  - Covani, Ugo
TI  - Immediate Implant Placement in Infected Sites: A Case Series
T2  - JOURNAL OF PERIODONTOLOGY
M3  - Article
PU  - WILEY
PI  - HOBOKEN
PA  - 111 RIVER ST, HOBOKEN 07030-5774, NJ USA
SN  - 0022-3492
SN  - 1943-3670
DA  - 2013 FEB
PY  - 2013
VL  - 84
IS  - 2
SP  - 196
EP  - 202
DO  - 10.1902/jop.2012.110279
AN  - WOS:000314791700009
ER  -

TY  - JOUR
AU  - Favia, Gianfranco
AU  - Piattelli, Adriano
AU  - Sportelli, Pasquale
AU  - Capodiferro, Saverio
AU  - Iezzi, Giovanna
TI  - Osteonecrosis of the Posterior Mandible after Implant Insertion: A Clinical and Histological Case Report
T2  - CLINICAL IMPLANT DENTISTRY AND RELATED RESEARCH
M3  - Article
PU  - WILEY
PI  - HOBOKEN
PA  - 111 RIVER ST, HOBOKEN 07030-5774, NJ USA
SN  - 1523-0899
SN  - 1708-8208
DA  - 2011 
PY  - 2011
VL  - 13
IS  - 1
SP  - 58
EP  - 63
DO  - 10.1111/j.1708-8208.2009.00181.x
AN  - WOS:000286940900007
ER  -

TY  - JOUR
AU  - Shabahang, S
AU  - Bohsali, K
AU  - Boyne, PJ
AU  - Caplanis, N
AU  - Lozada, J
AU  - Torabinejad, M
TI  - Effect of teeth with periradicular lesions on adjacent dental implants
T2  - ORAL SURGERY ORAL MEDICINE ORAL PATHOLOGY ORAL RADIOLOGY AND ENDODONTOLOGY
M3  - Article
PU  - MOSBY-ELSEVIER
PI  - NEW YORK
PA  - 360 PARK AVENUE SOUTH, NEW YORK, NY 10010-1710 USA
SN  - 1079-2104
SN  - 1528-395X
DA  - 2003 SEP
PY  - 2003
VL  - 96
IS  - 3
SP  - 321
EP  - 326
DO  - 10.1016/S1079-2104(03)00367-6
AN  - WOS:000185377300014
ER  -

TY  - JOUR
AU  - Leandro Nascimento, Eduarda Helena
AU  - Pontual, Maria Luiza A.
AU  - Pontual, Andrea A.
AU  - Freitas, Deborah Q.
AU  - Cruz Perez, Danyel E.
AU  - Ramos-Perez, Flavia M. M.
TI  - Association between Odontogenic Conditions and Maxillary Sinus Disease: A Study Using Cone-beam Computed Tomography
T2  - JOURNAL OF ENDODONTICS
M3  - Article
PU  - ELSEVIER SCIENCE INC
PI  - NEW YORK
PA  - 360 PARK AVE SOUTH, NEW YORK, NY 10010-1710 USA
SN  - 0099-2399
SN  - 1878-3554
DA  - 2016 OCT
PY  - 2016
VL  - 42
IS  - 10
SP  - 1509
EP  - 1515
DO  - 10.1016/j.joen.2016.07.003
AN  - WOS:000384781300016
ER  -

TY  - JOUR
AU  - Shin, Seung-Yun
AU  - 양승민
AU  - 계승범
TI  - The effect of non-resorbable barrier membrane on the change of buccal and lingual alveolar bone in immediate implant placement into periapically infected extraction sockets
TI  - 치근단 병소를 갖는 발치와에 즉시 임플란트 식립 시 비흡수성 차폐막이 치조골의 흡수에 미치는 영향에 관한 연구
T2  - Journal of Periodontal & Implant Science
M3  - research-article
PU  - The Korean Academy Of Periodontology
SN  - 2093-2278
DA  - 2009 
PY  - 2009
VL  - 39
IS  - 1
SP  - 71
EP  - 76
AN  - KJD:ART001333101
ER  -

TY  - JOUR
AU  - Novaes, AB
AU  - Marcaccini, AM
AU  - Souza, SLS
AU  - Taba, M
AU  - Grisi, MFM
TI  - Immediate placement of implants into periodontally infected sites in dogs: A histomorphometric study of bone-implant contact
T2  - INTERNATIONAL JOURNAL OF ORAL & MAXILLOFACIAL IMPLANTS
M3  - Article
PU  - QUINTESSENCE PUBLISHING CO INC
PI  - HANOVER PARK
PA  - 4350 CHANDLER DRIVE, HANOVER PARK, IL 60133 USA
SN  - 0882-2786
SN  - 1942-4434
DA  - 2003 MAY-JUN
PY  - 2003
VL  - 18
IS  - 3
SP  - 391
EP  - 398
AN  - WOS:000183428600009
ER  -

TY  - JOUR
AU  - Manjunatha, B S
AU  - Kumar, G S
AU  - Raghunath, Vandana
TI  - Histochemical and polarization microscopic study of two cases of vegetable/pulse granuloma.
T2  - Indian journal of dental research : official publication of Indian Society for Dental Research
M3  - Case Reports
M3  - Journal Article
SN  - 0970-9290
DA  - 2008 
PY  - 2008
VL  - 19
IS  - 1
SP  - 74
EP  - 7
AN  - MEDLINE:18245929
ER  -

TY  - JOUR
AU  - Crespi, Roberto
AU  - Cappare, Paolo
AU  - Crespi, Giovanni
AU  - Lo Giudice, Giuseppe
AU  - Gastaldi, Giorgio
AU  - Gherlone, Enrico
TI  - Immediate Implant Placement in Sockets with Asymptomatic Apical Periodontitis
T2  - CLINICAL IMPLANT DENTISTRY AND RELATED RESEARCH
M3  - Article
PU  - WILEY
PI  - HOBOKEN
PA  - 111 RIVER ST, HOBOKEN 07030-5774, NJ USA
SN  - 1523-0899
SN  - 1708-8208
DA  - 2017 FEB
PY  - 2017
VL  - 19
IS  - 1
SP  - 20
EP  - 27
DO  - 10.1111/cid.12422
AN  - WOS:000394675100002
ER  -

TY  - JOUR
AU  - Jung, Ronald E.
AU  - Zaugg, Balthasar
AU  - Philipp, Alexander O. H.
AU  - Truninger, Thomas C.
AU  - Siegenthaler, David W.
AU  - Haemmerle, Christoph H. F.
TI  - A prospective, controlled clinical trial evaluating the clinical radiological and aesthetic outcome after 5years of immediately placed implants in sockets exhibiting periapical pathology
T2  - CLINICAL ORAL IMPLANTS RESEARCH
M3  - Article
PU  - WILEY
PI  - HOBOKEN
PA  - 111 RIVER ST, HOBOKEN 07030-5774, NJ USA
SN  - 0905-7161
SN  - 1600-0501
DA  - 2013 AUG
PY  - 2013
VL  - 24
IS  - 8
SP  - 839
EP  - 846
DO  - 10.1111/j.1600-0501.2012.02491.x
AN  - WOS:000321957900001
ER  -

TY  - JOUR
AU  - DiPede, Louis
AU  - Alhashim, Abdulmohsin
AU  - Vaidyanathan, T. K.
AU  - Flinton, Robert
TI  - FRACTURE RESISTANCE OF SOFT TISSUE LEVEL IMPLANTS AFTER CYCLIC LOADING AND EXTERNAL MODIFICATION
T2  - JOURNAL OF PROSTHETIC DENTISTRY
M3  - Article
PU  - MOSBY-ELSEVIER
PI  - NEW YORK
PA  - 360 PARK AVENUE SOUTH, NEW YORK, NY 10010-1710 USA
SN  - 0022-3913
DA  - 2013 JAN
PY  - 2013
VL  - 109
IS  - 1
SP  - 30
EP  - 36
DO  - 10.1016/S0022-3913(13)60007-4
AN  - WOS:000313934900005
ER  -

TY  - JOUR
AU  - Rosa, Ariadene Cristina Pertile de Oliveira
AU  - Francischone, Carlos Eduardo
AU  - Cardoso, Mauricio de Almeida
AU  - Alonso, Ana Carolina
AU  - Filho, Leopoldino Capelozza
AU  - da Rosa, Jose Carlos Martins
TI  - Post-traumatic treatment of maxillary incisors by immediate dentoalveolar restoration with long-term follow-up.
T2  - Compendium of continuing education in dentistry (Jamesburg, N.J. : 1995)
M3  - Case Reports
M3  - Journal Article
SN  - 2158-1797
DA  - 2015 Feb
PY  - 2015
VL  - 36
IS  - 2
SP  - 130
EP  - 4
AN  - MEDLINE:25822639
ER  -

TY  - JOUR
AU  - Spin-Neto, Rubens
AU  - Matzen, Louise H.
AU  - Schropp, Lars W.
AU  - Sorensen, Thomas S.
AU  - Wenzel, Ann
TI  - An ex vivo study of automated motion artefact correction and the impact on cone beam CT image quality and interpretability
T2  - DENTOMAXILLOFACIAL RADIOLOGY
M3  - Article
PU  - BRITISH INST RADIOLOGY
PI  - LONDON
PA  - 48-50 ST JOHN ST, LONDON, ENGLAND
SN  - 0250-832X
SN  - 1476-542X
DA  - 2018 
PY  - 2018
VL  - 47
IS  - 5
DO  - 10.1259/dmfr.20180013
AN  - WOS:000436422900009
ER  -

TY  - JOUR
AU  - Lee, Ho Byung
AU  - Lee, Sang Hoon
AU  - Park, Geun Hyung
AU  - Koo, Soo Kweon
AU  - 문지승
TI  - Unilateral Maxillary Sinus Lesion : A Retrospective Study of 318 Cases with Surgical Treatment
TI  - 수술로써 치료한 일측성 상악동 병변 318예의 후향적 연구
T2  - Journal of Clinical Otolaryngology
T2  - 임상이비인후과
M3  - research-article
PU  - The Busan, Ulsan, Gyeoungnam Branch of The Korean Society of Otolaryngology
SN  - 1225-0244
DA  - 2018 
PY  - 2018
VL  - 29
IS  - 2
SP  - 204
EP  - 211
AN  - KJD:ART002427864
ER  -

TY  - JOUR
AU  - Bassi, Fabrizio
AU  - Poli, Pier Paolo
AU  - Rancitelli, Davide
AU  - Signorino, Fabrizio
AU  - Maiorana, Carlo
TI  - Surgical Treatment of Peri-Implantitis: A 17-Year Follow-Up Clinical Case Report
T2  - CASE REPORTS IN DENTISTRY
M3  - Article
PU  - HINDAWI LTD
PI  - LONDON
PA  - ADAM HOUSE, 3RD FLR, 1 FITZROY SQ, LONDON, W1T 5HF, ENGLAND
SN  - 2090-6447
SN  - 2090-6455
DA  - 2015 
PY  - 2015
VL  - 2015
DO  - 10.1155/2015/574676
AN  - WOS:000420054100072
ER  -

TY  - JOUR
AU  - Shamma, Rehab N.
AU  - Elkasabgy, Nermeen A.
AU  - Mahmoud, Azza A.
AU  - Gawdat, Shaimaa I.
AU  - Kataia, Mohamed M.
AU  - Hamid, Mohamed A. Abdel
TI  - Design of novel injectable in-situ forming scaffolds for non-surgical treatment of periapical lesions: In-vitro and in-vivo evaluation
T2  - INTERNATIONAL JOURNAL OF PHARMACEUTICS
M3  - Article
PU  - ELSEVIER SCIENCE BV
PI  - AMSTERDAM
PA  - PO BOX 211, 1000 AE AMSTERDAM, NETHERLANDS
SN  - 0378-5173
SN  - 1873-3476
DA  - 2017 APR 15
PY  - 2017
VL  - 521
IS  - 1-2
SP  - 306
EP  - 317
DO  - 10.1016/j.ijpharm.2017.02.058
AN  - WOS:000397613700034
ER  -

TY  - JOUR
AU  - Schwartz-Arad, D
AU  - Levin, L
TI  - Post-traumatic use of dental implants to rehabilitate anterior maxillary teeth
T2  - DENTAL TRAUMATOLOGY
M3  - Article
PU  - WILEY
PI  - HOBOKEN
PA  - 111 RIVER ST, HOBOKEN 07030-5774, NJ USA
SN  - 1600-4469
SN  - 1600-9657
DA  - 2004 DEC
PY  - 2004
VL  - 20
IS  - 6
SP  - 344
EP  - 347
DO  - 10.1111/j.1600-9657.2004.00255.x
AN  - WOS:000225437000007
ER  -

TY  - JOUR
AU  - Lin, Shaul
AU  - Mayer, Yaniv
TI  - Treatment of a large periradicular lesson of endodontic origin around a dental implant with enamel matrix protein derivative
T2  - JOURNAL OF PERIODONTOLOGY
M3  - Article
PU  - WILEY
PI  - HOBOKEN
PA  - 111 RIVER ST, HOBOKEN 07030-5774, NJ USA
SN  - 0022-3492
SN  - 1943-3670
DA  - 2007 DEC
PY  - 2007
VL  - 78
IS  - 12
SP  - 2385
EP  - 2388
DO  - 10.1902/jop.2007.070199
AN  - WOS:000251946300021
ER  -

TY  - JOUR
AU  - Sinha, Deepti
AU  - Dormaar, Titiaan
AU  - Salvo, Natalia
AU  - Politis, Constantinus
AU  - Bornstein, Michael M.
AU  - Jacobs, Reinhilde
TI  - Solid ameloblastoma mimicking a periodontal defect: A diagnostic dilemma
T2  - EUROPEAN JOURNAL OF ORAL IMPLANTOLOGY
M3  - Article
PU  - QUINTESSENCE PUBLISHING CO INC
PI  - HANOVER PARK
PA  - 4350 CHANDLER DRIVE, HANOVER PARK, IL 60133 USA
SN  - 1756-2406
SN  - 1756-2414
DA  - 2016 
PY  - 2016
VL  - 9
IS  - 2
SP  - 189
EP  - 193
AN  - WOS:000378407400007
ER  -

TY  - JOUR
AU  - Sanchez-Torres, Alba
AU  - Mota, Ines
AU  - Alberdi-Navarro, Javier
AU  - Cercadillo-Ibarguren, Inaki
AU  - Figueiredo, Rui
AU  - Valmaseda-Castellon, Eduard
TI  - Inflammatory fibro-epithelial hyperplasia related to a fixed implant-supported prosthesis: A case report.
T2  - Journal of clinical and experimental dentistry
M3  - Case Reports
SN  - 1989-5488
DA  - 2018 Sep
PY  - 2018
VL  - 10
IS  - 9
SP  - e945
EP  - e948
DO  - 10.4317/jced.54921
AN  - MEDLINE:30386530
ER  -

TY  - JOUR
AU  - Dobelin, Quirin
AU  - Stadlinger, Bernd
AU  - Wiedemeier, Daniel B.
AU  - Bichsel, Dominique
AU  - Rucker, Martin
AU  - Valdec, Silvio
TI  - Detectability of Osseous Lesions with a Pre-Programmed Low-Dose Protocol for Cone-Beam Computed Tomography
T2  - APPLIED SCIENCES-BASEL
M3  - Article
PU  - MDPI
PI  - BASEL
PA  - ST ALBAN-ANLAGE 66, CH-4052 BASEL, SWITZERLAND
SN  - 2076-3417
DA  - 2020 JUL
PY  - 2020
VL  - 10
IS  - 14
DO  - 10.3390/app10144961
AN  - WOS:000557230600001
ER  -

TY  - JOUR
AU  - Lofthag-Hansen, Sara
TI  - Cone beam computed tomography radiation dose and image quality assessments.
T2  - Swedish dental journal. Supplement
M3  - Comparative Study
M3  - Journal Article
M3  - Research Support, Non-U.S. Gov't
SN  - 0348-6672
DA  - 2010 
PY  - 2010
IS  - 209
SP  - 4
EP  - 55
AN  - MEDLINE:21229915
ER  -

TY  - JOUR
AU  - Geckili, Onur
AU  - Munncu, Emre
AU  - Bilhan, Hakan
TI  - Radiographic Evaluation of Narrow-Diameter Implants After 5 Years of Clinical Function: A Retrospective Study
T2  - JOURNAL OF ORAL IMPLANTOLOGY
M3  - Article
PU  - ALLEN PRESS INC
PI  - LAWRENCE
PA  - 810 E 10TH ST, LAWRENCE, KS 66044 USA
SN  - 0160-6972
SN  - 1548-1336
DA  - 2013 MAY
PY  - 2013
VL  - 39
SP  - 273
EP  - 279
DO  - 10.1563/AAID-JOI-D-10-00158
AN  - WOS:000319791900006
ER  -

TY  - JOUR
AU  - Sadda, Raid S
AU  - Phelan, Joan
TI  - Dental management of florid cemento-osseous dysplosia.
T2  - The New York state dental journal
M3  - Case Reports
M3  - Journal Article
SN  - 0028-7571
DA  - 2014 Apr
PY  - 2014
VL  - 80
IS  - 3
SP  - 24
EP  - 6
AN  - MEDLINE:24933769
ER  -

TY  - JOUR
AU  - Kfir, Efraim
AU  - Kfir, Vered
AU  - Kaluski, Edo
TI  - Immediate bone augmentation after infected tooth extraction using titanium membranes.
T2  - The Journal of oral implantology
M3  - Journal Article
SN  - 0160-6972
DA  - 2007 
PY  - 2007
VL  - 33
IS  - 3
SP  - 133
EP  - 8
DO  - 10.1563/1548-1336(2007)33[133:IBAAIT]2.0.CO;2
AN  - MEDLINE:17674679
ER  -

TY  - JOUR
AU  - Taschieri, S.
AU  - Testori, T.
AU  - Azzola, F.
AU  - Del Fabbro, M.
AU  - Valentini, P.
TI  - Guided-tissue regeneration in endodontic surgery
T2  - REVUE DE STOMATOLOGIE DE CHIRURGIE MAXILLO-FACIALE ET DE CHIRURGIE ORALE
M3  - Article
PU  - ELSEVIER
PI  - BRIDGEWATER
PA  - 685 ROUTE 202-206, BRIDGEWATER, NJ 08807 USA
SN  - 2213-6533
DA  - 2008 SEP
PY  - 2008
VL  - 109
IS  - 4
SP  - 213
EP  - 217
DO  - 10.1016/j.stomax.2007.10.008
AN  - WOS:000259810500003
ER  -

TY  - JOUR
AU  - Chang, Seok-Woo
AU  - Shin, Seung-Yun
AU  - Hong, Jong-Rak
AU  - Yang, Seung-Min
AU  - Yoo, Hyun-Mi
AU  - Park, Dong-Sung
AU  - Oh, Tae-Seok
AU  - Kye, Seung-Beom
TI  - Immediate implant placement into infected and noninfected extraction sockets: a pilot study
T2  - ORAL SURGERY ORAL MEDICINE ORAL PATHOLOGY ORAL RADIOLOGY AND ENDODONTOLOGY
M3  - Article
PU  - MOSBY-ELSEVIER
PI  - NEW YORK
PA  - 360 PARK AVENUE SOUTH, NEW YORK, NY 10010-1710 USA
SN  - 1079-2104
SN  - 1528-395X
DA  - 2009 FEB
PY  - 2009
VL  - 107
IS  - 2
SP  - 197
EP  - 203
DO  - 10.1016/j.tripleo.2008.06.003
AN  - WOS:000262328100009
ER  -

TY  - JOUR
AU  - Itsuki, Yasuhiro
AU  - Imamura, Eisaku
TI  - Multipurpose orthodontic system using palatal implants for solving extremely complex orthodontic problems
T2  - JOURNAL OF THE WORLD FEDERATION OF ORTHODONTISTS
M3  - Article
PU  - ELSEVIER SCIENCE BV
PI  - AMSTERDAM
PA  - PO BOX 211, 1000 AE AMSTERDAM, NETHERLANDS
SN  - 2212-4438
DA  - 2017 JUN
PY  - 2017
VL  - 6
IS  - 2
SP  - 80
EP  - 89
DO  - 10.1016/j.ejwf.2017.04.001
AN  - WOS:000417186700009
ER  -

TY  - JOUR
AU  - Yepez, Jenair
AU  - Ortiz, Reynaldo
AU  - Perez, Mayra
AU  - Velazco, Gladys
AU  - Gonzalez, Anajulia
AU  - Suarez, Dubraska
TI  - FILLED POSTOPERATIVE'S BONE DEFECT WITH HYDROXYAPATITE: A CASE REPORT
T2  - ACTA BIOCLINICA
M3  - Article
PU  - UNIV LOS ANDES, VENEZUELA
PI  - MERIDA
PA  - SCH DENTISTRY, DENTAL RES CTR, BLDG DEPUTY RECTOR, MERIDA, 00000, VENEZUELA
SN  - 2244-8136
DA  - 2015 JAN-JUN
PY  - 2015
VL  - 5
IS  - 9
SP  - 47
EP  - 55
AN  - WOS:000216017100006
ER  -

TY  - JOUR
AU  - Tirone, Federico
AU  - Genovesi, Francesco
TI  - Immediate implant placement and loading in the esthetic area when the buccal socket wall is significantly damaged
T2  - JOURNAL OF ESTHETIC AND RESTORATIVE DENTISTRY
M3  - Article
PU  - WILEY
PI  - HOBOKEN
PA  - 111 RIVER ST, HOBOKEN 07030-5774, NJ USA
SN  - 1496-4155
SN  - 1708-8240
DA  - 2021 JUN
PY  - 2021
VL  - 33
IS  - 4
SP  - 542
EP  - 549
DO  - 10.1111/jerd.12707
AN  - WOS:000605334100001
ER  -

TY  - JOUR
AU  - Mailoa, James
AU  - Arnett, Michelle
AU  - Chan, Hsun-Liang
AU  - George, Furat M.
AU  - Kaigler, Darnell
AU  - Wang, Hom-Lay
TI  - The Association Between Buccal Mucosa Thickness and Periimplant Bone Loss and Attachment Loss: A Cross-Sectional Study
T2  - IMPLANT DENTISTRY
M3  - Article
PU  - LIPPINCOTT WILLIAMS & WILKINS
PI  - PHILADELPHIA
PA  - TWO COMMERCE SQ, 2001 MARKET ST, PHILADELPHIA, PA 19103 USA
SN  - 1056-6163
DA  - 2018 OCT
PY  - 2018
VL  - 27
IS  - 5
SP  - 575
EP  - 581
DO  - 10.1097/ID.0000000000000803
AN  - WOS:000457831300008
ER  -

TY  - JOUR
AU  - Yamazaki, Seiya
AU  - Arakawa, Hikaru
AU  - Maekawa, Kenji
AU  - Noda, Kinji
AU  - Hara, Emilio Satoshi
AU  - Minakuchi, Hajime
AU  - Sonoyama, Wataru
AU  - Matsuka, Yoshizo
AU  - Kuboki, Takuo
TI  - A Retrospective Comparative 8-Year Study of Cumulative Complications in Teeth Adjacent to Both Natural and Implant-Supported Fixed Partial Dentures
T2  - INTERNATIONAL JOURNAL OF PROSTHODONTICS
M3  - Article
PU  - QUINTESSENCE PUBLISHING CO INC
PI  - HANOVER PARK
PA  - 4350 CHANDLER DRIVE, HANOVER PARK, IL 60133 USA
SN  - 0893-2174
DA  - 2013 MAY-JUN
PY  - 2013
VL  - 26
IS  - 3
SP  - 260
EP  - 264
DO  - 10.11607/ijp.3120
AN  - WOS:000322000200009
ER  -

TY  - JOUR
AU  - Bravo Icochea, Antonio
AU  - Bartolo Baldeón, Angie
AU  - Castro-Rodríguez, Yuri
T2  - Revista Habanera de Ciencias Médicas
M3  - case-report
PU  - Universidad de Ciencias Médicas de la Habana
SN  - 1729-519X
DA  - 2021 02
PY  - 2021
VL  - 20
IS  - 1
SP  - e3115
EP  - e3115
AN  - SCIELO:S1729-519X2021000100008
ER  -

TY  - JOUR
AU  - Hosny, M
AU  - Duyck, J
AU  - van Steenberghe, D
AU  - Naert, I
TI  - Within-subject comparison between connected and nonconnected tooth-to-implant fixed partial prostheses: Up to 14-year follow-up study
T2  - INTERNATIONAL JOURNAL OF PROSTHODONTICS
M3  - Article
PU  - QUINTESSENCE PUBL CO INC
PI  - CAROL STREAM
PA  - 551 NORTH KIMBERLY DR, CAROL STREAM, IL 60188-1881 USA
SN  - 0893-2174
DA  - 2000 JUL-AUG
PY  - 2000
VL  - 13
IS  - 4
SP  - 340
EP  - 346
AN  - WOS:000088530400012
ER  -

TY  - JOUR
AU  - von Arx, T
AU  - Britain, S
AU  - Cochran, DL
AU  - Schenk, RK
AU  - Nummikoski, PV
AU  - Buser, D
TI  - Healing of periapical lesions with complete loss of the buccal bone plate: A histologic study in the canine mandible
T2  - INTERNATIONAL JOURNAL OF PERIODONTICS & RESTORATIVE DENTISTRY
M3  - Article
PU  - QUINTESSENCE PUBL CO INC
PI  - CAROL STREAM
PA  - 551 NORTH KIMBERLY DR, CAROL STREAM, IL 60188-1881 USA
SN  - 0198-7569
DA  - 2003 APR
PY  - 2003
VL  - 23
IS  - 2
SP  - 157
EP  - 167
AN  - WOS:000182517300006
ER  -

TY  - JOUR
AU  - Blanco, José Raúl
AU  - Mejía, Felix Alejandro
AU  - Restrepo, Luis Felipe
T2  - CES Odontología
M3  - research-article
PU  - Universidad CES - Facultad de Odontología
SN  - 0120-971X
DA  - 2013 01
PY  - 2013
VL  - 26
IS  - 1
SP  - 80
EP  - 91
AN  - SCIELO:S0120-971X2013000100008
ER  -

TY  - JOUR
AU  - Esposito, Marco
AU  - Tallarico, Marco
AU  - Trullenque-Eriksson, Anna
AU  - Gianserra, Rodolfo
TI  - Endodontic retreatment vs dental implants of teeth with an uncertain endodontic prognosis: 1-year results from a randomised controlled trial
T2  - EUROPEAN JOURNAL OF ORAL IMPLANTOLOGY
M3  - Article
PU  - QUINTESSENCE PUBLISHING CO INC
PI  - HANOVER PARK
PA  - 4350 CHANDLER DRIVE, HANOVER PARK, IL 60133 USA
SN  - 1756-2406
SN  - 1756-2414
DA  - 2017 SEP 22
PY  - 2017
VL  - 10
IS  - 3
SP  - 293
EP  - 308
AN  - WOS:000416415200005
ER  -

TY  - JOUR
AU  - KANGDAEYOUNG
AU  - Duong, Hieu Pham
AU  - Park, Jung-Chul
TI  - Application of Deep Learning in Dentistry and Implantology
T2  - Implantology
T2  - 대한구강악안면임플란트학회지
M3  - research-article
PU  - The Korean Academy of Oral & Maxillofacial Implantology
SN  - 1229-5418
DA  - 2020 
PY  - 2020
VL  - 24
IS  - 3
SP  - 148
EP  - 181
AN  - KJD:ART002634341
ER  -

TY  - JOUR
AU  - MacDonald, D E
AU  - Betts, F
AU  - Doty, S B
AU  - Boskey, A L
TI  - A methodological study for the analysis of apatite-coated dental implants retrieved from humans.
T2  - Annals of periodontology
M3  - Journal Article
M3  - Research Support, Non-U.S. Gov't
M3  - Research Support, U.S. Gov't, Non-P.H.S.
M3  - Research Support, U.S. Gov't, P.H.S.
SN  - 1553-0841
DA  - 2000 Dec
PY  - 2000
VL  - 5
IS  - 1
SP  - 175
EP  - 84
DO  - 10.1902/annals.2000.5.1.175
AN  - MEDLINE:11885178
ER  -

TY  - JOUR
AU  - Asgary, Saeed
AU  - Nosrat, Ali
TI  - Concurrent intentional replantation of maxillary molars using a novel root-end filling.
T2  - General dentistry
M3  - Case Reports
M3  - Journal Article
SN  - 0363-6771
DA  - 2014 
PY  - 2014
VL  - 62
IS  - 3
SP  - 30
EP  - 3
AN  - MEDLINE:24784511
ER  -

TY  - JOUR
AU  - Morner-Svalling, AC
AU  - Tronie, G
AU  - Andersson, LG
AU  - Welander, U
TI  - Comparison of the diagnostic potential of direct digital and conventional intraoral radiography in the evaluation of peri-implant conditions
T2  - CLINICAL ORAL IMPLANTS RESEARCH
M3  - Article
PU  - BLACKWELL MUNKSGAARD
PI  - COPENHAGEN
PA  - 35 NORRE SOGADE, PO BOX 2148, DK-1016 COPENHAGEN, DENMARK
SN  - 0905-7161
DA  - 2003 DEC
PY  - 2003
VL  - 14
IS  - 6
SP  - 714
EP  - 719
DO  - 10.1046/j.0905-7161.2003.clr140607.x
AN  - WOS:000187107700007
ER  -

TY  - JOUR
AU  - Eratalay, K
AU  - Demiralp, B
AU  - Akincibay, H
AU  - Tozum, TF
TI  - Localized edentulous ridge augmentation with upside down osteotomy prior to implant placement
T2  - DENTAL TRAUMATOLOGY
M3  - Article
PU  - WILEY
PI  - HOBOKEN
PA  - 111 RIVER ST, HOBOKEN 07030-5774, NJ USA
SN  - 1600-4469
SN  - 1600-9657
DA  - 2004 OCT
PY  - 2004
VL  - 20
IS  - 5
SP  - 300
EP  - 304
DO  - 10.1111/j.1600-9657.2004.00252.x
AN  - WOS:000223711800010
ER  -

TY  - JOUR
AU  - Taschieri, Silvio
AU  - Corbella, Stefano
AU  - Tsesis, Igor
AU  - Bortolin, Monica
AU  - Del Fabbro, Massimo
TI  - Effect of guided tissue regeneration on the outcome of surgical endodontic treatment of through-and-through lesions: a retrospective study at 4-year follow-up.
T2  - Oral and maxillofacial surgery
M3  - Journal Article
SN  - 1865-1569
DA  - 2011 Sep (Epub 2011 May 03)
PY  - 2011
VL  - 15
IS  - 3
SP  - 153
EP  - 9
DO  - 10.1007/s10006-011-0272-y
AN  - MEDLINE:21537920
ER  -

TY  - JOUR
AU  - Nessi, R
AU  - Lazzerini, F
AU  - Minorati, D
AU  - Gagliani, M
AU  - Uslenghi, C M
TI  - [Digital radiology in dentistry: experience with direct intraoral techniques (radiovideography)].
T2  - La Radiologia medica
M3  - Comparative Study
M3  - English Abstract
M3  - Journal Article
SN  - 0033-8362
DA  - 1996 Dec
PY  - 1996
VL  - 92
IS  - 6
SP  - 700
EP  - 8
AN  - MEDLINE:9122457
ER  -

TY  - JOUR
AU  - Nair, PNR
AU  - Sjogren, U
AU  - Sundqvist, G
TI  - Cholesterol crystals as an etiological factor in non-resolving chronic inflammation: an experimental study in guinea pigs
T2  - EUROPEAN JOURNAL OF ORAL SCIENCES
M3  - Article
PU  - WILEY
PI  - HOBOKEN
PA  - 111 RIVER ST, HOBOKEN 07030-5774, NJ USA
SN  - 0909-8836
SN  - 1600-0722
DA  - 1998 APR
PY  - 1998
VL  - 106
IS  - 2
SP  - 644
EP  - 650
DO  - 10.1046/j.0909-8836.1998.eos106206.x
AN  - WOS:000073296200006
ER  -

TY  - JOUR
AU  - Ozkan, Birkan Taha
AU  - Celik, Salih
AU  - Durmus, Ercan
TI  - Paresthesia of the mental nerve stem from periapical infection of mandibular canine tooth: a case report
T2  - ORAL SURGERY ORAL MEDICINE ORAL PATHOLOGY ORAL RADIOLOGY AND ENDODONTOLOGY
M3  - Article
PU  - MOSBY-ELSEVIER
PI  - NEW YORK
PA  - 360 PARK AVENUE SOUTH, NEW YORK, NY 10010-1710 USA
SN  - 1079-2104
DA  - 2008 MAY
PY  - 2008
VL  - 105
IS  - 5
SP  - E28
EP  - E31
DO  - 10.1016/j.tripleo.2008.01.023
AN  - WOS:000255344300027
ER  -

TY  - JOUR
AU  - Gholami, Gholam Ali
AU  - Karamlou, Milad
AU  - Fekrazad, Reza
AU  - Ghanavati, Farzin
AU  - Hakimiha, Neda
AU  - Romanos, Georgios
TI  - Comparison of the Effects of Er, Cr: YSGG Laser and Super-Saturated Citric Acid on the Debridement of Contaminated Implant Surfaces
T2  - JOURNAL OF LASERS IN MEDICAL SCIENCES
M3  - Article
PU  - SHAHID BEHESHTI UNIV MEDICAL SCIENCES, FAC MEDICINE
PI  - TEHRAN
PA  - SCH MEDICINE, KOODAK-YAR ST, PO BOX 19395, TEHRAN, 4618, IRAN
SN  - 2008-9783
SN  - 2228-6721
DA  - 2018 FAL
PY  - 2018
VL  - 9
IS  - 4
SP  - 254
EP  - 260
DO  - 10.15171/jlms.2018.46
AN  - WOS:000444728900007
ER  -

TY  - JOUR
AU  - Schwindling, Franz Sebastian
AU  - Hilgenfeld, Tim
AU  - Weber, Dorothea
AU  - Kosinski, Matthias Adalbert
AU  - Rammelsberg, Peter
AU  - Tasaka, Akinori
TI  - In vitro diagnostic accuracy of low-dose CBCT for evaluation of peri-implant bone lesions
T2  - CLINICAL ORAL IMPLANTS RESEARCH
M3  - Article
PU  - WILEY
PI  - HOBOKEN
PA  - 111 RIVER ST, HOBOKEN 07030-5774, NJ USA
SN  - 0905-7161
SN  - 1600-0501
DA  - 2019 DEC
PY  - 2019
VL  - 30
IS  - 12
SP  - 1200
EP  - 1208
DO  - 10.1111/clr.13533
AN  - WOS:000487525200001
ER  -

TY  - JOUR
AU  - Seong, Wook Jin
AU  - Kotsakis, Georgios
AU  - Huh, Jong-Ki
AU  - Jeong, Soo Cheol
AU  - Nam, Ki Young
AU  - Kim, Jong Ryul
AU  - Heo, Young Cheul
AU  - Kim, Hyeon-Cheol
AU  - Zhang, Lei
AU  - Evans, Michael D.
AU  - Conrad, Heather
AU  - Schumacher, Robert J.
TI  - Clinical and microbiologic investigation of an expedited peri-implantitis dog model: an animal study
T2  - BMC ORAL HEALTH
M3  - Article
PU  - BMC
PI  - LONDON
PA  - CAMPUS, 4 CRINAN ST, LONDON N1 9XW, ENGLAND
SN  - 1472-6831
DA  - 2019 JUL 15
PY  - 2019
VL  - 19
DO  - 10.1186/s12903-019-0837-y
AN  - WOS:000475740700002
ER  -

TY  - JOUR
AU  - Bittar-Cortez, Juliana Araujo
AU  - Passeri, Luis Augusto
AU  - Boscolo, Frab Norberto
AU  - Haiter-Neto, Francisco
TI  - Comparison of hard tissue density changes around implants assessed in digitized conventional radiographs and subtraction images
T2  - CLINICAL ORAL IMPLANTS RESEARCH
M3  - Article
PU  - BLACKWELL PUBLISHING
PI  - OXFORD
PA  - 9600 GARSINGTON RD, OXFORD OX4 2DQ, OXON, ENGLAND
SN  - 0905-7161
DA  - 2006 OCT
PY  - 2006
VL  - 17
IS  - 5
SP  - 560
EP  - 564
DO  - 10.1111/j.1600-0501.2006.01256.X
AN  - WOS:000240205800013
ER  -

TY  - JOUR
AU  - Abrahams, JJ
AU  - Berger, SB
TI  - Inflammatory disease of the jaw: Appearance on reformatted CT scans
T2  - AMERICAN JOURNAL OF ROENTGENOLOGY
M3  - Article
PU  - AMER ROENTGEN RAY SOC
PI  - RESTON
PA  - 1891 PRESTON WHITE DR, SUBSCRIPTION FULFILLMENT, RESTON, VA 22091 USA
SN  - 0361-803X
SN  - 1546-3141
DA  - 1998 APR
PY  - 1998
VL  - 170
IS  - 4
SP  - 1085
EP  - 1091
DO  - 10.2214/ajr.170.4.9530065
AN  - WOS:000072608400049
ER  -

TY  - JOUR
AU  - Taschieri, Silvio
AU  - Del Fabbro, Massimo
AU  - Testori, Tiziano
AU  - Weinstein, Roberto
TI  - Efficacy of xenogeneic bone grafting with guided tissue regeneration in the management of bone defects after surgical endodontics
T2  - JOURNAL OF ORAL AND MAXILLOFACIAL SURGERY
M3  - Article
PU  - W B SAUNDERS CO-ELSEVIER INC
PI  - PHILADELPHIA
PA  - 1600 JOHN F KENNEDY BOULEVARD, STE 1800, PHILADELPHIA, PA 19103-2899 USA
SN  - 0278-2391
SN  - 1531-5053
DA  - 2007 JUN
PY  - 2007
VL  - 65
IS  - 6
SP  - 1121
EP  - 1127
DO  - 10.1016/j.joms.2006.10.022
AN  - WOS:000246932100010
ER  -

TY  - JOUR
AU  - Subay, R K
AU  - Subay, M O
AU  - Balkaya, C M
TI  - Intentional replantation of a mandibular canine with multiple iatrogenic endodontic complications.
T2  - Oral health and dental management
M3  - Journal Article
SN  - 2247-2452
DA  - 2014 Sep
PY  - 2014
VL  - 13
IS  - 3
SP  - 811
EP  - 4
AN  - MEDLINE:25284562
ER  -

TY  - JOUR
AU  - Correa, Natallia Medeiros
AU  - da Silva, Hary Wanzeller
AU  - Furtado Amaral, Cristine da Silva
AU  - do Valle, Claudia Braganca
AU  - Visconti, Maria Augusta
AU  - Villoria, Eduardo Murad
TI  - The importance of cone-beam computed tomography for the diagnosis and treatment plan of florid cemento-osseous dysplasia: a case report
T2  - REVISTA PORTUGUESA DE ESTOMATOLOGIA MEDICINA DENTARIA E CIRURGIA MAXILOFACIAL
M3  - Article
PU  - SPEMD-SOC PORTUGUESA ESTOMATOLOGIA & MEDICINA DENTARIA
PI  - LISBOA
PA  - RUA PROF FERNANDO FONSECA, 10A-ESCRITRIO 7, LISBOA, 1600-618, PORTUGAL
SN  - 1646-2890
SN  - 1647-6700
DA  - 2021 
PY  - 2021
VL  - 62
IS  - 2
SP  - 114
EP  - 120
DO  - 10.24873/j.rpemd.2021.06.839
AN  - WOS:000668581200007
ER  -

TY  - JOUR
AU  - PIATTELLI, A
AU  - COSCI, F
AU  - SCARANO, A
AU  - TRISI, P
TI  - LOCALIZED CHRONIC SUPPURATIVE BONE INFECTION AS A SEQUEL OF PERI-IMPLANTITIS IN A HYDROXYAPATITE-COATED DENTAL IMPLANT
T2  - BIOMATERIALS
M3  - Article
PU  - ELSEVIER SCI LTD
PI  - OXFORD
PA  - THE BOULEVARD, LANGFORD LANE, KIDLINGTON, OXFORD OX5 1GB, OXON, ENGLAND
SN  - 0142-9612
SN  - 1878-5905
DA  - 1995 AUG
PY  - 1995
VL  - 16
IS  - 12
SP  - 917
EP  - 920
DO  - 10.1016/0142-9612(95)93116-U
AN  - WOS:A1995RL85100004
ER  -

TY  - JOUR
AU  - Merheb, Joe
AU  - Coucke, Wim
AU  - Jacobs, Reinhilde
AU  - Naert, Ignace
AU  - Quirynen, Marc
TI  - Influence of bony defects on implant stability
T2  - CLINICAL ORAL IMPLANTS RESEARCH
M3  - Article
PU  - WILEY
PI  - HOBOKEN
PA  - 111 RIVER ST, HOBOKEN 07030-5774, NJ USA
SN  - 0905-7161
SN  - 1600-0501
DA  - 2010 SEP
PY  - 2010
VL  - 21
IS  - 9
SP  - 919
EP  - 923
DO  - 10.1111/j.1600-0501.2010.01932.x
AN  - WOS:000280630200006
ER  -

TY  - JOUR
AU  - Zhang, Shuang
AU  - Wang, Min
AU  - Jiang, Tao
AU  - Zhou, Yi
AU  - Wang, Yining
TI  - Roles of a new drug-delivery healing abutment in the prevention and treatment of peri-implant infections: a preliminary study
T2  - RSC ADVANCES
M3  - Article
PU  - ROYAL SOC CHEMISTRY
PI  - CAMBRIDGE
PA  - THOMAS GRAHAM HOUSE, SCIENCE PARK, MILTON RD, CAMBRIDGE CB4 0WF, CAMBS, ENGLAND
SN  - 2046-2069
DA  - 2018 
PY  - 2018
VL  - 8
IS  - 68
SP  - 38836
EP  - 38843
DO  - 10.1039/c8ra07676f
AN  - WOS:000451090800017
ER  -

TY  - JOUR
AU  - Ghezzi, Carlo
AU  - Virzi, Mauro
AU  - Schupbach, Peter
AU  - Broccaioli, Alessandro
AU  - Simion, Massimo
TI  - Treatment of Combined Endodontic-Periodontic Lesions Using Guided Tissue Regeneration: Clinical Case and Histology
T2  - INTERNATIONAL JOURNAL OF PERIODONTICS & RESTORATIVE DENTISTRY
M3  - Article
PU  - QUINTESSENCE PUBLISHING CO INC
PI  - HANOVER PARK
PA  - 4350 CHANDLER DRIVE, HANOVER PARK, IL 60133 USA
SN  - 0198-7569
DA  - 2012 AUG
PY  - 2012
VL  - 32
IS  - 4
SP  - 433
EP  - 440
AN  - WOS:000309031700008
ER  -

TY  - JOUR
AU  - Kurtuldu, E.
AU  - Alkis, H. T.
AU  - Yesiltepe, S.
AU  - Sumbullu, M. A.
TI  - Incidental findings in patients who underwent cone beam computed tomography for implant treatment planning
T2  - NIGERIAN JOURNAL OF CLINICAL PRACTICE
M3  - Article
PU  - WOLTERS KLUWER MEDKNOW PUBLICATIONS
PI  - MUMBAI
PA  - WOLTERS KLUWER INDIA PVT LTD , A-202, 2ND FLR, QUBE, C T S  NO 1498A-2 VILLAGE MAROL, ANDHERI EAST, MUMBAI, 400059, INDIA
SN  - 1119-3077
DA  - 2020 MAR
PY  - 2020
VL  - 23
IS  - 3
SP  - 329
EP  - 336
DO  - 10.4103/njcp.njcp_309_19
AN  - WOS:000519642600009
ER  -

TY  - JOUR
AU  - Antal, Mark
AU  - Nagy, Eszter
AU  - Sanyo, Lajos
AU  - Braunitzer, Gabor
TI  - Digitally planned root end surgery with static guide and custom trephine burs: A case report
T2  - INTERNATIONAL JOURNAL OF MEDICAL ROBOTICS AND COMPUTER ASSISTED SURGERY
M3  - Article
PU  - WILEY
PI  - HOBOKEN
PA  - 111 RIVER ST, HOBOKEN 07030-5774, NJ USA
SN  - 1478-5951
SN  - 1478-596X
DA  - 2020 AUG
PY  - 2020
VL  - 16
IS  - 4
DO  - 10.1002/rcs.2115
AN  - WOS:000538437200001
ER  -

TY  - JOUR
AU  - Kaeppler, G.
AU  - Dietz, K.
AU  - Reinert, S.
TI  - Influence of tube potential setting and dose on the visibility of lesions in intraoral radiography
T2  - DENTOMAXILLOFACIAL RADIOLOGY
M3  - Article
PU  - BRITISH INST RADIOLOGY
PI  - LONDON
PA  - 36 PORTLAND PLACE, LONDON W1N 4AT, ENGLAND
SN  - 0250-832X
DA  - 2007 FEB
PY  - 2007
VL  - 36
IS  - 2
SP  - 75
EP  - 79
DO  - 10.1259/dmfr/75743437
AN  - WOS:000245917800003
ER  -

TY  - JOUR
AU  - Romeo, Eugenio
AU  - Lops, Diego
AU  - Rossi, Alessandro
AU  - Storelli, Stefano
AU  - Rozza, Roberto
AU  - Chiapasco, Matteo
TI  - Surgical and prosthetic management of interproximal region with single-implant restorations: 1-year prospective study
T2  - JOURNAL OF PERIODONTOLOGY
M3  - Article
PU  - WILEY
PI  - HOBOKEN
PA  - 111 RIVER ST, HOBOKEN 07030-5774, NJ USA
SN  - 0022-3492
SN  - 1943-3670
DA  - 2008 JUN
PY  - 2008
VL  - 79
IS  - 6
SP  - 1048
EP  - 1055
DO  - 10.1902/jop.2008.070431
AN  - WOS:000256646500013
ER  -

TY  - JOUR
AU  - Martins, Orlando
AU  - Ramos, Joao Carlos
AU  - Mota, Marta
AU  - Dard, Michel
AU  - Viegas, Carlos
AU  - Caramelo, Francisco
AU  - Nogueira, Celia
AU  - Goncalves, Teresa
AU  - Baptista, Isabel Poiares
TI  - Evaluation of a novel dog animal model for peri-implant disease: clinical, radiographic, microbiological and histological assessment
T2  - CLINICAL ORAL INVESTIGATIONS
M3  - Article
PU  - SPRINGER HEIDELBERG
PI  - HEIDELBERG
PA  - TIERGARTENSTRASSE 17, D-69121 HEIDELBERG, GERMANY
SN  - 1432-6981
SN  - 1436-3771
DA  - 2020 SEP
PY  - 2020
VL  - 24
IS  - 9
SP  - 3121
EP  - 3132
DO  - 10.1007/s00784-019-03186-3
AN  - WOS:000559810400018
ER  -

TY  - JOUR
AU  - Shulman, J
TI  - A previously unreported surgical technique utilizing five different grafting materials to successfully achieve simultaneous alveolar regeneration and closure of a large oronasal defect.
T2  - The Journal of oral implantology
M3  - Case Reports
M3  - Journal Article
SN  - 0160-6972
DA  - 1998 
PY  - 1998
VL  - 24
IS  - 4
SP  - 206
EP  - 13
DO  - 10.1563/1548-1336(1998)024<0206:APUSTU>2.3.CO;2
AN  - MEDLINE:10321208
ER  -

TY  - JOUR
AU  - Yamazaki, Seiya
AU  - Arakawa, Hikaru
AU  - Maekawa, Kenji
AU  - Hara, Emilio Satoshi
AU  - Noda, Kinji
AU  - Minakuchi, Hajime
AU  - Sonoyama, Wataru
AU  - Matsuka, Yoshizo
AU  - Kuboki, Takuo
TI  - Retrospective investigation of the remaining teeth status of patients with implant-supported fixed partial dentures in unilateral free-end edentulism
T2  - JOURNAL OF PROSTHODONTIC RESEARCH
M3  - Article
PU  - ELSEVIER IRELAND LTD
PI  - CLARE
PA  - ELSEVIER HOUSE, BROOKVALE PLAZA, EAST PARK SHANNON, CO, CLARE, 00000, IRELAND
SN  - 1883-1958
SN  - 2212-4632
DA  - 2013 OCT
PY  - 2013
VL  - 57
IS  - 4
SP  - 262
EP  - 267
DO  - 10.1016/j.jpor.2013.08.001
AN  - WOS:000341545200003
ER  -

TY  - JOUR
AU  - Rodrigues, Cleomar Donizeth
AU  - Calvo Villar-Neto, Maximo Joaquim
AU  - Veras Sobral, Ana Paula
AU  - Fonseca Da Silveira, Marcia Maria
AU  - Silva, Luciano Barreto
AU  - Estrela, Carlos
TI  - Lymphangioma Mimicking Apical Periodontitis
T2  - JOURNAL OF ENDODONTICS
M3  - Article
PU  - ELSEVIER SCIENCE INC
PI  - NEW YORK
PA  - 360 PARK AVE SOUTH, NEW YORK, NY 10010-1710 USA
SN  - 0099-2399
DA  - 2011 JAN
PY  - 2011
VL  - 37
IS  - 1
SP  - 91
EP  - 96
DO  - 10.1016/j.joen.2010.08.002
AN  - WOS:000286165000020
ER  -

TY  - JOUR
AU  - Borgonovo, A E
AU  - Rigaldo, F
AU  - Battaglia, D
AU  - Re, D
AU  - Gianni, A B
TI  - Digital device in postextraction implantology: a clinical case presentation.
T2  - Case reports in dentistry
M3  - Journal Article
SN  - 2090-6447
DA  - 2014  (Epub 2014 Dec 29)
PY  - 2014
VL  - 2014
SP  - 327368
EP  - 327368
DO  - 10.1155/2014/327368
AN  - MEDLINE:25610665
ER  -

TY  - JOUR
AU  - Wang, R.
AU  - Zhao, W.
AU  - Tang, Z. H.
AU  - Jin, L. J.
AU  - Cao, C. F.
TI  - Peri-implant conditions and their relationship with periodontal conditions in Chinese patients: a cross-sectional study
T2  - CLINICAL ORAL IMPLANTS RESEARCH
M3  - Article
PU  - WILEY-BLACKWELL
PI  - HOBOKEN
PA  - 111 RIVER ST, HOBOKEN 07030-5774, NJ USA
SN  - 0905-7161
SN  - 1600-0501
DA  - 2014 MAR
PY  - 2014
VL  - 25
IS  - 3
SP  - 372
EP  - 377
DO  - 10.1111/clr.12114
AN  - WOS:000329999200013
ER  -

TY  - JOUR
AU  - SJOGREN, U
AU  - SUNDQVIST, G
AU  - NAIR, PNR
TI  - TISSUE REACTION TO GUTTA-PERCHA PARTICLES OF VARIOUS SIZES WHEN IMPLANTED SUBCUTANEOUSLY IN GUINEA-PIGS
T2  - EUROPEAN JOURNAL OF ORAL SCIENCES
M3  - Article
PU  - MUNKSGAARD INT PUBL LTD
PI  - COPENHAGEN
PA  - 35 NORRE SOGADE, PO BOX 2148, DK-1016 COPENHAGEN, DENMARK
SN  - 0909-8836
DA  - 1995 OCT
PY  - 1995
VL  - 103
IS  - 5
SP  - 313
EP  - 321
DO  - 10.1111/j.1600-0722.1995.tb00032.x
AN  - WOS:A1995TA62200009
ER  -

TY  - JOUR
AU  - Vidor, Michele M.
AU  - Liedke, Gabriela S.
AU  - Vizzotto, Mariana B.
AU  - da Silveira, Heraldo L. D.
AU  - da Silveira, Priscila F.
AU  - Araujo, Cristiano W.
AU  - da Silveira, Heloisa E. D.
TI  - Imaging evaluating of the implant/bone interface-an in vitro radiographic study
T2  - DENTOMAXILLOFACIAL RADIOLOGY
M3  - Article
PU  - BRITISH INST RADIOLOGY
PI  - LONDON
PA  - 36 PORTLAND PLACE, LONDON W1N 4AT, ENGLAND
SN  - 0250-832X
SN  - 1476-542X
DA  - 2017 
PY  - 2017
VL  - 46
IS  - 5
DO  - 10.1259/dmfr.20160296
AN  - WOS:000410589400003
ER  -

TY  - JOUR
AU  - Zhu, Lin
AU  - Wan, Peng
AU  - Duan, Jiaohong
AU  - Tan, Lili
AU  - Yang, Ke
TI  - An alternative magnesium-based root canal disinfectant: Preliminary study of its efficacy against Enterococcus faecalis and Candida albicans in vitro
T2  - PROGRESS IN NATURAL SCIENCE-MATERIALS INTERNATIONAL
M3  - Article
PU  - ELSEVIER SCIENCE INC
PI  - NEW YORK
PA  - 360 PARK AVE SOUTH, NEW YORK, NY 10010-1710 USA
SN  - 1002-0071
SN  - 1745-5391
DA  - 2014 OCT
PY  - 2014
VL  - 24
IS  - 5
SP  - 441
EP  - 445
DO  - 10.1016/j.pnsc.2014.09.003
AN  - WOS:000346008500005
ER  -

TY  - JOUR
AU  - Alrahman, Mewan Salahalddin A.
AU  - Faraj, Bestoon Muhammed
AU  - Dizaye, Kawa F.
TI  - Assessment of Nitrofurantoin as an Experimental Intracanal Medicament in Endodontics
T2  - BIOMED RESEARCH INTERNATIONAL
M3  - Article
PU  - HINDAWI LTD
PI  - LONDON
PA  - ADAM HOUSE, 3RD FLR, 1 FITZROY SQ, LONDON, W1T 5HF, ENGLAND
SN  - 2314-6133
SN  - 2314-6141
DA  - 2020 FEB 18
PY  - 2020
VL  - 2020
DO  - 10.1155/2020/2128473
AN  - WOS:000518933600002
ER  -

TY  - JOUR
AU  - MARCUSSEN, LN
AU  - PETERS, E
AU  - CARMEL, D
AU  - MICKLEBOROUGH, M
AU  - ROBINSON, C
TI  - LEGUME-ASSOCIATED RESIDUAL CYST
T2  - JOURNAL OF ORAL PATHOLOGY & MEDICINE
M3  - Article
PU  - MUNKSGAARD INT PUBL LTD
PI  - COPENHAGEN
PA  - 35 NORRE SOGADE, PO BOX 2148, DK-1016 COPENHAGEN, DENMARK
SN  - 0904-2512
DA  - 1993 MAR
PY  - 1993
VL  - 22
IS  - 3
SP  - 141
EP  - 144
DO  - 10.1111/j.1600-0714.1993.tb01046.x
AN  - WOS:A1993LB33900010
ER  -

TY  - JOUR
AU  - Kusek, Edward R.
TI  - Immediate Implant Placement Into Infected Sites: Bacterial Studies of the Hydroacoustic Effects of the YSGG Laser
T2  - JOURNAL OF ORAL IMPLANTOLOGY
M3  - Article
PU  - ALLEN PRESS INC
PI  - LAWRENCE
PA  - 810 E 10TH ST, LAWRENCE, KS 66044 USA
SN  - 0160-6972
SN  - 1548-1336
DA  - 2011 MAR
PY  - 2011
VL  - 37
SP  - 205
EP  - 211
DO  - 10.1563/AAID-JOI-D-10-00014
AN  - WOS:000289961700014
ER  -

TY  - JOUR
AU  - Consolaro, Alberto
AU  - Ribeiro Junior, Paulo Domingos
AU  - Cardoso, Mauricio A
AU  - Miranda, Dario A Oliveira
AU  - Salfatis, Monica
TI  - Decoronation followed by dental implants placement: fundamentals, applications and explanations.
T2  - Dental press journal of orthodontics
M3  - Journal Article
SN  - 2177-6709
DA  - 2018 Jan
PY  - 2018
VL  - 23
IS  - 1
SP  - 24
EP  - 36
DO  - 10.1590/2177-6709.23.1.024-036.oin
AN  - MEDLINE:29791693
ER  -

TY  - JOUR
AU  - SCHUPBACH, P
AU  - HURZELER, M
AU  - GRUNDER, U
TI  - IMPLANT-TISSUE INTERFACES FOLLOWING TREATMENT OF PERI-IMPLANTITIS USING GUIDED TISSUE REGENERATION - A LIGHT AND ELECTRON-MICROSCOPIC STUDY
T2  - CLINICAL ORAL IMPLANTS RESEARCH
M3  - Article
PU  - MUNKSGAARD INT PUBL LTD
PI  - COPENHAGEN
PA  - 35 NORRE SOGADE, PO BOX 2148, DK-1016 COPENHAGEN, DENMARK
SN  - 0905-7161
DA  - 1994 JUN
PY  - 1994
VL  - 5
IS  - 2
SP  - 55
EP  - 65
DO  - 10.1034/j.1600-0501.1994.050201.x
AN  - WOS:A1994NP37700001
ER  -

TY  - JOUR
AU  - Taschieri, Silvio
AU  - Del Fabbro, Massimo
AU  - Testori, Tiziano
AU  - Saita, Massimo
AU  - Weinstein, Roberto
TI  - Efficacy of guided tissue regeneration in the management of through-and-through lesions following surgical endodontics: A preliminary study
T2  - INTERNATIONAL JOURNAL OF PERIODONTICS & RESTORATIVE DENTISTRY
M3  - Article
PU  - QUINTESSENCE PUBLISHING CO INC
PI  - HANOVER PARK
PA  - 4350 CHANDLER DRIVE, HANOVER PARK, IL 60133 USA
SN  - 0198-7569
SN  - 1945-3388
DA  - 2008 JUN
PY  - 2008
VL  - 28
IS  - 3
SP  - 265
EP  - 272
AN  - WOS:000256974700007
ER  -

TY  - JOUR
AU  - Munakata, Motohiro
AU  - Yamaguchi, Kikue
AU  - Sato, Daisuke
AU  - Yajima, Naoko
AU  - Tachikawa, Noriko
TI  - Factors influencing the sinus membrane thickness in edentulous regions: a cone-beam computed tomography study
T2  - INTERNATIONAL JOURNAL OF IMPLANT DENTISTRY
M3  - Article
PU  - SPRINGER JAPAN KK
PI  - TOKYO
PA  - SHIROYAMA TRUST TOWER 5F, 4-3-1 TORANOMON, MINATO-KU, TOKYO, 105-6005, JAPAN
SN  - 2198-4034
DA  - 2021 MAR 2
PY  - 2021
VL  - 7
IS  - 1
DO  - 10.1186/s40729-021-00298-y
AN  - WOS:000624062100001
ER  -

TY  - JOUR
AU  - Isidor, F
TI  - Mobility assessment with the periotest system in relation to histologic findings of oral implants
T2  - INTERNATIONAL JOURNAL OF ORAL & MAXILLOFACIAL IMPLANTS
M3  - Article
PU  - QUINTESSENCE PUBL CO INC
PI  - CAROL STREAM
PA  - 551 NORTH KIMBERLY DR, CAROL STREAM, IL 60188-1881 USA
SN  - 0882-2786
DA  - 1998 MAY-JUN
PY  - 1998
VL  - 13
IS  - 3
SP  - 377
EP  - 383
AN  - WOS:000074214000009
ER  -

TY  - JOUR
AU  - Isidor, F
TI  - Histological evaluation of peri-implant bone at implants subjected to occlusal overload or plaque accumulation
T2  - CLINICAL ORAL IMPLANTS RESEARCH
M3  - Article
PU  - WILEY
PI  - HOBOKEN
PA  - 111 RIVER ST, HOBOKEN 07030-5774, NJ USA
SN  - 0905-7161
SN  - 1600-0501
DA  - 1997 FEB
PY  - 1997
VL  - 8
IS  - 1
SP  - 1
EP  - 9
DO  - 10.1111/j.1600-0501.1997.tb00001.x
AN  - WOS:A1997WR99700001
ER  -

TY  - JOUR
AU  - Alkahtany, Mazen
TI  - Saving a Natural Tooth in the Implant Era: A Case Report on Noninvasive Surgical Root Amputation.
T2  - The journal of contemporary dental practice
M3  - Case Reports
M3  - Journal Article
SN  - 1526-3711
DA  - 2021 Aug 01
PY  - 2021
VL  - 22
IS  - 8
SP  - 947
EP  - 950
AN  - MEDLINE:34753850
ER  -

TY  - JOUR
AU  - Brizuela Cordero, Claudia
AU  - Meza Santander, Gaston
AU  - Urrejola Gonzalez, Denisse
AU  - Quezada, Andrea
AU  - Inostroza Silva, Carolina
AU  - Vasquez, Camila
AU  - Jara, Richard
AU  - Jara, Daniel
AU  - Khoury, Maroun
TI  - Allogeneic Cellular Therapy in a Mature Tooth with Apical Periodontitis and Accidental Root Perforation: A Case Report
T2  - JOURNAL OF ENDODONTICS
M3  - Article
PU  - ELSEVIER SCIENCE INC
PI  - NEW YORK
PA  - STE 800, 230 PARK AVE, NEW YORK, NY 10169 USA
SN  - 0099-2399
SN  - 1878-3554
DA  - 2020 DEC
PY  - 2020
VL  - 46
IS  - 12
SP  - 1920
EP  - +
DO  - 10.1016/j.joen.2020.04.007
AN  - WOS:000596032300015
ER  -

TY  - JOUR
AU  - Maltos, SMD
AU  - Sobrinho, APR
AU  - Silva, FV
AU  - Nicoli, JR
AU  - de Carvalho, MAR
AU  - Vieira, LQ
AU  - Farias, LD
TI  - Bacterial concentrations determine the ability to implant in the root canal system and translocate to lymph nodes in germ-free mice
T2  - JOURNAL OF ENDODONTICS
M3  - Article
PU  - LIPPINCOTT WILLIAMS & WILKINS
PI  - PHILADELPHIA
PA  - 530 WALNUT ST, PHILADELPHIA, PA 19106-3621 USA
SN  - 0099-2399
DA  - 2003 JAN
PY  - 2003
VL  - 29
IS  - 1
SP  - 24
EP  - 27
DO  - 10.1097/00004770-200301000-00007
AN  - WOS:000180190600007
ER  -

TY  - JOUR
AU  - Zakershahrak, Mehrsa
AU  - Moshari, Amirabbas
AU  - Vatanpour, Mehdi
AU  - Khalilak, Zohreh
AU  - Jalali Ara, Afsoon
TI  - Autogenous Transplantation for Replacing a Hopeless Tooth.
T2  - Iranian endodontic journal
M3  - Case Reports
SN  - 1735-7497
DA  - 2017 
PY  - 2017
VL  - 12
IS  - 1
SP  - 124
EP  - 127
DO  - 10.22037/iej.2017.22
AN  - MEDLINE:28179939
ER  -

TY  - JOUR
AU  - Atsuta, Ikiru
AU  - Ayukawa, Yasunori
AU  - Ogino, Yoichiro
AU  - Moriyama, Yasuko
AU  - Jinno, Yohei
AU  - Koyano, Kiyoshi
TI  - Evaluations of epithelial sealing and peri-implant epithelial down-growth around "step-type" implants
T2  - CLINICAL ORAL IMPLANTS RESEARCH
M3  - Article
PU  - WILEY-BLACKWELL
PI  - MALDEN
PA  - COMMERCE PLACE, 350 MAIN ST, MALDEN 02148, MA USA
SN  - 0905-7161
DA  - 2012 APR
PY  - 2012
VL  - 23
IS  - 4
SP  - 459
EP  - 466
DO  - 10.1111/j.1600-0501.2011.02163.x
AN  - WOS:000301175100011
ER  -

TY  - JOUR
AU  - Alwadaani, Mohammad
AU  - Mashyakhy, Mohammed H.
AU  - Jali, Amr
AU  - Hakami, Arwa O.
AU  - Areshi, Ahmed
AU  - Daghriri, Abdlelah A.
AU  - Shaabi, Fawzia, I
AU  - Al Moaleem, Mohammed M.
TI  - Dentists and Dental Intern's Preferences of Root Canal Treatment with Restoration Versus Extraction then Implant-Supported Crown Treatment Plan
T2  - OPEN DENTISTRY JOURNAL
M3  - Article
PU  - BENTHAM SCIENCE PUBL LTD
PI  - SHARJAH
PA  - EXECUTIVE STE Y-2, PO BOX 7917, SAIF ZONE, 1200 BR SHARJAH, U ARAB EMIRATES
SN  - 1874-2106
DA  - 2019 
PY  - 2019
VL  - 13
SP  - 93
EP  - 100
DO  - 10.2174/1874210601913010093
AN  - WOS:000493180700013
ER  -

TY  - JOUR
AU  - Pico-Blanco, Alexandre
AU  - Castelo-Baz, Pablo
AU  - Caneiro-Queija, Leticia
AU  - Linares-Gonzalez, Antonio
AU  - Martin-Lancharro, Pablo
AU  - Blanco-Carrion, Juan
TI  - Saving Single-rooted Teeth with Combined Endodontic-periodontal Lesions
T2  - JOURNAL OF ENDODONTICS
M3  - Article
PU  - ELSEVIER SCIENCE INC
PI  - NEW YORK
PA  - 360 PARK AVE SOUTH, NEW YORK, NY 10010-1710 USA
SN  - 0099-2399
SN  - 1878-3554
DA  - 2016 DEC
PY  - 2016
VL  - 42
IS  - 12
SP  - 1859
EP  - 1864
DO  - 10.1016/j.joen.2016.08.015
AN  - WOS:000389617100024
ER  -

TY  - JOUR
AU  - Chen, Yuan
AU  - Zhou, Fangjie
AU  - Peng, Yiran
AU  - Chen, Luxian
AU  - Wang, Yan
TI  - Non-syndromic occurrence of true generalized microdontia with hypodontia A case report
T2  - MEDICINE
M3  - Article
PU  - LIPPINCOTT WILLIAMS & WILKINS
PI  - PHILADELPHIA
PA  - TWO COMMERCE SQ, 2001 MARKET ST, PHILADELPHIA, PA 19103 USA
SN  - 0025-7974
SN  - 1536-5964
DA  - 2019 JUN
PY  - 2019
VL  - 98
IS  - 26
DO  - 10.1097/MD.0000000000016283
AN  - WOS:000480733400111
ER  -

TY  - JOUR
AU  - Arbel, Y.
AU  - Lvovsky, A.
AU  - Azizi, H.
AU  - Hadad, A.
AU  - Zehavi, E. Averbuch
AU  - Via, S.
AU  - Ben Itzhak, J.
AU  - Solomonov, M.
TI  - Autotransplantation after primary bone repair of a recipient site with a large periradicular lesion: a case report
T2  - INTERNATIONAL ENDODONTIC JOURNAL
M3  - Article
PU  - WILEY
PI  - HOBOKEN
PA  - 111 RIVER ST, HOBOKEN 07030-5774, NJ USA
SN  - 0143-2885
SN  - 1365-2591
DA  - 2019 DEC
PY  - 2019
VL  - 52
IS  - 12
SP  - 1789
EP  - 1796
DO  - 10.1111/iej.13191
AN  - WOS:000481384800001
ER  -

TY  - JOUR
AU  - Rodríguez Calzadilla, Orlando L.
AU  - Pérez Álvarez, Mayra de la Caridad
AU  - Pérez Pérez, Oviedo
AU  - Nodarse Rodríguez, Mario
T2  - Revista Cubana de Estomatología
M3  - research-article
PU  - Editorial Ciencias Médicas
PI  - Ciudad de La Habana
PA  - Ciudad de La Habana
SN  - 1561-297X
DA  - 2006 04
PY  - 2006
VL  - 43
IS  - 1
SP  - 0
EP  - 0
AN  - SCIELO:S0034-75072006000100005
ER  -

TY  - JOUR
AU  - Alves, Nilton
AU  - Nascimento, Carlos Manuel de Oliveira
AU  - Moya, Edmar
AU  - Deana, Naira Figueiredo
T2  - International journal of odontostomatology
M3  - research-article
PU  - Universidad de La Frontera. Facultad de Medicina
SN  - 0718-381X
DA  - 2020 09
PY  - 2020
VL  - 14
IS  - 3
SP  - 358
EP  - 362
AN  - SCIELO:S0718-381X2020000300358
ER  -

TY  - JOUR
AU  - Lee, Ju Young
AU  - Kim, Pyung Sik
AU  - Choi, Catherine
AU  - Kim, Ki Beom
TI  - Root repair and regeneration after miniscrew root damage
T2  - JOURNAL OF THE WORLD FEDERATION OF ORTHODONTISTS
M3  - Article
PU  - ELSEVIER SCIENCE BV
PI  - AMSTERDAM
PA  - PO BOX 211, 1000 AE AMSTERDAM, NETHERLANDS
SN  - 2212-4438
DA  - 2016 JUN
PY  - 2016
VL  - 5
IS  - 2
SP  - 70
EP  - 78
DO  - 10.1016/j.ejwf.2016.02.005
AN  - WOS:000417183000006
ER  -

TY  - JOUR
AU  - Burns, Lorel E.
AU  - Visbal, Luz Desiree
AU  - Kohli, Meetu R.
AU  - Karabucak, Bekir
AU  - Setzer, Frank C.
TI  - Long-term Evaluation of Treatment Planning Decisions for Nonhealing Endodontic Cases by Different Groups of Practitioners
T2  - JOURNAL OF ENDODONTICS
M3  - Article
PU  - ELSEVIER SCIENCE INC
PI  - NEW YORK
PA  - STE 800, 230 PARK AVE, NEW YORK, NY 10169 USA
SN  - 0099-2399
SN  - 1878-3554
DA  - 2018 FEB
PY  - 2018
VL  - 44
IS  - 2
SP  - 226
EP  - 232
DO  - 10.1016/j.joen.2017.09.004
AN  - WOS:000424857200006
ER  -

TY  - JOUR
AU  - Tan, Wah Ching
AU  - Lang, Niklaus P.
AU  - Schmidlin, K.
AU  - Zwahlen, Marcel
AU  - Pjetursson, Bjarni E.
TI  - The effect of different implant neck configurations on soft and hard tissue healing: a randomized-controlled clinical trial
T2  - CLINICAL ORAL IMPLANTS RESEARCH
M3  - Article
PU  - WILEY
PI  - HOBOKEN
PA  - 111 RIVER ST, HOBOKEN 07030-5774, NJ USA
SN  - 0905-7161
SN  - 1600-0501
DA  - 2011 JAN
PY  - 2011
VL  - 22
IS  - 1
SP  - 14
EP  - 19
DO  - 10.1111/j.1600-0501.2010.01982.x
AN  - WOS:000285390700003
ER  -

TY  - JOUR
AU  - Noelken, Robert
AU  - Al-Nawas, Bilal
TI  - A modified surgical approach for hard and soft tissue reconstruction of severe periimplantitis defects: laser-assisted periimplant defect regeneration (LAPIDER)
T2  - INTERNATIONAL JOURNAL OF IMPLANT DENTISTRY
M3  - Article
PU  - SPRINGER JAPAN KK
PI  - TOKYO
PA  - SHIROYAMA TRUST TOWER 5F, 4-3-1 TORANOMON, MINATO-KU, TOKYO, 105-6005, JAPAN
SN  - 2198-4034
DA  - 2020 JUN 10
PY  - 2020
VL  - 6
IS  - 1
DO  - 10.1186/s40729-020-00218-6
AN  - WOS:000539234400001
ER  -

TY  - JOUR
AU  - Kalladka, Mythili
AU  - Proter, Noam
AU  - Benoliel, Rafael
AU  - Czerninski, Rakefet
AU  - Eliav, Eli
TI  - Mental nerve neuropathy: patient characteristics and neurosensory changes
T2  - ORAL SURGERY ORAL MEDICINE ORAL PATHOLOGY ORAL RADIOLOGY AND ENDODONTOLOGY
M3  - Article
PU  - MOSBY-ELSEVIER
PI  - NEW YORK
PA  - 360 PARK AVENUE SOUTH, NEW YORK, NY 10010-1710 USA
SN  - 1079-2104
DA  - 2008 SEP
PY  - 2008
VL  - 106
IS  - 3
SP  - 364
EP  - 370
DO  - 10.1016/j.tripleo.2007.12.037
AN  - WOS:000258449300010
ER  -

TY  - JOUR
AU  - Lara-Mendes, Sonia T. de O.
AU  - Barbosa, Camila de Freitas M.
AU  - Santa-Rosa, Caroline C.
AU  - Machado, Vinicius C.
TI  - Guided Endodontic Access in Maxillary Molars Using Cone-beam Computed Tomography and Computer-aided Design/Computer-aided Manufacturing System: A Case Report
T2  - JOURNAL OF ENDODONTICS
M3  - Article
PU  - ELSEVIER SCIENCE INC
PI  - NEW YORK
PA  - 360 PARK AVE SOUTH, NEW YORK, NY 10010-1710 USA
SN  - 0099-2399
SN  - 1878-3554
DA  - 2018 MAY
PY  - 2018
VL  - 44
IS  - 5
SP  - 875
EP  - 879
DO  - 10.1016/j.joen.2018.02.009
AN  - WOS:000431942400034
ER  -

TY  - JOUR
AU  - Kim, Ukseong
AU  - Kim, Sunil
AU  - Kim, Euiseong
TI  - The application of "bone window technique" using piezoelectric saws and a CAD/CAM-guided surgical stent in endodontic microsurgery on a mandibular molar case.
T2  - Restorative dentistry & endodontics
M3  - Case Reports
SN  - 2234-7658
DA  - 2020 Aug
PY  - 2020
VL  - 45
IS  - 3
SP  - e27
EP  - e27
DO  - 10.5395/rde.2020.45.e27
AN  - MEDLINE:32839708
ER  -

TY  - JOUR
AU  - Steinmeier, Sabrina
AU  - Wiedemeier, Daniel
AU  - Haemmerle, Christoph H. F.
AU  - Muehlemann, Sven
TI  - Accuracy of remote diagnoses using intraoral scans captured in approximate true color: a pilot and validation study in teledentistry
T2  - BMC ORAL HEALTH
M3  - Article
PU  - BMC
PI  - LONDON
PA  - CAMPUS, 4 CRINAN ST, LONDON N1 9XW, ENGLAND
SN  - 1472-6831
DA  - 2020 SEP 25
PY  - 2020
VL  - 20
IS  - 1
DO  - 10.1186/s12903-020-01255-8
AN  - WOS:000576306500002
ER  -

TY  - JOUR
AU  - Shaul Hameed, K
AU  - Abd Elaleem, Elsantawy
AU  - Alasmari, Dhafer
TI  - Radiographic evaluation of the anatomical relationship of maxillary sinus floor with maxillary posterior teeth apices in the population of Al-Qassim, Saudi Arabia, using cone beam computed tomography.
T2  - The Saudi dental journal
M3  - Journal Article
SN  - 1013-9052
DA  - 2021 Nov (Epub 2020 Mar 19)
PY  - 2021
VL  - 33
IS  - 7
SP  - 769
EP  - 774
DO  - 10.1016/j.sdentj.2020.03.008
AN  - MEDLINE:34803332
ER  -

TY  - JOUR
AU  - Zuffetti, Francesco
AU  - Capelli, Matteo
AU  - Galli, Fabio
AU  - Del Fabbro, Massimo
AU  - Testori, Tiziano
TI  - Post-extraction implant placement into infected versus non-infected sites: A multicenter retrospective clinical study
T2  - CLINICAL IMPLANT DENTISTRY AND RELATED RESEARCH
M3  - Article
PU  - WILEY
PI  - HOBOKEN
PA  - 111 RIVER ST, HOBOKEN 07030-5774, NJ USA
SN  - 1523-0899
SN  - 1708-8208
DA  - 2017 OCT
PY  - 2017
VL  - 19
IS  - 5
SP  - 833
EP  - 840
DO  - 10.1111/cid.12523
AN  - WOS:000412213800008
ER  -

TY  - JOUR
AU  - Freitas, D. Q.
AU  - Nascimento, E. H. L.
AU  - Vasconcelos, T. V.
AU  - Noujeim, M.
TI  - Diagnosis of external root resorption in teeth close and distant to zirconium implants: influence of acquisition parameters and artefacts produced during cone beam computed tomography
T2  - INTERNATIONAL ENDODONTIC JOURNAL
M3  - Article
PU  - WILEY
PI  - HOBOKEN
PA  - 111 RIVER ST, HOBOKEN 07030-5774, NJ USA
SN  - 0143-2885
SN  - 1365-2591
DA  - 2019 JUN
PY  - 2019
VL  - 52
IS  - 6
SP  - 866
EP  - 873
DO  - 10.1111/iej.13065
AN  - WOS:000467562200012
ER  -

TY  - JOUR
AU  - Chou, Yu-Hsiang
AU  - Du, Je-Kang
AU  - Chou, Szu-Ting
AU  - Hu, Kai-Fang
AU  - Tsai, Chi-Cheng
AU  - Ho, Kun-Yen
AU  - Wu, Yi-Min
AU  - Ho, Ya-Ping
TI  - An Interdisciplinary Treatment Approach Combining Orthodontic Forced Eruption with Immediate Implant Placement to Achieve a Satisfactory Treatment Outcome: A Case Report
T2  - CLINICAL IMPLANT DENTISTRY AND RELATED RESEARCH
M3  - Article
PU  - WILEY
PI  - HOBOKEN
PA  - 111 RIVER ST, HOBOKEN 07030-5774, NJ USA
SN  - 1523-0899
SN  - 1708-8208
DA  - 2013 FEB
PY  - 2013
VL  - 15
IS  - 1
SP  - 113
EP  - 120
DO  - 10.1111/j.1708-8208.2011.00363.x
AN  - WOS:000314110900015
ER  -

TY  - JOUR
AU  - Geminiani, Alessandro
AU  - Caton, Jack G.
AU  - Romanos, Georgios E.
TI  - Temperature Increase During CO2 and Er:YAG Irradiation on Implant Surfaces
T2  - IMPLANT DENTISTRY
M3  - Article
PU  - LIPPINCOTT WILLIAMS & WILKINS
PI  - PHILADELPHIA
PA  - 530 WALNUT ST, PHILADELPHIA, PA 19106-3621 USA
SN  - 1056-6163
DA  - 2011 OCT
PY  - 2011
VL  - 20
IS  - 5
SP  - 379
EP  - 382
DO  - 10.1097/ID.0b013e3182310d57
AN  - WOS:000295084200013
ER  -

TY  - JOUR
AU  - Esposito, Marco
AU  - Grusovin, Maria Gabriella
AU  - De Angelis, Nicola
AU  - Camurati, Andrea
AU  - Campailla, Michele
AU  - Felice, Pietro
TI  - The adjunctive use of light-activated disinfection (LAD) with FotoSan is ineffective in the treatment of peri-implantitis: 1-year results from a multicentre pragmatic randomised controlled trial
T2  - EUROPEAN JOURNAL OF ORAL IMPLANTOLOGY
M3  - Article
PU  - QUINTESSENCE PUBLISHING CO INC
PI  - HANOVER PARK
PA  - 4350 CHANDLER DRIVE, HANOVER PARK, IL 60133 USA
SN  - 1756-2406
DA  - 2013 SUM
PY  - 2013
VL  - 6
IS  - 2
SP  - 109
EP  - 119
AN  - WOS:000322852400002
ER  -

TY  - JOUR
AU  - Ramanauskaite, Ausra
AU  - Becker, K.
AU  - Kassira, H. C.
AU  - Becker, J.
AU  - Sader, R.
AU  - Schwarz, F.
TI  - The dimensions of the facial alveolar bone at tooth sites with local pathologies: a retrospective cone-beam CT analysis
T2  - CLINICAL ORAL INVESTIGATIONS
M3  - Article
PU  - SPRINGER HEIDELBERG
PI  - HEIDELBERG
PA  - TIERGARTENSTRASSE 17, D-69121 HEIDELBERG, GERMANY
SN  - 1432-6981
SN  - 1436-3771
DA  - 2020 APR
PY  - 2020
VL  - 24
IS  - 4
SP  - 1551
EP  - 1560
DO  - 10.1007/s00784-019-03057-x
AN  - WOS:000522668100020
ER  -

TY  - JOUR
AU  - Ardila Medina, C.M.
T2  - Avances en Periodoncia e Implantología Oral
M3  - research-article
PU  - Ediciones Avances, S.L.
PI  - Madrid
PA  - Madrid
SN  - 1699-6585
DA  - 2013 04
PY  - 2013
VL  - 25
IS  - 1
SP  - 11
EP  - 16
DO  - 10.4321/s1699-65852013000100002
AN  - SCIELO:S1699-65852013000100002
ER  -

TY  - JOUR
AU  - Ahn, So-Yeon
AU  - Kim, Nam-Hoon
AU  - Kim, Sunil
AU  - Karabucak, Bekir
AU  - Kim, Euiseong
TI  - Computer-aided Design/Computer-aided Manufacturing-guided Endodontic Surgery: Guided Osteotomy and Apex Localization in a Mandibular Molar with a Thick Buccal Bone Plate
T2  - JOURNAL OF ENDODONTICS
M3  - Article
PU  - ELSEVIER SCIENCE INC
PI  - NEW YORK
PA  - 360 PARK AVE SOUTH, NEW YORK, NY 10010-1710 USA
SN  - 0099-2399
SN  - 1878-3554
DA  - 2018 APR
PY  - 2018
VL  - 44
IS  - 4
SP  - 665
EP  - 670
DO  - 10.1016/j.joen.2017.12.009
AN  - WOS:000430035800026
ER  -

TY  - JOUR
AU  - Spinato, Sergio
AU  - Bernardello, Fabio
AU  - Sassatelli, Paolo
AU  - Zaffe, Davide
TI  - Hybrid and fully-etched surface implants in periodontally healthy patients: A comparative retrospective study on marginal bone loss
T2  - CLINICAL IMPLANT DENTISTRY AND RELATED RESEARCH
M3  - Article
PU  - WILEY
PI  - HOBOKEN
PA  - 111 RIVER ST, HOBOKEN 07030-5774, NJ USA
SN  - 1523-0899
SN  - 1708-8208
DA  - 2017 AUG
PY  - 2017
VL  - 19
IS  - 4
SP  - 663
EP  - 670
DO  - 10.1111/cid.12504
AN  - WOS:000407086300009
ER  -

TY  - JOUR
AU  - Kim, Hyun-Suk
AU  - Yu, Pil-Young
AU  - Kim, Young-Kyun
TI  - Intentional partial odontectomy-a long-term follow-up study
T2  - MAXILLOFACIAL PLASTIC AND RECONSTRUCTIVE SURGERY
M3  - Article
PU  - SPRINGEROPEN
PI  - LONDON
PA  - CAMPUS, 4 CRINAN ST, LONDON, N1 9XW, ENGLAND
SN  - 2288-8101
SN  - 2288-8586
DA  - 2017 DEC
PY  - 2017
VL  - 39
IS  - 1
DO  - 10.1186/s40902-017-0127-z
AN  - WOS:000485117300029
ER  -

TY  - JOUR
AU  - Maska, Bartosz
AU  - Lin, Guo-Hao
AU  - Othman, Abdullah
AU  - Behdin, Shabnam
AU  - Travan, Suncica
AU  - Benavides, Erika
AU  - Kapila, Yvonne
TI  - Dental implants and grafting success remain high despite large variations in maxillary sinus mucosal thickening
T2  - INTERNATIONAL JOURNAL OF IMPLANT DENTISTRY
M3  - Article
PU  - SPRINGER JAPAN KK
PI  - TOKYO
PA  - SHIROYAMA TRUST TOWER 5F, 4-3-1 TORANOMON, MINATO-KU, TOKYO, 105-6005, JAPAN
SN  - 2198-4034
DA  - 2017 JAN 18
PY  - 2017
VL  - 3
DO  - 10.1186/s40729-017-0064-8
AN  - WOS:000392249900001
ER  -

TY  - JOUR
AU  - Swerts Pereira, Maristela Soares
AU  - Faria, Gisele
AU  - Bezerra da Silva, Lea Assed
AU  - Tanomaru-Filho, Mario
AU  - Kuga, Milton Carlos
AU  - Rossi, Marcos A.
TI  - Response of mice connective tissue to intracanal dressings containing chlorhexidine
T2  - MICROSCOPY RESEARCH AND TECHNIQUE
M3  - Article
PU  - WILEY
PI  - HOBOKEN
PA  - 111 RIVER ST, HOBOKEN 07030-5774, NJ USA
SN  - 1059-910X
SN  - 1097-0029
DA  - 2012 DEC
PY  - 2012
VL  - 75
IS  - 12
SP  - 1653
EP  - 1658
DO  - 10.1002/jemt.22112
AN  - WOS:000311414300007
ER  -

TY  - JOUR
AU  - Nelson, Stephen
AU  - Thomas, Graham
TI  - Bacterial Persistence in Dentoalveolar Bone Following Extraction: A Microbiological Study and Implications for Dental Implant Treatment
T2  - CLINICAL IMPLANT DENTISTRY AND RELATED RESEARCH
M3  - Article
PU  - WILEY-BLACKWELL PUBLISHING, INC
PI  - MALDEN
PA  - COMMERCE PLACE, 350 MAIN ST, MALDEN 02148, MA USA
SN  - 1523-0899
DA  - 2010 
PY  - 2010
VL  - 12
IS  - 4
SP  - 306
EP  - 314
DO  - 10.1111/j.1708-8208.2009.00165.x
AN  - WOS:000283735300006
ER  -

TY  - JOUR
AU  - Pinheiro, Lucas Rodrigues
AU  - Scarfe, William C.
AU  - de Oliveira Sales, Marcelo Augusto
AU  - Gaia, Bruno Felipe
AU  - Gonzalez Cortes, Arthur Rodriguez
AU  - Cavalcanti, Marcelo Gusmao
TI  - Effect of Cone-Beam Computed Tomography Field of View and Acquisition Frame on the Detection of Chemically Simulated Peri-Implant Bone Loss In Vitro
T2  - JOURNAL OF PERIODONTOLOGY
M3  - Article
PU  - WILEY
PI  - HOBOKEN
PA  - 111 RIVER ST, HOBOKEN 07030-5774, NJ USA
SN  - 0022-3492
SN  - 1943-3670
DA  - 2015 OCT
PY  - 2015
VL  - 86
IS  - 10
SP  - 1159
EP  - 1165
DO  - 10.1902/jop.2015.150223
AN  - WOS:000362045200008
ER  -

TY  - JOUR
AU  - Kassolis, James D.
AU  - Scheper, Mark
AU  - Jham, Bruno
AU  - Reynolds, Mark A.
TI  - Histopathologic findings in bone from edentulous alveolar ridges: A Role in Osteonecrosis of the Jaws?
T2  - BONE
M3  - Article
PU  - ELSEVIER SCIENCE INC
PI  - NEW YORK
PA  - 360 PARK AVE SOUTH, NEW YORK, NY 10010-1710 USA
SN  - 8756-3282
DA  - 2010 JUL
PY  - 2010
VL  - 47
IS  - 1
SP  - 127
EP  - 130
DO  - 10.1016/j.bone.2010.04.588
AN  - WOS:000279150400015
ER  -

TY  - JOUR
AU  - Bergandi, Loredana
AU  - Giuggia, Beatrice
AU  - Alovisi, Mario
AU  - Comba, Allegra
AU  - Silvagno, Francesca
AU  - Maule, Milena
AU  - Aldieri, Elisabetta
AU  - Scotti, Nicola
AU  - Scacciatella, Paolo
AU  - Conrotto, Federico
AU  - Berutti, Elio
AU  - Pasqualini, Damiano
TI  - Endothelial Dysfunction Marker Variation in Young Adults with Chronic Apical Periodontitis before and after Endodontic Treatment
T2  - JOURNAL OF ENDODONTICS
M3  - Article
PU  - ELSEVIER SCIENCE INC
PI  - NEW YORK
PA  - STE 800, 230 PARK AVE, NEW YORK, NY 10169 USA
SN  - 0099-2399
SN  - 1878-3554
DA  - 2019 MAY
PY  - 2019
VL  - 45
IS  - 5
SP  - 500
EP  - 506
DO  - 10.1016/j.joen.2019.01.018
AN  - WOS:000467667600004
ER  -

TY  - JOUR
AU  - Park, Ok-Jin
AU  - Kim, Jiseon
AU  - Kim, Hyun Young
AU  - Kwon, Yeongkag
AU  - Yun, Cheol-Heui
AU  - Han, Seung Hyun
TI  - Streptococcus gordonii induces bone resorption by increasing osteoclast differentiation and reducing osteoblast differentiation
T2  - MICROBIAL PATHOGENESIS
M3  - Article
PU  - ACADEMIC PRESS LTD- ELSEVIER SCIENCE LTD
PI  - LONDON
PA  - 24-28 OVAL RD, LONDON NW1 7DX, ENGLAND
SN  - 0882-4010
DA  - 2019 JAN
PY  - 2019
VL  - 126
SP  - 218
EP  - 223
DO  - 10.1016/j.micpath.2018.11.005
AN  - WOS:000458468100029
ER  -

TY  - JOUR
AU  - Hugoson, A
AU  - Koch, G
AU  - Bergendal, T
AU  - Hallonsten, AL
AU  - Slotte, C
AU  - Thorstensson, B
AU  - Thorstensson, H
TI  - Oral health of individuals aged 3-80 years in Jonkoping, Sweden in 1973, 1983, and 1993
T2  - SWEDISH DENTAL JOURNAL
M3  - Article
PU  - SWEDISH DENTAL JOURNAL
PI  - STOCKHOLM
PA  - BOX 5843, S102 48 STOCKHOLM, SWEDEN
SN  - 0347-9994
DA  - 1995 
PY  - 1995
VL  - 19
IS  - 6
SP  - 243
EP  - 260
AN  - WOS:A1995TU12500002
ER  -

TY  - JOUR
AU  - Chan, Hsun-Liang
AU  - Wang, Hom-Lay
AU  - Fowlkes, Jeffery Brian
AU  - Giannobile, William V.
AU  - Kripfgans, Oliver D.
TI  - Non-ionizing real-time ultrasonography in implant and oral surgery: A feasibility study
T2  - CLINICAL ORAL IMPLANTS RESEARCH
M3  - Article
PU  - WILEY
PI  - HOBOKEN
PA  - 111 RIVER ST, HOBOKEN 07030-5774, NJ USA
SN  - 0905-7161
SN  - 1600-0501
DA  - 2017 MAR
PY  - 2017
VL  - 28
IS  - 3
SP  - 341
EP  - 347
DO  - 10.1111/clr.12805
AN  - WOS:000397311300012
ER  -

TY  - JOUR
AU  - Zubizarreta-Macho, Alvaro
AU  - Ferreiroa, Alberto
AU  - Agustin-Panadero, Ruben
AU  - Rico-Romano, Cristina
AU  - Lobo-Galindo, Ana-Belen
AU  - Mena-Alvarez, Jesus
TI  - Endodontic re-treatment and restorative treatment of a dens invaginatus type II through new technologies.
T2  - Journal of clinical and experimental dentistry
M3  - Case Reports
SN  - 1989-5488
DA  - 2019 Jun
PY  - 2019
VL  - 11
IS  - 6
SP  - e570
EP  - e576
DO  - 10.4317/jced.55840
AN  - MEDLINE:31346380
ER  -

TY  - JOUR
AU  - Chang, Pi-En
AU  - Kim, Euiseong
AU  - Jang, Woowon
AU  - Cho, Hye Young
AU  - Choi, Yoon Jeong
TI  - Spontaneous repair of iatrogenic root perforation by an orthodontic miniscrew A case report
T2  - JOURNAL OF THE AMERICAN DENTAL ASSOCIATION
M3  - Article
PU  - AMER DENTAL ASSOC
PI  - CHICAGO
PA  - 211 E CHICAGO AVE, CHICAGO, IL 60611 USA
SN  - 0002-8177
SN  - 1943-4723
DA  - 2021 MAR
PY  - 2021
VL  - 152
IS  - 3
SP  - 234
EP  - 239
DO  - 10.1016/j.adaj.2020.08.022
AN  - WOS:000634765700012
ER  -

TY  - JOUR
AU  - Cetiner, S
AU  - Esen, E
AU  - Ustun, Y
AU  - Oztunc, H
AU  - Tuncer, I
TI  - Long-term results of the application of solvent-dehydrated bone xenograft and duramater xenograft for the healing of oroantral osseous defects: a pilot experimental study
T2  - DENTAL TRAUMATOLOGY
M3  - Article
PU  - WILEY
PI  - HOBOKEN
PA  - 111 RIVER ST, HOBOKEN 07030-5774, NJ USA
SN  - 1600-4469
SN  - 1600-9657
DA  - 2003 FEB
PY  - 2003
VL  - 19
IS  - 1
SP  - 30
EP  - 35
DO  - 10.1034/j.1600-9657.2003.00096.x
AN  - WOS:000181106700007
ER  -

TY  - JOUR
AU  - Taewhan, Seong
AU  - Park, Jung-Hyun
AU  - Kim, Sun-Jong
TI  - Diagnostic Application of Temporomandibular Joint Disorder and Ultra Sound Guided Oral & Maxillofacial application
TI  - 초음파를 이용한 턱관절질환의 진단과 초음파 가이드의 활용
T2  - The Journal of the Korean Dental Association
T2  - 대한치과의사협회지
M3  - research-article
PU  - korea dental association
SN  - 0376-4672
DA  - 2017 
PY  - 2017
VL  - 55
IS  - 11
SP  - 789
EP  - 799
AN  - KJD:ART002278062
ER  -

TY  - JOUR
AU  - Kim, Jung-Ju
AU  - Song, Hyun Young
AU  - Ben Amara, Heithem
AU  - Kyung-Rim, Kang
AU  - Koo, Ki-Tae
TI  - Hyaluronic Acid Improves Bone Formation in Extraction Sockets With Chronic Pathology: A Pilot Study in Dogs
T2  - JOURNAL OF PERIODONTOLOGY
M3  - Article
PU  - AMER ACAD PERIODONTOLOGY
PI  - CHICAGO
PA  - 737 NORTH MICHIGAN AVENUE, SUITE 800, CHICAGO, IL 60611-2690 USA
SN  - 0022-3492
SN  - 1943-3670
DA  - 2016 JUL
PY  - 2016
VL  - 87
IS  - 7
SP  - 790
EP  - 795
DO  - 10.1902/jop.2016.150707
AN  - WOS:000379254600009
ER  -

TY  - JOUR
AU  - YUN, PIL-YOUNG
AU  - Kim, Young-Kyun
AU  - 김현석
TI  - Intentional partial odontectomya longterm follow-up study
T2  - Maxillofacial Plastic Reconstructive Surgery
M3  - research-article
PU  - The Korean Association Of Maxillofacial Plastic And Reconstructive Surgeons
SN  - 2288-8586
DA  - 2017 
PY  - 2017
VL  - 39
IS  - 10
SP  - 1
EP  - 5
AN  - KJD:ART002282593
ER  -

TY  - JOUR
AU  - Silva, L. A. B.
AU  - Azevedo, L. U.
AU  - Consolaro, A.
AU  - Barnett, F.
AU  - Xu, Y.
AU  - Battaglino, R. A.
AU  - Canadas, P. S.
AU  - Holanda de Oliveira, Katharina Morant
AU  - Silva, R. A. B.
TI  - Novel endodontic sealers induce cell cytotoxicity and apoptosis in a dose-dependent behavior and favorable response in mice subcutaneous tissue
T2  - CLINICAL ORAL INVESTIGATIONS
M3  - Article
PU  - SPRINGER HEIDELBERG
PI  - HEIDELBERG
PA  - TIERGARTENSTRASSE 17, D-69121 HEIDELBERG, GERMANY
SN  - 1432-6981
SN  - 1436-3771
DA  - 2017 DEC
PY  - 2017
VL  - 21
IS  - 9
SP  - 2851
EP  - 2861
DO  - 10.1007/s00784-017-2087-1
AN  - WOS:000415816000022
ER  -

TY  - JOUR
AU  - Crippa, Rolando
AU  - Aiuto, Riccardo
AU  - Guardincerri, Marco
AU  - Diago, Miguel Penarrocha
AU  - Angiero, Francesca
TI  - Effect of Laser Radiation on Infected Sites for the Immediate Placement of Dental Implants
T2  - PHOTOBIOMODULATION PHOTOMEDICINE AND LASER SURGERY
M3  - Article
PU  - MARY ANN LIEBERT, INC
PI  - NEW ROCHELLE
PA  - 140 HUGUENOT STREET, 3RD FL, NEW ROCHELLE, NY 10801 USA
SN  - 2578-5478
DA  - 2020 MAR 1
PY  - 2020
VL  - 38
IS  - 3
SP  - 186
EP  - 192
DO  - 10.1089/photob.2019.4636
AN  - WOS:000524897700009
ER  -

TY  - JOUR
AU  - Branas, Gisela V
AU  - Grisolia, Brenda G
AU  - Iuliano, Romina G
AU  - Gualtieri, Ariel
AU  - Lenarduzzi, Ariel
AU  - Renou, Sandra J
AU  - Rodriguez, Pablo A
TI  - Relation between periapical lesions and sinus membrane thickening assessed by Cone Beam Computed Tomography.
T2  - Acta odontologica latinoamericana : AOL
M3  - Journal Article
M3  - Observational Study
SN  - 1852-4834
DA  - 2018 Dec
PY  - 2018
VL  - 31
IS  - 3
SP  - 164
EP  - 169
AN  - MEDLINE:30829372
ER  -

TY  - JOUR
AU  - Ding, Rui Yu
AU  - Cheung, Gary Shun-pan
AU  - Chen, Jie
AU  - Yin, Xing Zhe
AU  - Wang, Qian Qian
AU  - Zhang, Cheng Fei
TI  - Pulp Revascularization of Immature Teeth With Apical Periodontitis: A Clinical Study
T2  - JOURNAL OF ENDODONTICS
M3  - Article
PU  - ELSEVIER SCIENCE INC
PI  - NEW YORK
PA  - 360 PARK AVE SOUTH, NEW YORK, NY 10010-1710 USA
SN  - 0099-2399
SN  - 1878-3554
DA  - 2009 MAY
PY  - 2009
VL  - 35
IS  - 5
SP  - 745
EP  - 749
DO  - 10.1016/j.joen.2009.02.009
AN  - WOS:000266069400028
ER  -

TY  - JOUR
AU  - Hudler, P
AU  - Gubina, M
AU  - Hren, NI
AU  - Seme, K
AU  - Malovrh, T
AU  - Gale, N
AU  - Ihan, A
TI  - A mouse model of chronic bacterial lesions (a cotton trap) for studying oral bacteria-lymphocyte interactions
T2  - PFLUGERS ARCHIV-EUROPEAN JOURNAL OF PHYSIOLOGY
M3  - Article
M3  - Proceedings Paper
CP  - Life Sciences Conference 1999 and Congress of Slovenian-Pharmacological-Society
PU  - SPRINGER-VERLAG
PI  - NEW YORK
PA  - 175 FIFTH AVE, NEW YORK, NY 10010 USA
SN  - 0031-6768
DA  - 2000 
PY  - 2000
VL  - 440
IS  - 5
SP  - R91
EP  - R93
DO  - 10.1007/s004240000018
AN  - WOS:000089257300020
ER  -

TY  - JOUR
AU  - Ericsson, I
AU  - Persson, LG
AU  - Berglundh, T
AU  - Edlund, T
AU  - Lindhe, J
TI  - The effect of antimicrobial therapy on periimplantitis lesions - An experimental study in the dog
T2  - CLINICAL ORAL IMPLANTS RESEARCH
M3  - Article
PU  - WILEY
PI  - HOBOKEN
PA  - 111 RIVER ST, HOBOKEN 07030-5774, NJ USA
SN  - 0905-7161
SN  - 1600-0501
DA  - 1996 DEC
PY  - 1996
VL  - 7
IS  - 4
SP  - 320
EP  - 328
DO  - 10.1034/j.1600-0501.1996.070404.x
AN  - WOS:A1996VZ95400004
ER  -

TY  - JOUR
AU  - Yamanaka, Y.
AU  - Shigetani, Y.
AU  - Yoshiba, K.
AU  - Yoshiba, N.
AU  - Okiji, T.
TI  - Immunohistochemical analysis of subcutaneous tissue reactions to methacrylate resin-based root canal sealers
T2  - INTERNATIONAL ENDODONTIC JOURNAL
M3  - Article
PU  - WILEY
PI  - HOBOKEN
PA  - 111 RIVER ST, HOBOKEN 07030-5774, NJ USA
SN  - 0143-2885
SN  - 1365-2591
DA  - 2011 JUL
PY  - 2011
VL  - 44
IS  - 7
SP  - 669
EP  - 675
DO  - 10.1111/j.1365-2591.2011.01874.x
AN  - WOS:000291276900008
ER  -

TY  - JOUR
AU  - Yildirim, Tuba Talo
AU  - Guncu, Guliz Nigar
AU  - Goksuluk, Dincer
AU  - Tozum, Melek Didem
AU  - Colak, Mehmet
AU  - Tozum, Tolga Fikret
TI  - The effect of demographic and disease variables on Schneiderian membrane thickness and appearance
T2  - ORAL SURGERY ORAL MEDICINE ORAL PATHOLOGY ORAL RADIOLOGY
M3  - Article
PU  - ELSEVIER SCIENCE INC
PI  - NEW YORK
PA  - 360 PARK AVE SOUTH, NEW YORK, NY 10010-1710 USA
SN  - 2212-4403
SN  - 1528-395X
DA  - 2017 DEC
PY  - 2017
VL  - 124
IS  - 6
SP  - 568
EP  - 576
DO  - 10.1016/j.oooo.2017.09.002
AN  - WOS:000415921100014
ER  -

TY  - JOUR
AU  - Popowicz, Witold
AU  - Palatynska-Ulatowska, Aleksandra
AU  - Kohli, Meetu Ralli
TI  - Targeted Endodontic Microsurgery: Computed Tomography-based Guided Stent Approach with Platelet-rich Fibrin Graft: A Report of 2 Cases
T2  - JOURNAL OF ENDODONTICS
M3  - Article
PU  - ELSEVIER SCIENCE INC
PI  - NEW YORK
PA  - STE 800, 230 PARK AVE, NEW YORK, NY 10169 USA
SN  - 0099-2399
SN  - 1878-3554
DA  - 2019 DEC
PY  - 2019
VL  - 45
IS  - 12
SP  - 1535
EP  - 1542
DO  - 10.1016/j.joen.2019.08.012
AN  - WOS:000501939200012
ER  -

TY  - JOUR
AU  - Hou, LT
AU  - Tsai, AYM
AU  - Liu, CM
AU  - Feng, F
TI  - Autologous transplantation of gingival fibroblast-like cells and a hydroxylapatite complex graft in the treatment of periodontal osseous defects: Cell cultivation and long-term report of cases
T2  - CELL TRANSPLANTATION
M3  - Article
PU  - COGNIZANT COMMUNICATION CORP
PI  - ELMSFORD
PA  - 3 HARTSDALE ROAD, ELMSFORD, NY 10523-3701 USA
SN  - 0963-6897
DA  - 2003 
PY  - 2003
VL  - 12
IS  - 7
SP  - 787
EP  - 797
DO  - 10.3727/000000003108747262
AN  - WOS:000186594600012
ER  -

TY  - JOUR
AU  - Schwendicke, Falk
AU  - Stolpe, Michael
TI  - Secondary Treatment for Asymptomatic Root Canal Treated Teeth: A Cost-effectiveness Analysis
T2  - JOURNAL OF ENDODONTICS
M3  - Article
PU  - ELSEVIER SCIENCE INC
PI  - NEW YORK
PA  - 360 PARK AVE SOUTH, NEW YORK, NY 10010-1710 USA
SN  - 0099-2399
SN  - 1878-3554
DA  - 2015 JUN
PY  - 2015
VL  - 41
IS  - 6
SP  - 812
EP  - 816
DO  - 10.1016/j.joen.2015.01.013
AN  - WOS:000356117200005
ER  -

TY  - JOUR
AU  - Pretzl, Bernadette
AU  - Kim, Ti-Sun
AU  - Steinbrenner, Harald
AU  - Doerfer, Christof
AU  - Himmer, Katrin
AU  - Eickholz, Peter
TI  - Guided tissue regeneration with bioabsorbable barriers III 10-year results in infrabony defects
T2  - JOURNAL OF CLINICAL PERIODONTOLOGY
M3  - Article
PU  - WILEY
PI  - HOBOKEN
PA  - 111 RIVER ST, HOBOKEN 07030-5774, NJ USA
SN  - 0303-6979
SN  - 1600-051X
DA  - 2009 APR
PY  - 2009
VL  - 36
IS  - 4
SP  - 349
EP  - 356
DO  - 10.1111/j.1600-051X.2009.01378.x
AN  - WOS:000264372600010
ER  -

TY  - JOUR
AU  - Kaeppler, G.
AU  - Dietz, K.
AU  - Reinert, S.
TI  - Diagnostic accuracy of in vitro panoramic radiographs depending on the exposure
T2  - DENTOMAXILLOFACIAL RADIOLOGY
M3  - Article
PU  - BRITISH INST RADIOLOGY
PI  - LONDON
PA  - 36 PORTLAND PLACE, LONDON W1N 4AT, ENGLAND
SN  - 0250-832X
DA  - 2007 FEB
PY  - 2007
VL  - 36
IS  - 2
SP  - 68
EP  - 74
DO  - 10.1259/dmfr/53852973
AN  - WOS:000245917800002
ER  -

TY  - JOUR
AU  - Kim, Jung-Hoon
AU  - Susin, Cristiano
AU  - Min, Jeong-Hyun
AU  - Suh, Hee-Yeon
AU  - Sang, Eun-Jung
AU  - Ku, Young
AU  - Wikesjoe, Ulf M. E.
AU  - Koo, Ki-Tae
TI  - Extraction sockets: erratic healing impeding factors
T2  - JOURNAL OF CLINICAL PERIODONTOLOGY
M3  - Article
PU  - WILEY-BLACKWELL
PI  - HOBOKEN
PA  - 111 RIVER ST, HOBOKEN 07030-5774, NJ USA
SN  - 0303-6979
SN  - 1600-051X
DA  - 2014 JAN
PY  - 2014
VL  - 41
IS  - 1
SP  - 80
EP  - 85
DO  - 10.1111/jcpe.12173
AN  - WOS:000328129000010
ER  -

TY  - JOUR
AU  - Li, Y
AU  - Xu, L
AU  - Zhou, Y H
AU  - Ouyang, X Y
AU  - Cao, T
TI  - [Combination of periodontal, orthodontic and endodontic therapy in upper anterior teeth with hopeless prognosis and long-time follow-up: a case report].
T2  - Beijing da xue xue bao. Yi xue ban = Journal of Peking University. Health sciences
M3  - Case Reports
M3  - Journal Article
SN  - 1671-167X
DA  - 2017 08 18
PY  - 2017
VL  - 49
IS  - 4
SP  - 740
EP  - 744
AN  - MEDLINE:28816300
ER  -

TY  - JOUR
AU  - Bida, O.
AU  - Bida, V
AU  - Kuzenko, Y.
AU  - Diachenko, O.
AU  - Lyndin, M.
AU  - Hudymenko, O.
TI  - Type ii osteoporosis pathogenesis as a result of secondary edentulous
T2  - BANGLADESH JOURNAL OF MEDICAL SCIENCE
M3  - Article
PU  - IBN SINA TRUST
PI  - DHAKA
PA  - 1-1B KALLYANPUR, MIRPUR RD, DHAKA, 1216, BANGLADESH
SN  - 2223-4721
SN  - 2076-0299
DA  - 2017 JAN
PY  - 2017
VL  - 16
IS  - 1
SP  - 127
EP  - 137
AN  - WOS:000396663000020
ER  -

TY  - JOUR
AU  - Prati, Carlo
AU  - Zamparini, Fausto
AU  - Pirani, Chiara
AU  - Montebugnoli, Lucio
AU  - Canullo, Luigi
AU  - Gandolfi, Maria Giovanna
TI  - A Multilevel Analysis of Platform-Switching Flapless Implants Placed at Tissue Level: 4-year Prospective Cohort Study
T2  - INTERNATIONAL JOURNAL OF ORAL & MAXILLOFACIAL IMPLANTS
M3  - Article
PU  - QUINTESSENCE PUBLISHING CO INC
PI  - HANOVER PARK
PA  - 4350 CHANDLER DRIVE, HANOVER PARK, IL 60133 USA
SN  - 0882-2786
SN  - 1942-4434
DA  - 2020 MAR-APR
PY  - 2020
VL  - 35
IS  - 2
SP  - 330
EP  - 341
DO  - 10.11607/jomi.7541
AN  - WOS:000519127500013
ER  -

TY  - JOUR
AU  - Donders, H. C. M.
AU  - IJzerman, L. M.
AU  - Soffner, M.
AU  - van't Hof, A. W. J.
AU  - Loos, B. G.
AU  - de Lange, J.
TI  - Elevated Coronary Artery Calcium scores are associated with tooth loss
T2  - PLOS ONE
M3  - Article
PU  - PUBLIC LIBRARY SCIENCE
PI  - SAN FRANCISCO
PA  - 1160 BATTERY STREET, STE 100, SAN FRANCISCO, CA 94111 USA
SN  - 1932-6203
DA  - 2020 DEC 16
PY  - 2020
VL  - 15
IS  - 12
DO  - 10.1371/journal.pone.0243232
AN  - WOS:000600176400029
ER  -

TY  - JOUR
AU  - Canullo, Luigi
AU  - Rossi-Fedele, Giampiero
AU  - Camodeca, Francesca
AU  - Marucchella, Giuseppe
AU  - Dogramaci, Esma J.
AU  - Scarano, Antonio
TI  - Comparative Histopathologic Analysis of Granulomatous Tissue of Endodontic and Periodontal Origin
T2  - INTERNATIONAL JOURNAL OF ORAL & MAXILLOFACIAL IMPLANTS
M3  - Article
PU  - QUINTESSENCE PUBLISHING CO INC
PI  - HANOVER PARK
PA  - 4350 CHANDLER DRIVE, HANOVER PARK, IL 60133 USA
SN  - 0882-2786
SN  - 1942-4434
DA  - 2020 MAY-JUN
PY  - 2020
VL  - 35
IS  - 3
SP  - 585
EP  - 590
DO  - 10.11607/jomi.8076
AN  - WOS:000532806800017
ER  -

TY  - JOUR
AU  - White, Stuart C.
TI  - CONE-BEAM IMAGING IN DENTISTRY
T2  - HEALTH PHYSICS
M3  - Article
M3  - Proceedings Paper
CP  - 43rd Annual Meeting of the National-Council-on-Radiation-Protection-and-Measurements
PU  - LIPPINCOTT WILLIAMS & WILKINS
PI  - PHILADELPHIA
PA  - TWO COMMERCE SQ, 2001 MARKET ST, PHILADELPHIA, PA 19103 USA
SN  - 0017-9078
SN  - 1538-5159
DA  - 2008 NOV
PY  - 2008
VL  - 95
IS  - 5
SP  - 628
EP  - 637
DO  - 10.1097/01.HP.0000326340.81581.1a
AN  - WOS:000260157700020
ER  -

TY  - JOUR
AU  - Christell, H.
AU  - Birch, S.
AU  - Hedesiu, M.
AU  - Horner, K.
AU  - Ivanauskaite, D.
AU  - Nackaerts, O.
AU  - Rohlin, M.
AU  - Lindh, C.
A1  - SEDENTEXCT Consortium
TI  - Variation in costs of cone beam CT examinations among healthcare systems
T2  - DENTOMAXILLOFACIAL RADIOLOGY
M3  - Article
PU  - BRITISH INST RADIOLOGY
PI  - LONDON
PA  - 36 PORTLAND PLACE, LONDON W1N 4AT, ENGLAND
SN  - 0250-832X
SN  - 1476-542X
DA  - 2012 OCT
PY  - 2012
VL  - 41
IS  - 7
SP  - 571
EP  - 577
DO  - 10.1259/dmfr/22131776
AN  - WOS:000309636800007
ER  -

TY  - JOUR
AU  - Pauwels, R.
AU  - Nackaerts, O.
AU  - Bellaiche, N.
AU  - Stamatakis, H.
AU  - Tsiklakis, K.
AU  - Walker, A.
AU  - Bosmans, H.
AU  - Bogaerts, R.
AU  - Jacobs, R.
AU  - Horner, K.
A1  - Sedentexct Project Consortium
TI  - Variability of dental cone beam CT grey values for density estimations
T2  - BRITISH JOURNAL OF RADIOLOGY
M3  - Article
PU  - BRITISH INST RADIOLOGY
PI  - LONDON
PA  - 48-50 ST JOHN ST, LONDON, ENGLAND
SN  - 0007-1285
SN  - 1748-880X
DA  - 2013 JAN
PY  - 2013
VL  - 86
IS  - 1021
DO  - 10.1259/bjr.20120135
AN  - WOS:000315266900009
ER  -

TY  - JOUR
AU  - Yadlapati, Mamatha
AU  - Biguetti, Claudia
AU  - Cavalla, Franco
AU  - Nieves, Francisco
AU  - Bessey, Christopher
AU  - Bohluli, Pedram
AU  - Garlet, Gustavo Pompermaier
AU  - Letra, Ariadne
AU  - Fakhouri, Walid D.
AU  - Menezes Silva, Renato
TI  - Characterization of a Vascular Endothelial Growth Factor-loaded Bioresorbable Delivery System for Pulp Regeneration
T2  - JOURNAL OF ENDODONTICS
M3  - Article
PU  - ELSEVIER SCIENCE INC
PI  - NEW YORK
PA  - 360 PARK AVE SOUTH, NEW YORK, NY 10010-1710 USA
SN  - 0099-2399
SN  - 1878-3554
DA  - 2017 JAN
PY  - 2017
VL  - 43
IS  - 1
SP  - 77
EP  - 83
DO  - 10.1016/j.joen.2016.09.022
AN  - WOS:000391246400011
ER  -

TY  - JOUR
AU  - Deller-Quinn, Miranda
AU  - Perinpanayagam, Hiran
TI  - Osteoblast expression of cytokines is altered on MTA surfaces
T2  - ORAL SURGERY ORAL MEDICINE ORAL PATHOLOGY ORAL RADIOLOGY AND ENDODONTOLOGY
M3  - Article
PU  - MOSBY-ELSEVIER
PI  - NEW YORK
PA  - 360 PARK AVENUE SOUTH, NEW YORK, NY 10010-1710 USA
SN  - 1079-2104
SN  - 1528-395X
DA  - 2009 AUG
PY  - 2009
VL  - 108
IS  - 2
SP  - 302
EP  - 307
DO  - 10.1016/j.tripleo.2009.03.044
AN  - WOS:000268052600026
ER  -

TY  - JOUR
AU  - Mihatovic, I.
AU  - Payer, M.
AU  - Bertrams, M.
AU  - Vasiliu, D.
AU  - Schwarz, F.
AU  - Becker, J.
AU  - Stratul, S. I.
TI  - Bone tissue response to an oily calcium hydroxide suspension in tibial defects. An experimental pilot study in minipigs
T2  - JOURNAL OF CRANIO-MAXILLOFACIAL SURGERY
M3  - Article
PU  - CHURCHILL LIVINGSTONE
PI  - EDINBURGH
PA  - JOURNAL PRODUCTION DEPT, ROBERT STEVENSON HOUSE, 1-3 BAXTERS PLACE, LEITH WALK, EDINBURGH EH1 3AF, MIDLOTHIAN, SCOTLAND
SN  - 1010-5182
SN  - 1878-4119
DA  - 2014 OCT
PY  - 2014
VL  - 42
IS  - 7
SP  - 1171
EP  - 1177
DO  - 10.1016/j.jcms.2014.02.004
AN  - WOS:000345469900022
ER  -

TY  - JOUR
AU  - Fourmousis, I
AU  - Tonetti, MS
AU  - Mombelli, A
AU  - Lehmann, B
AU  - Lang, NP
AU  - Bragger, U
TI  - Evaluation of tetracycline fiber therapy with digital image analysis
T2  - JOURNAL OF CLINICAL PERIODONTOLOGY
M3  - Article
PU  - WILEY
PI  - HOBOKEN
PA  - 111 RIVER ST, HOBOKEN 07030-5774, NJ USA
SN  - 0303-6979
SN  - 1600-051X
DA  - 1998 SEP
PY  - 1998
VL  - 25
IS  - 9
SP  - 737
EP  - 745
DO  - 10.1111/j.1600-051X.1998.tb02515.x
AN  - WOS:000075844700007
ER  -

TY  - JOUR
AU  - Li, Xiaoman
AU  - Han, Bing
AU  - Wang, Xiaoyan
AU  - Gao, Xuejun
AU  - Liang, Fuxin
AU  - Qu, Xiaozhong
AU  - Yang, Zhenzhong
TI  - Suppressing inflammation and enhancing osteogenesis using novel CS-EC@Ca microcapsules
T2  - JOURNAL OF BIOMEDICAL MATERIALS RESEARCH PART A
M3  - Article
PU  - WILEY
PI  - HOBOKEN
PA  - 111 RIVER ST, HOBOKEN 07030-5774, NJ USA
SN  - 1549-3296
SN  - 1552-4965
DA  - 2018 DEC
PY  - 2018
VL  - 106
IS  - 12
SP  - 3222
EP  - 3230
DO  - 10.1002/jbm.a.36517
AN  - WOS:000450308200022
ER  -
