# Supplementary material for: A novel histopathological classification of implant periapical lesion: A systematic review and treatment decision tree
Source: PLoS One. 2022 Dec 22;17(12):e0277387. doi: 10.1371/journal.pone.0277387 (PMC9778521; doi:10.1371/journal.pone.0277387)
Supplement: S1 File — (ZIP) [file pone.0277387.s001.zip › support files/Table in Excel and Word/Table 2.xlsx]

## Sheet: Sheet1
Author	Patient	Implant site	Follow-up	Clinical description						Histopathology( verbatim extracts)	Category	Interventions		Outcomes
				Swelling	Pain	Abscess	Fistula	Mobility	Radiolucency			Non-surgery	Surgery
Balshi et al. 2007	Case 39	Maxilla (9 anterior, 8 posterior)；mandible (11 anterior, 11 posterior)	Average of 1.64 years	Only 66.7% (26 of 39) demonstrated clinical evidence of infection (eg, swelling, suppuration, fistula formation).				-	39+	...a stroma of delicate bundles of immature collagen fibers interspersed by active fibrocytes and numerous dilated capillaries. Throughout the stroma an infiltrate of inflammatory cells, predominantly lymphocytes and plasma cells, was reported.	Not sure	-	Apicoectomy and GBR	One failure; 38 success
Casado et al. 2008	Case one	11	3 years	-	-	-	-	-	+	In the cyst wall a dense lymphocytic infiltrate, veins, and peripheral nerves ...	Implant periapical cyst	-	Organic bovine matrix graft	Success
Chan et al. 2011	Case two	41	3 months	-	-	-	-	-	+	...fibrous connective tissue with a mild chronic mixed inflammatory cell infiltrate ...clusters of inflammatory cells, primarily lymphocytes, were noted in a background of relatively dense connective tissue.	Poor bone healing	-	Bone graft (allograft)	Success
		24	1 month	+	-	-	-	-	+	... numerous acute and chronic inflammatory cells could be seen in a background of immature granulation tissue containing numerous small to medium-diameter blood vessels...	Chronic Granuloma	RCT of adjacent tooth	GBR with cortical bone allograft and bioabsorable membrane	Success
Chaffee et al. 2001	Case one	46	35 days	-	-	+	-	-	+	...the presence of granulation tissue containing acute inflammatory cells, necrotic debris, and abundant hemorrhage bound by fibrous connective tissue infiltrated with chronic inflammatory cells.	Chronic suppurated-fistulized	RCT of adjacent tooth	GBR with DFDBA and barrier	Success
Dahlin et al. 2008	Case one	43	2 years	+	+	-	+	-	+	Granulation tissue ... revealed a periapical inflammatory infection around the top of the implant.	Chronic suppurated-fistulized	-	Apicoectomy	Success
Favia et al. 2011	Case one	36	4 months	-	-	+	-	-	+	...a gap was observed between bone and implant. This bone was nonvital, and many osteocyte lacunae were empty....No newly formed bone or osteoblasts ...No osteoclasts or Howship lacunae... to see a connective tissue with an inflammatory cell infiltrate	Chronic suppurated-fistulized	-	Debridgement	Failure
		37	4 months	-	-	+	-	-	+	...bone trabeculae were observed within the apical implant threads...Osteoid matrix was present in many portions; no osteoblasts ...a loose connective tissue with many spindle cells, plasma cells, and many inflammatory cells...	Chronic suppurated-fistulized	-	Debridgement	Failure
Galzignato et al. 2010	Case one	12	3 months	-	-	-	-	-	+	... a residual odontogenic inflammatory cyst, characterised by a thick, irregular, often incomplete, squamous epithelium, with granulation tissue forming the cyst wall in the denuded areas. The fibrous capsule…	Implant periapical cyst	-	Remove cyst	Failure
Kochaji et al. 2017	case one	46	6 months	-	-	-	-	-	+	... a layer of inconspicuous nonkeratinized stratified squamous epithelium lying on an inflamed fibrous tissue wall with a dense capsule-like outerlayer. The epithelial nature of the lining cells was confirmed ... a radicular or apical inflammatory dental cyst around the apex of a tooth.	Implant periapical cyst	-	Remove cyst	Failure
	case one	46	9 months	-	-	-	-	-	+	... a cyst wall with the lumen lined by hyperplastic non-keratinized epithelium of several cell layers thickness supported by immature and mature fibrous tissue ... a radicular cyst.	Implant periapical cyst	-	Remove cyst	Failure
Kim et al. 2013	Case one	15,16,17	10 years	+	-	-	-	-	+	... a pseudostratified ciliated columnar epithelium and a partly stratified squamous epithelium. There were some inflammatory cells in the cyst wall. A pathologic diagnosis of a POMC was made.	Implant periapical cyst	-	Remove cyst and bone graft (xenograft and autogenous cortical bone)	Success
Manfro et al. 2018	Case one	21	1 year	-	+	-	-	-	+	...The implant was not osseointegrated in the chronically infected apical alveolar bone.	Chronic Granuloma	Antibiotics -cephalexin	Debridgement (EDTA, Ethylene Diamine Tetraacetic Acid), apicoectomy and bone graft (alloplastic biphasic calcium phosphate material)	Success
Mccracken et al. 2012	Case one	42	2 years	-	-	-	-	-	+	The biopsy was read as a periapical granulma with generalized chronic and acute inflammation, with associated vital reactive bony spicules.	Chronic Granuloma	-	Debridgement	Success
Mccrea et al. 2014	Case one	21	3 years	-	-	-	-	-	+	The fibrous wall was lined by thin, stratified squamous epithelium and partly by pseudostratified columnar epithelium and cuboidal epithelium. A few nerve bundles and blood vessels were also present in the wall.	Implant periapical cyst	-	Remove cyst and GBR with allograft ,Bio-Oss and Bio-gide	Success
Nedir et al. 2007	Case one	15	3.5 years	+	+	+	+	-	+	The starch distribution in the tissue was not homogeneous; starch particles seemed to agglomerate.	Foreign body reaction	Amoxicillin presurgury	Apicoectomy	Sucesss
Piattelli et al. 1995	Case one	14	2 months	+	+	+	-	-	+	... small colonies of bacteria around the outer perimeter of the implant. ...tissue that stained with basic fuchsin inside the hole in the apical part of the implant	Acute suppurated	Antibiotic partially resolution	FDDMA membrane	Failure
Piattelli et al. 1998 (1)	Case one	14	7 months	-	-	-	-	-	+	... necrotic bone was observed inside the antirotational hole; all of the osteocyte lacunae were empty. ...The bone trabeculae appeared to be compressed, and some of them had undergone demineralization...All other parts of the implant surface were surrounded by vital, compact, mature bone.	Poor bone healing	Metronidazole	Debridgement	Failure
Piattelli et al. 1998 (2)	Case one	Premolar of right mandible	5 months	+	+	-	+	-	+	... bone and intiammotory tissue with an absence ot vasculor structures. The infiammotory cell infiltróte ...showed a prevaience ot mocrophages and iymphocytes, with piasma ceils and granulocytes …	Chronic suppurated-fistulized	Metronidazole	Debridgement	Failure
Park et al. 2004	Case one	15,17	13 years	+	-	-	-	-	+	... as POMC. Some cilia were observed, but ciliary loss due to chronic inflammation was also evident. The cystic lesion was lined with pseudostratified columnar epithelial cells …	Implant periapical cyst	-	Remove cyst	One failure; one success
Pistilli et al. 2020	Case three	12	4 years	+	+	-	-	-	+	The histopathologic report described the lesion as a cyst measuring 7*5 millimeters.	Implant periapical cyst	-	Remove cyst, apicoectomy and GBR	Success
		36	1 year	-	+	-	-	-	+	The histopathologic report described the lesion as a cyst measuring 8*5 mm.	Implant periapical cyst	-	Remove cyst and GBR	Success
		47	Not report	+	+	-	-	-	+	The histopathologic report described the lesion as a cyst measuring 15*9 mm.	Implant periapical cyst	-	Remove cyst and GBR	Success
Qu et al. 2013	Case one	46	5 months	-	-	-	-	-	+	... inflammatory cyst wall-like lesion, with the infiltration of macrophage and lymphocytes, but the epithelial lining was undetected.	Implant periapical cyst	-	Cyst removal	Success
Scarano et al. 2000	Case one	Premolar in right mandible	6 months	-	+	-	-	-	+	...bone and non mineralized tissues were present only in the most apical portion of the implant ......necrotic and almost completely demineralized bone was present; some multinucleated cells …	Chronic Granuloma	-	Debridgement	Failure
Silva et al. 2010	Case one	21	1 year	+	-	-	-	-	+	The lesion and implant were completely removed, and histological examination confirmed the diagnosis of periapical inflammatory cyst.	Implant periapical cyst	-	Remove cyst	Failure
Sun et al. 2013	Case one	35	2.5 years	-	+	+	-	-	+	... 2 sulfur granules demonstrating granular and fibrillar basophilic to amphophilic bacterial colonies associated with peripheral purulent exudates (neutrophils)…	Acute suppurated	-	Debridgement with tetracycline	Failure
Sivolella et al. 2013	Case one	11,12	5 years	-	-	-	-	-	+	...the cyst was covered with a layer of epithelium comprising three epithelial cell types,i.e.,ciliated columnar(respiratory),cuboidal,and non-keratinised stratified squamous epithelium….	Implant periapical cyst	-	Remove cyst and GBR	One failure; one success
Sukegawa et al. 2014	Case one	11	9 years	+	+	-	-	-	+	... the cyst wall was lined with either stratified squamous epithelium or columnar epithelium. The cyst wall consisted of fibrous connective tissue, and relatively large vessels and nerves were observed…	Implant periapical cyst	-	Remove cyst	Success
Takesshita et al. 2013	Case one	21	2.5 years	-	+	-	-	-	+	... the wall of the cystic lesion comprised of cuboidal, ciliated columnar and stratified squamous epithelium with underlying connective tissue…	Implant periapical cyst	-	Remove cyst and apicoectomy	Success
Tseng et al. 2005	Case one	45	6 months	-	-	-	-	-	+	The curetted apical tissue was sent for pathology diagnosis, and a radicular cyst was subsequently diagnosed.	Implant periapical cyst	-	Remove cyst	Failure
Thompson-Sloan et al. 2012	Case one	11	10 years	-	-	-	-	-	+	... revealed predominately fibrovascular connective tissue and granulation tissue…	Chronic Granuloma	Antibiotics-clindamycin	Apicoectomy and GBR with demineralized bone matrix and collagen barrier	Success
		21	10 years	-	-	-	+	-	+		Chronic suppurated-fistulized
Troiano et al. 2020	Case one	44	No report	+	-	-	+	-	+	...the cystic wall was covered by a stratified non-keratinizing squamous epithelium …. the epithelium appeared hyperplastic, with acanthosis, vacuolization of the cheratinocytes, and focal granulocyte exocytosis.	Implant periapical cyst	RCT of adjacent tooth	Marsupialization	Success
