# Supplementary material for: A novel histopathological classification of implant periapical lesion: A systematic review and treatment decision tree
Source: PLoS One. 2022 Dec 22;17(12):e0277387. doi: 10.1371/journal.pone.0277387 (PMC9778521; doi:10.1371/journal.pone.0277387)
Supplement: S1 File — (ZIP) [file pone.0277387.s001.zip › support files/Table in Excel and Word/Table 3.xlsx]

## Sheet: Sheet1
Table 3. JBI critical appraisal for articles.
JBI	Were patient's demographic characteristic clearly described?	Was the patient's history clearly described and presented as a timeline?	Was the current clinical condition of the patient as a presentation clearly described?	Were the diagnostic tests or assessment methods and the results clearly described?	Was the intervention(s) or treatment procedure(s) clearly described?	Was the post-intervention clinical condition clearly described?	Were the adversed events(harms) or unanticipated events identified and described?	Does the case report provide takeaway lessons?
Balshi et al. 2007	Y	N	N	N	Y	Y	N	Y
Casado et al. 2008	Y	N	N	Y	Y	N	Y	Y
Chan et al. 2011	Y	N	Y	N	Y	Y	N	Y
Chaffee et al. 2001	N	N	N	Y	Y	Y	Y	Y
Dahlin et al. 2008	Y	Y	Y	Y	Y	Y	N	Y
Favia et al. 2011	Y	N	N	Y	Y	Y	N	N
Galzignato et al. 2010	Y	Y	N	Y	N	N	N	Y
Kochaji et al. 2017	Y	Y	N	Y	N	N	N	N
Kim et al. 2013	Y	Y	N	Y	N	Y	N	Y
Manfro et al. 2018	N	N	N	Y	Y	Y	Y	Y
Mccracken et al. 2012	N	N	N	Y	Y	Y	N	Y
Mccrea et al. 2014	N	N	Y	Y	Y	Y	N	Y
Nedir et al. 2007	Y	N	Y	Y	Y	Y	Y	Y
Piattelli et al. 1995	N	N	N	Y	Y	N	N	Y
Piattelli et al. 1998 (1)	N	N	N	N	N	N	Y	Y
Piattelli et al. 1998 (2)	N	N	N	N	N	N	Y	N
Park et al. 2004	Y	Y	N	Y	Y	Y	N	Y
Pistilli et al. 2020	Y	Y	N	Y	Y	Y	N	Y
Qu et al. 2013	N	N	Y	Y	Y	Y	Y	Y
Scarano et al. 2000	N	N	N	Y	N	N	Y	Y
Silva et al. 2010	Y	N	N	Y	N	Y	N	Y
Sun et al. 2013	Y	Y	Y	Y	Y	Y	Y	Y
Sivolella et al. 2013	Y	Y	N	Y	N	Y	N	Y
Sukegawa et al. 2014	Y	Y	N	Y	Y	N	N	Y
Takesshita et al. 2013	Y	N	Y	Y	Y	Y	N	Y
Tseng et al. 2005	N	N	N	Y	Y	N	N	Y
Thompson-Sloan et al. 2012	N	N	N	Y	Y	Y	Y	Y
Troiano et al. 2020	Y	Y	N	Y	Y	Y	N	Y
JBI	Were there clear criteria for inclusion in the case series?	Was the condition measured in a standard,reliable way for all participants inluded in the case series?	Were valid methods used for identification of the condition for all participants included in the case series?	Did the case series have complete inclusion of participants?	Was there clear reporting of clinical information of the participants?	Were the outcomes or follow up results of cases clearly reported?	Was there clear reporting of the presenting site(s)/clinic(s) demographic information?	Was statistical analysis appropriate?
Balshi et al. 2007	Y	Y	Y	N	N	Y	Y	Y

## Sheet: Sheet2
JBI for case reports	Were patient's demographic characteristic clearly described?	Was the patient's history clearly described and presented as a timeline?	Was the current clinical condition of the patient as a presentation clearly described?	Were the diagnostic tests or assessment methods and the results clearly described?	Was the intervention(s) or treatment procedure(s) clearly described?	Was the post-intervention clinical condition clearly described?	Were the adversed events(harms) or unanticipated events identified and described?	Does the case report provide takeaway lessons?
Balshi et al. 2007	Y	N	N	N	Y	Y	N	Y
Casado et al. 2008	Y	N	N	Y	Y	N	Y	Y
Chan et al. 2011	Y	N	Y	N	Y	Y	N	Y
Chaffee et al. 2001	N	N	N	Y	Y	Y	Y	Y
Dahlin et al. 2008	Y	Y	Y	Y	Y	Y	N	Y
Favia et al. 2011	Y	N	N	Y	Y	Y	N	N
Galzignato et al. 2010	Y	Y	N	Y	N	N	N	Y
Kochaji et al. 2017	Y	Y	N	Y	N	N	N	N
Kim et al. 2013	Y	Y	N	Y	N	Y	N	Y
Manfro et al. 2018	N	N	N	Y	Y	Y	Y	Y
Mccracken et al. 2012	N	N	N	Y	Y	Y	N	Y
Mccrea et al. 2014	N	N	Y	Y	Y	Y	N	Y
Nedir et al. 2007	Y	N	Y	Y	Y	Y	Y	Y
Piattelli et al. 1995	N	N	N	Y	Y	N	N	Y
Piattelli et al. 1998 (1)	N	N	N	N	N	N	Y	Y
Piattelli et al. 1998 (2)	N	N	N	N	N	N	Y	N
Park et al. 2004	Y	Y	N	Y	Y	Y	N	Y
Pistilli et al. 2020	Y	Y	N	Y	Y	Y	N	Y
Qu et al. 2013	N	N	Y	Y	Y	Y	Y	Y
Scarano et al. 2000	N	N	N	Y	N	N	Y	Y
Silva et al. 2010	Y	N	N	Y	N	Y	N	Y
Sun et al. 2013	Y	Y	Y	Y	Y	Y	Y	Y
Sivolella et al. 2013	Y	Y	N	Y	N	Y	N	Y
Sukegawa et al. 2014	Y	Y	N	Y	Y	N	N	Y
Takesshita et al. 2013	Y	N	Y	Y	Y	Y	N	Y
Tseng et al. 2005	N	N	N	Y	Y	N	N	Y
Thompson-Sloan et al. 2012	N	N	N	Y	Y	Y	Y	Y
Troiano et al. 2020	Y	Y	N	Y	Y	Y	N	Y
JBI for cohort study	Were there clear criteria for inclusion in the case series?	Was the condition measured in a standard,reliable way for all participants inluded in the case series?	Were valid methods used for identification of the condition for all participants included in the case series?	Did the case series have complete inclusion of participants?	Was there clear reporting of clinical information of the participants?	Were the outcomes or follow up results of cases clearly reported?	Was there clear reporting of the presenting site(s)/clinic(s) demographic information?	Was statistical analysis appropriate?
Balshi et al. 2007	Y	Y	Y	N	N	Y	Y	Y
